# Supplementary material for: Association mapping of malting quality traits in UK spring and winter barley cultivar collections
Source: Theor Appl Genet. 2020 Jun 6;133(9):2567–82. doi: 10.1007/s00122-020-03618-9 (PMC7419451; doi:10.1007/s00122-020-03618-9)
Supplement: Supplementary file 1 — Supplementary material 1 (XLSX 37590 kb) [file 122_2020_3618_MOESM1_ESM.xlsx]

## Sheet: Table S1
Table S1: Details of barley cultivars used in the current study
AFP Number	Variety Name	Crop	Row Type	National list 1 year	NL Years	RL Years	AGOUEB Years	9k Genotypes	50k Genotypes	Malting Variety	Germinative Energy 4ml	Germinative Energy 5ml	Germinative Energy 8ml	Grain Nitrogen	Friability	Homogeneity	Whole Corns	Diastatic Power	Alpha amylase	Hot Water Extract (HWE)	Unboiled Fermentability	Predicted spirit yield	Malt Nitrogen	Total Soluble Nitrogen	Soluble Nitrogen Ratio	Wort Free Amino Nitrogen	Wort Viscosity	Wort β-glucan	Wort Col	Glycosidic Nitrile
98	Aramir	SB	2	1972	-	-	2006-2008 (2)	TRUE	TRUE		97.3648	-	64.0718	1.73368	81.1035	94.3086	0.926443	84.2781	54.3515	304.305	-	-	1.60011	0.567535	35.9044	139.781	1.51229	188.055	2.90034	-
136	Georgie	SB	2	1973	-	-	2006-2008 (1)	TRUE	TRUE		97.1406	-	58.1251	1.63276	81.372	94.3605	-	77.3106	-	301.441	-	-	1.55819	0.545182	35.9109	134.638	1.50254	135.941	3.40786	-
235	Golden Promise	SB	2	1965	-	-	2006-2008 (2)	TRUE	TRUE	TRUE	-	-	-	1.65297	76.689	89.5688	2.18243	94.2941	53.6072	303.009	86.7325	420.684	1.55258	0.586345	38.0419	139.944	-	157.311	2.86869	-
272	Atem	SB	2	1978	-	-	2006-2008 (2)	TRUE	TRUE		-	-	-	1.69577	81.8208	91.2193	0.795284	87.1292	53.5828	305.632	-	-	1.57479	0.564063	36.2483	136.877	1.60396	195.056	2.95728	-
278	Triumph	SB	2	1978	1988-1991 (10)	1988-1992 (15)	2006-2008 (11)	TRUE	TRUE	TRUE	96.8213	95.4649	52.1564	1.65118	86.0392	95.9638	1.22308	99.8693	54.2036	310.054	86.6359	423.487	1.55998	0.619001	39.634	144.714	1.5001	150.947	2.75743	-
309	Kym	SB	2	1979	-	-	2006-2008 (2)	TRUE	TRUE		-	-	-	1.6333	84.2015	94.9089	0.486115	90.1919	52.067	306.477	86.8165	424.18	1.52785	0.577413	38.3117	136.698	-	140.488	2.86869	-
421	Golf	SB	2	1980	-	-	2006-2008 (1)	TRUE	TRUE		97.2431	-	64.321	1.60847	88.3672	96.8916	-	-	-	307.682	-	-	1.50727	0.577192	39.161	-	-	132.88	2.80754	-
456	Klaxon	SB	2	1981	1988-1990 (26)	1988-1990 (15)	2006-2008 (1)	TRUE	TRUE		-	95.6232	-	1.67327	79.3833	88.0701	0.822164	89.0057	54.4535	301.206	-	-	1.53684	0.580727	38.228	139.53	1.62297	173.987	2.91088	-
545	Natasha	SB	2	1982	-	-	2006-2008 (1)	TRUE	TRUE	TRUE	97.4146	-	58.1251	1.71724	84.7228	97.9038	-	107.437	-	310.648	-	-	1.57063	0.613013	38.6448	149.145	1.48291	94.0087	2.83555	-
597	Digger	SB	2	1983	1988-1991 (29)	1988-1991 (16)	-	TRUE	TRUE		-	95.5028	-	1.67065	-	-	-	-	-	294.332	-	-	-	-	-	-	-	-	-	-
610	Camargue	SB	2	1983	1992-1995 (29)	1992-1995 (22)	2006-2008 (1)	TRUE	TRUE	TRUE	97.4042	95.4747	62.3906	1.68416	84.5994	96.5985	-	93.794	-	308.264	86.7346	423.314	1.56643	0.602409	37.4638	-	1.51581	104.087	2.79187	-
674	Dandy	SB	2	1984	1994-2000 (0)	1992-2014 (21)	-	TRUE	TRUE		97.5465	95.7693	-	1.74497	72.4764	88.3996	-	95.1182	-	302.46	-	-	1.66079	0.580881	34.8758	-	1.60122	-	2.6267	-
688	Blenheim	SB	2	1984	1988-1993 (55)	1988-1993 (30)	2006-2008 (11)	TRUE	TRUE	TRUE	97.1532	94.4623	48.6772	1.64501	84.7223	97.2894	0.532039	91.3472	53.922	308.577	86.8323	423.118	1.54923	0.594445	38.7393	143.09	1.57328	165.898	2.78563	-
721	Corniche	SB	2	1983	1988-1990 (4)	1988-1990 (15)	2006-2008 (2)	TRUE	TRUE	TRUE	-	95.3775	-	1.74662	87.9491	97.645	0.377734	100.533	58.8287	311.101	-	-	1.60279	0.673335	40.6388	154.633	1.48145	98.5616	2.87654	-
750	Tyne	SB	2	1985	1990-1996 (17)	1990-1996 (19)	2006-2008 (0)	TRUE	TRUE		97.4717	95.5926	-	1.64242	84.9935	97.061	-	-	-	302.016	-	-	1.52752	0.562695	36.4258	-	1.54839	-	2.59484	-
802	Prisma	SB	2	1985	1988-2001 (34)	1988-2001 (33)	2006-2008 (2)	TRUE	TRUE	TRUE	97.5424	95.5163	59.6201	1.65457	86.1799	97.5762	0.49848	97.3962	61.4963	310.914	86.7813	425.371	1.56667	0.635435	40.4162	141.416	1.45924	77.9472	2.8575	-
836	Hart	SB	2	1986	1988-1998 (86)	1988-1998 (67)	2006-2008 (1)	TRUE	TRUE		97.1215	94.9833	56.5636	1.66851	69.8034	87.7046	0.434763	69.2624	-	302.093	86.4652	-	1.58269	0.493066	31.6014	127.766	1.66354	218.967	2.68169	-
895	Ria	SB	2	1987	-	-	2006-2008 (2)	TRUE	TRUE		-	-	-	1.6695	86.3049	96.3922	0.0418421	103.182	56.9957	311.836	86.8162	425.626	1.57251	0.633981	39.8224	147.248	-	117.111	2.86869	-
904	Alexis	SB	2	1987	1988-1997 (71)	1988-1999 (50)	-	TRUE	TRUE	TRUE	97.4303	94.9836	-	1.64476	88.6822	97.9965	-	122.412	-	311.522	86.5479	415.017	1.61606	0.656942	41.1134	-	1.48683	-	2.8858	-
960	Forester	SB	2	1988	-	-	2006-2008 (1)	TRUE	TRUE		97.3648	-	66.3143	1.72033	91.4603	99.3381	-	-	-	309.524	-	-	1.53838	0.645023	41.7841	-	-	79.4866	2.94675	-
967	Decor	SB	2	1988	1989-1992 (13)	1990-1992 (12)	-	TRUE	TRUE		-	95.7216	-	1.6505	-	-	-	-	-	308.875	86.6864	-	-	-	-	-	1.5012	-	2.86464	-
974	Chad	SB	2	1988	1989-1995 (26)	1990-1995 (15)	-	TRUE	TRUE		-	95.3045	-	1.68321	87.1021	96.7012	-	106.026	-	306.66	86.6864	-	1.55213	0.625364	39.877	-	1.50239	-	2.94674	-
1011	Derkado	SB	2	1989	1990-1999 (13)	1991-1999 (40)	2006-2008 (2)	TRUE	TRUE	TRUE	97.4841	95.0273	64.791	1.71254	88.0438	97.1953	1.06195	81.1314	58.3581	311.568	86.7508	425.183	1.61562	0.650202	39.9509	146.773	1.49245	147.189	2.88913	-
1022	Dallas	SB	2	1989	1990-1992 (13)	1991-1992 (2)	-	TRUE	TRUE		-	95.7623	-	1.64209	-	-	-	-	-	312.803	-	-	-	-	-	-	-	-	-	-
1031	Chariot	SB	2	1989	1990-2001 (159)	1991-2001 (85)	2006-2008 (5)	TRUE	TRUE	TRUE	97.6841	94.9833	63.866	1.70933	88.7829	97.3915	0.711074	116.966	56.6953	312.055	87.038	423.481	1.62172	0.619999	38.4527	141.922	1.48532	118.459	2.90066	357.963
1036	Maresi	SB	2	1989	2009-2010 (0)	2010-2010 (0)	-	TRUE	TRUE		-	-	-	-	-	-	-	-	-	-	-	-	-	-	-	-	-	-	-	-
1091	Felicie	SB	2	1990	1991-1997 (11)	1992-1997 (31)	-	TRUE	TRUE		97.2881	95.2639	-	1.72766	84.2386	96.8845	-	92.1444	-	305.654	86.797	-	1.58547	0.627707	38.5514	-	1.49412	-	2.892	-
1099	Meltan	SB	2	1990	-	-	2006-2008 (2)	TRUE	TRUE		97.3738	-	59.2355	1.72578	83.2809	94.548	0.822694	105.157	55.2856	307.825	86.7472	422.951	1.57413	0.584033	37.233	144	1.50277	192.13	2.64994	-
1101	Goldie	SB	2	1990	1991-1993 (11)	1992-1993 (13)	-	TRUE	TRUE		-	95.0552	-	1.73739	84.1034	96.0415	-	108.714	-	304.911	86.9076	-	-	0.640277	40.2012	-	1.50642	-	2.79646	-
1107	Heron	SB	2	1990	1991-1995 (11)	1992-1995 (20)	2006-2008 (1)	TRUE	TRUE	TRUE	-	95.2169	-	1.62451	92.0644	98.1788	0.618906	86.1202	61.3537	309.791	-	-	1.52716	0.612182	40.4886	146.656	1.49447	82.5749	2.80383	-
1133	Delibes	SB	2	1991	1991-2000 (11)	1993-2000 (38)	-	TRUE	TRUE		97.1819	95.0933	62.9501	1.62748	87.5773	97.7686	-	108.197	-	308.73	86.7361	424.314	1.56975	0.593271	38.184	-	1.50388	-	2.86871	-
1134	Delius	SB	2	1991	1991-1991 (0)	-	-	FALSE	FALSE		-	-	-	-	-	-	-	-	-	-	-	-	-	-	-	-	-	-	-	-
1138	Krona	SB	2	1991	-	-	2006-2008 (2)	TRUE	TRUE		97.499	-	60.5261	1.72444	86.3071	94.3662	0.854604	106.114	65.103	309.58	86.7777	425.159	1.54443	0.626859	40.7325	146.48	1.54207	138.764	2.91088	-
1146	Cooper	SB	2	1991	1991-1999 (78)	1993-1999 (43)	2006-2008 (2)	TRUE	TRUE	TRUE	97.0051	94.8838	65.6698	1.61239	92.5569	98.3191	0.515744	88.326	58.1104	312.025	86.7046	425.283	1.53998	0.637601	41.3702	139.379	1.48341	110.25	2.76977	-
1147	Brewster	SB	2	1991	1991-1994 (10)	1993-1995 (15)	-	TRUE	TRUE		-	95.0612	-	1.62029	89.5688	97.0174	-	102.858	-	310.737	-	-	1.53801	0.585245	38.3944	-	1.51381	-	2.75801	-
1157	Audio	SB	2	1991	1991-1992 (8)	-	-	TRUE	TRUE		-	94.9814	-	1.66378	-	-	-	-	-	300.48	-	-	-	-	-	-	-	-	-	-
1185	Amber	SB	2	1992	1992-1994 (10)	1994-1995 (5)	-	TRUE	TRUE		-	94.6971	-	1.58555	92.3555	97.4396	-	93.8112	-	309.676	-	-	1.525	0.585517	38.5016	-	1.48142	-	2.74233	-
1187	Cork	SB	2	1992	1992-1996 (10)	1994-1996 (19)	2006-2008 (1)	TRUE	TRUE		97.4207	95.1797	62.1933	1.55427	84.4123	96.5469	-	120.536	-	308.628	86.7361	423.813	1.47069	0.543918	37.4863	138.71	1.52763	93.1701	2.87147	-
1188	Optic	SB	2	1992	1992-2012 (272)	1994-2014 (212)	2006-2008 (11)	TRUE	TRUE	TRUE	97.3179	95.0524	62.2024	1.61295	89.1715	97.4691	0.68552	108.788	54.7568	312.45	86.8388	426.431	1.52378	0.561552	37.3	127.241	1.49013	125.925	2.75824	298.215
1189	Cheviot	SB	2	1992	1992-1993 (10)	-	-	FALSE	FALSE		-	94.8397	-	1.64041	-	-	-	-	-	312.66	-	-	-	-	-	-	-	-	-	-
1191	Brahms	SB	2	1992	1992-1995 (9)	1995-1995 (7)	-	TRUE	TRUE		97.3976	95.6394	65.7152	1.6429	88.4176	97.26	-	113.283	-	312.227	86.5563	423.148	1.53739	0.660025	42.29	-	1.48369	-	2.95523	-
1194	Canasta	SB	2	1992	1992-1993 (8)	-	-	TRUE	TRUE		-	93.8358	-	1.62427	-	-	-	-	-	307.553	-	-	-	-	-	-	-	-	-	-
1196	Reggae	SB	2	1992	1992-1993 (10)	-	-	TRUE	TRUE		-	94.1705	-	1.63719	-	-	-	-	-	312.472	-	-	-	-	-	-	-	-	-	-
1197	Trebon	SB	2	1992	1992-1993 (8)	-	-	TRUE	TRUE		-	95.0628	-	1.70096	-	-	-	-	-	307.626	-	-	-	-	-	-	-	-	-	-
1198	W 8257	SB	2	1992	1992-1993 (8)	-	-	TRUE	TRUE		-	95.509	-	1.617	-	-	-	-	-	308.139	-	-	-	-	-	-	-	-	-	-
1199	W 8276	SB	2	1992	1992-1993 (8)	-	-	TRUE	TRUE		-	94.282	-	1.72922	-	-	-	-	-	306.726	-	-	-	-	-	-	-	-	-	-
1200	Franklin	SB	2	1992	1992-1993 (10)	-	-	TRUE	TRUE		-	94.8397	-	1.68078	-	-	-	-	-	309.308	-	-	-	-	-	-	-	-	-	-
1201	Jive	SB	2	1992	1992-1993 (8)	-	-	TRUE	TRUE		-	95.9551	-	1.64849	-	-	-	-	-	308.547	-	-	-	-	-	-	-	-	-	-
1202	Glen	SB	2	1992	1992-1993 (10)	-	-	FALSE	FALSE		-	95.8436	-	1.6501	-	-	-	-	-	310.397	-	-	-	-	-	-	-	-	-	-
1203	Riviera	SB	2	1992	1992-2007 (51)	1994-2012 (52)	2006-2008 (2)	TRUE	TRUE		97.4686	95.1432	61.9355	1.6252	85.5396	96.5635	1.14965	86.57	54.5993	309.779	86.7443	424.09	1.53937	0.594301	38.7137	143.369	1.52067	130.304	2.85744	-
1232	Onyx	SB	2	1993	1993-1994 (8)	-	-	TRUE	TRUE		-	94.537	-	1.66634	-	-	-	-	-	307.463	-	-	-	-	-	-	-	-	-	-
1236	Laird	SB	2	1993	1993-1994 (8)	-	-	TRUE	TRUE		-	95.5409	-	1.66715	-	-	-	-	-	308.792	-	-	-	-	-	-	-	-	-	-
1237	Chieftain	SB	2	1993	1993-1995 (9)	1995-1995 (7)	-	TRUE	TRUE		97.3798	95.3624	67.3707	1.67325	86.8616	97.3257	-	106.234	-	310.31	86.5933	423.636	1.56146	0.626738	39.3534	-	1.46361	-	2.89731	-
1238	Tankard	SB	2	1993	1993-1997 (9)	1995-1997 (22)	2006-2008 (2)	TRUE	TRUE	TRUE	97.5254	95.6248	64.2769	1.61305	91.2882	97.5704	1.09371	85.5943	56.176	313.08	86.764	427.466	1.50166	0.616033	41.0818	152.927	1.48908	88.9768	3.19593	-
1239	Pitcher	SB	2	1993	1993-1995 (9)	1995-1995 (7)	-	TRUE	TRUE		97.3887	95.7279	59.5319	1.62527	90.5407	97.5539	-	132.515	-	310.862	86.576	422.309	1.58236	0.641958	41.5067	-	1.4622	-	3.03874	-
1240	Trinity	SB	2	1993	1993-1995 (8)	1995-1995 (7)	-	TRUE	TRUE		97.3385	94.2719	57.0985	1.60428	90.9935	97.5481	-	124.105	-	312.736	86.8531	425.825	1.53149	0.605884	40.1302	-	1.45576	-	2.96868	-
1242	Wren	SB	2	1993	1993-1994 (9)	-	-	TRUE	TRUE		97.3505	94.8209	51.7253	1.59692	89.4723	-	-	107.592	-	309.539	86.8491	424.678	1.51001	0.594566	39.7893	-	1.5014	-	-	-
1244	Ragtime	SB	2	1993	1993-1994 (8)	-	-	TRUE	TRUE		-	94.4255	-	1.6397	-	-	-	-	-	308.489	-	-	-	-	-	-	-	-	-	-
1245	Primera	SB	2	1993	1993-1994 (8)	-	-	TRUE	TRUE		-	95.764	-	1.65504	-	-	-	-	-	303.37	-	-	-	-	-	-	-	-	-	-
1246	Clarity	SB	2	1993	1993-1994 (8)	-	-	TRUE	TRUE		-	94.7601	-	1.68975	-	-	-	-	-	305.484	-	-	-	-	-	-	-	-	-	-
1248	Mikado	SB	2	1993	1993-1994 (8)	-	-	TRUE	TRUE		-	95.6525	-	1.69218	-	-	-	-	-	306.332	-	-	-	-	-	-	-	-	-	-
1250	Melitta	SB	2	1993	1993-1994 (8)	-	-	TRUE	TRUE		-	95.4294	-	1.70751	-	-	-	-	-	306.887	-	-	-	-	-	-	-	-	-	-
1253	Tardus	SB	2	1993	1993-1994 (8)	-	-	TRUE	TRUE		-	94.6486	-	1.71882	-	-	-	-	-	309.923	-	-	-	-	-	-	-	-	-	-
1254	Mentor	SB	2	1993	1993-1995 (9)	1995-1995 (0)	-	TRUE	TRUE		97.3809	95.9248	67.4223	1.65181	82.0758	96.7863	-	114.96	-	311.038	86.6832	423.279	1.5323	0.650327	41.7543	-	1.52172	-	2.96635	-
1255	Polygena	SB	2	1993	1993-1994 (9)	-	-	TRUE	TRUE		97.3809	96.1255	63.6849	1.62114	89.4723	-	-	106.256	-	313.951	86.7246	426.078	1.52745	0.603045	39.6415	-	1.49018	-	-	-
1256	Trinidad	SB	2	1993	1993-1994 (8)	-	-	TRUE	TRUE		-	95.9871	-	1.63647	-	-	-	-	-	305.495	-	-	-	-	-	-	-	-	-	-
1288	Spectre	SB	2	1994	1994-1995 (8)	-	-	FALSE	FALSE		-	94.8487	-	1.67097	-	-	-	-	-	303.499	-	-	-	-	-	-	-	-	-	-
1290	Crusader	SB	2	1994	1994-1995 (8)	2002-2002 (0)	-	TRUE	TRUE		-	95.1834	-	1.67501	-	-	-	95.2149	-	309.637	86.746	424.162	1.54844	-	-	-	-	-	-	-
1291	Quartet	SB	2	1994	1994-1995 (10)	1998-1999 (0)	-	TRUE	TRUE		97.308	94.804	61.971	1.66532	91.557	-	-	108.832	-	311.771	86.8362	428.553	1.57749	0.643897	40.2819	-	1.48339	-	2.87986	-
1293	Landlord	SB	2	1994	1994-1999 (35)	1996-1999 (26)	-	TRUE	TRUE		97.7278	95.2415	60.6214	1.64983	92.7466	98.6062	-	125.899	-	311.546	86.7483	426.377	1.55729	0.666683	42.8396	-	1.4724	-	2.92269	-
1294	Draught	SB	2	1994	1994-1996 (10)	1996-1996 (5)	-	TRUE	TRUE		97.2625	95.488	63.9189	1.59859	91.1841	98.0341	-	113.942	-	311.795	86.7449	426.688	1.48808	0.61229	41.0223	-	1.48348	-	2.87055	-
1295	Host	SB	2	1994	1994-1995 (8)	-	-	TRUE	TRUE		-	94.9603	-	1.64191	-	-	-	115.991	-	312.447	86.7792	426.167	1.53185	-	-	-	-	-	-	-
1297	Hopper	SB	2	1994	1994-1995 (8)	-	-	TRUE	TRUE		-	95.0718	-	1.64675	-	-	-	105.084	-	309.108	86.7349	422.909	1.52355	-	-	-	-	-	-	-
1298	Toddy	SB	2	1994	1994-1996 (10)	1996-1996 (5)	-	TRUE	TRUE		97.5307	95.26	64.5033	1.58935	92.8373	97.8971	-	106.331	-	312.689	86.8245	427.626	1.47875	0.600224	39.8655	-	1.50266	-	2.87055	-
1301	Rainbow	SB	2	1994	1994-1995 (8)	-	-	TRUE	TRUE		-	94.9603	-	1.63222	-	-	-	100.928	-	308.542	86.6907	426.167	1.52148	-	-	-	-	-	-	-
1303	Charm	SB	2	1994	1994-1996 (10)	1996-1996 (5)	-	TRUE	TRUE		97.3643	95.0776	64.3085	1.6022	88.6994	97.8841	-	97.8642	-	310.31	86.6288	423.734	1.51815	0.584833	38.6547	-	1.52117	-	2.77352	-
1306	Gabi	SB	2	1994	1994-1995 (7)	-	-	FALSE	FALSE		-	95.0842	-	1.64966	-	-	-	104.564	-	307.889	86.7239	425.666	1.53392	-	-	-	-	-	-	-
1307	Henni	SB	2	1994	1994-1996 (2)	-	2006-2008 (1)	TRUE	TRUE		97.374	95.1453	63.0838	1.53674	84.3008	97.3134	-	74.682	-	302.366	86.6371	413.474	1.51723	0.561754	37.7409	-	1.51149	130.085	2.85495	-
1311	Tirup	SB	2	1994	1994-1995 (8)	-	-	FALSE	TRUE		-	94.8487	-	1.65482	-	-	-	120.666	-	308.126	86.746	426.167	1.52977	-	-	-	-	-	-	-
1312	Renata	SB	2	1994	1994-1995 (8)	-	-	TRUE	FALSE		-	93.8449	-	1.70084	-	-	-	97.812	-	311.121	86.746	425.666	1.54015	-	-	-	-	-	-	-
1313	Porjus	SB	2	1994	1994-1995 (10)	-	-	TRUE	TRUE		97.308	94.6216	60.6075	1.63949	83.0246	-	-	105.218	-	305.382	86.6537	421.713	1.51929	0.585282	38.9263	-	1.53743	-	2.87986	-
1314	Pyla	SB	2	1994	1994-1995 (8)	-	-	FALSE	FALSE		-	94.8487	-	1.66128	-	-	-	-	-	312.152	-	-	-	-	-	-	-	-	-	-
1349	Livet	SB	2	1995	1995-1997 (13)	1997-1997 (8)	2006-2008 (1)	TRUE	TRUE		97.3862	94.2715	56.7617	1.5924	89.5479	97.8187	-	75.6196	48.6975	311.361	86.8723	428.788	1.51442	0.552985	36.6584	-	1.48459	116.946	2.80636	-
1350	Ricarda	SB	2	1995	1995-1995 (1)	-	-	TRUE	TRUE		-	95.1847	-	1.62962	-	-	-	-	-	310.796	-	-	-	-	-	-	-	-	-	-
1353	Dray	SB	2	1995	1995-1997 (9)	1997-1997 (0)	-	TRUE	TRUE		97.3221	94.167	-	1.61045	-	-	-	-	-	309.654	-	-	-	-	-	-	-	-	-	-
1354	Chalice	SB	2	1995	1995-2004 (82)	1997-2006 (60)	2006-2008 (1)	TRUE	TRUE	TRUE	97.6492	95.2217	62.6457	1.63192	91.849	98.8886	0.707929	87.1852	52.1773	311.811	86.7404	425.525	1.54591	0.607922	39.4026	146.501	1.45887	99.9766	2.86938	528.844
1356	Ferment	SB	2	1995	1995-1997 (13)	1997-1998 (8)	-	TRUE	TRUE		97.4253	94.8187	64.3846	1.62579	91.9533	98.7563	-	99.212	55.8591	311.174	86.781	427.7	1.54204	0.584345	37.9293	-	1.45601	-	2.82472	-
1357	Extract	SB	2	1995	1995-1997 (13)	1997-1998 (7)	-	TRUE	TRUE		97.3311	92.9948	66.2831	1.65242	92.1781	98.488	-	115.994	60.6847	311.865	86.7147	428.322	1.57215	0.677578	42.9884	-	1.45665	-	3.06367	-
1361	Scarlett	SB	2	1995	1995-1996 (13)	1998-2002 (0)	2006-2008 (4)	TRUE	TRUE		97.5394	91.2226	61.1301	1.68698	85.2769	95.0598	2.14095	110.684	66.0972	313.805	86.3629	425.398	1.60983	0.678826	42.177	148.51	1.48843	136.458	2.83457	-
1363	Ardila	SB	2	1995	1995-1996 (1)	-	-	TRUE	TRUE		-	95.1847	-	1.66053	-	-	-	-	-	307.26	-	-	-	-	-	-	-	-	-	-
1364	Madras	SB	2	1995	1995-1996 (9)	-	-	TRUE	TRUE		97.4105	95.1847	-	1.63588	-	-	-	-	-	311.52	-	-	-	-	-	-	-	-	-	-
1367	Carlota	SB	2	1996	1996-1997 (12)	-	-	FALSE	FALSE		97.5203	94.5625	64.1134	1.61878	92.2446	-	-	102.916	52.2629	311.086	86.7644	427.078	1.51699	0.645865	41.4845	-	1.46781	-	2.83915	-
1369	Linus	SB	2	1995	1995-1997 (9)	-	-	TRUE	TRUE		97.4547	95.1847	-	1.70593	-	-	-	-	-	309.713	-	-	-	-	-	-	-	-	-	-
1371	Sally	SB	2	1995	1995-1996 (9)	-	-	FALSE	FALSE		97.3884	94.6758	-	1.70589	-	-	-	-	-	309.67	-	-	-	-	-	-	-	-	-	-
1375	Fractal	SB	2	1995	1995-1996 (9)	2002-2002 (0)	-	TRUE	TRUE		97.3001	95.1847	-	1.67912	-	-	-	-	-	310.782	-	-	-	-	-	-	-	-	-	-
1376	Spey	SB	2	1995	1995-1996 (9)	-	-	TRUE	TRUE		97.4768	94.167	-	1.69328	-	-	-	-	-	310.378	-	-	-	-	-	-	-	-	-	-
1409	Aspen	SB	2	1996	-	-	2006-2008 (1)	TRUE	TRUE		-	-	-	1.69973	91.2802	96.658	2.1543	109	57.8501	311.734	-	-	1.54577	0.592184	38.6988	143.227	-	115.093	2.87654	-
1410	Century	SB	2	1996	1996-2000 (25)	1998-2000 (22)	2006-2008 (2)	TRUE	TRUE	TRUE	97.4678	94.0147	57.6524	1.61639	86.1199	94.9322	0.515493	102.183	48.3721	313.236	86.9687	428.694	1.53135	0.603904	39.7018	140.789	1.51657	197.21	2.74875	257.26
1411	Decanter	SB	2	1996	1996-2010 (24)	1998-2010 (24)	2006-2008 (1)	TRUE	TRUE	TRUE	97.3496	95.2406	59.5978	1.64413	91.556	98.815	0.410375	118.816	73.7362	312.225	86.5748	426.122	1.54846	0.708596	45.6646	162.007	1.48136	96.7531	3.29434	75.6789
1415	Linden	SB	2	1996	1996-1997 (20)	-	-	TRUE	TRUE		97.4275	94.875	65.8499	1.64933	90.1414	-	-	106.933	57.5241	310.107	86.8599	426.293	1.52927	0.611003	40.5033	-	1.50099	-	2.9567	-
1416	Thistle	SB	2	1996	1996-1998 (25)	1998-1998 (0)	-	TRUE	TRUE		97.4358	95.2411	69.9379	1.61796	89.2141	98.2193	0.266217	121.313	60.2249	313.257	86.8909	428.843	1.53294	0.61242	40.4552	-	1.49654	-	2.72346	361.24
1418	Mandolin	SB	2	1996	1996-1997 (20)	2005-2005 (0)	-	TRUE	TRUE		97.3089	95.0574	61.8525	1.63002	88.5407	-	-	93.679	63.9785	306.978	86.8009	422.112	1.5026	0.588367	39.681	-	1.51433	-	2.90574	-
1419	Acapella	SB	2	1996	1996-1997 (20)	-	-	TRUE	TRUE		97.2694	94.875	58.3347	1.66186	83.1869	-	-	97.8334	67.2057	306.37	86.6609	419.238	1.55352	0.6536	41.9965	-	1.51137	-	3.05016	-
1420	Splash	SB	2	1996	1996-1997 (20)	-	-	TRUE	TRUE		97.4077	96.4253	60.8931	1.6941	92.2055	99.0078	-	78.0523	65.1175	311.735	86.8262	424.048	1.56074	0.635862	40.7326	-	1.47338	-	3.03896	-
1421	Z 91-103-21	SB	2	1996	1996-1997 (20)	-	-	TRUE	TRUE		97.3089	93.3246	53.378	1.6784	92.9701	98.9646	-	81.4057	59.0428	311.385	86.8963	423.788	1.55705	0.612592	39.2411	-	1.47268	-	3.01278	-
1423	Horizon	SB	2	1996	1996-1997 (20)	-	-	TRUE	TRUE		97.4275	94.875	58.3347	1.63775	88.8167	-	-	106.933	50.5002	311.275	86.8452	424.072	1.5511	0.593803	38.3359	-	1.51285	-	2.87259	-
1424	Spiral	SB	2	1996	1996-1997 (20)	-	-	TRUE	TRUE		97.388	95.6958	61.2129	1.64175	90.2616	-	-	103.891	58.3022	310.668	86.7152	423.363	1.53264	0.648708	42.7086	-	1.48526	-	3.00263	-
1426	Sabel	SB	2	1996	1996-1997 (20)	1999-2000 (0)	-	TRUE	TRUE		97.4473	96.0605	61.2129	1.66326	86.6825	-	-	103.175	51.8291	311.097	86.8231	425.901	1.51351	0.572059	38.2508	-	1.5084	-	2.85389	-
1427	Static	SB	2	1996	1996-2006 (53)	1998-2007 (25)	2006-2008 (2)	TRUE	TRUE		97.5602	94.9466	61.9106	1.65414	79.1338	91.8882	1.0928	129.481	61.6105	307.769	86.8322	423.601	1.56531	0.575782	36.9389	140.765	1.51039	111.968	2.94962	431.9
1428	Newgrange	SB	2	1996	-	2002-2002 (0)	-	FALSE	FALSE		-	-	-	-	-	-	-	-	-	-	-	-	-	-	-	-	-	-	-	-
1431	Pongo	SB	2	1996	1996-1997 (19)	-	-	TRUE	TRUE		97.2101	96.2361	62.9717	1.59909	81.202	96.2291	-	108.318	53.9172	307.106	86.8385	414.437	1.5011	0.580045	39.0077	-	1.50919	-	2.90443	-
1432	Cecilia	SB	2	1996	1996-1997 (19)	-	-	TRUE	TRUE		97.3089	94.0284	64.8905	1.71592	84.1399	97.8348	-	115.836	63.2191	309.273	86.5217	415.048	1.64417	0.694735	42.0011	-	1.51444	-	2.85462	-
1434	Optima	SB	2	1996	1996-1997 (19)	-	-	FALSE	FALSE		97.5066	96.0354	61.053	1.64728	89.7366	-	-	94.6681	50.3104	308.474	86.6019	422.504	1.54867	0.615547	39.5277	-	1.49358	-	3.03147	-
1474	Berwick	SB	2	1997	1997-2000 (25)	1999-2000 (11)	-	TRUE	TRUE		96.5945	93.1548	61.4548	1.65924	90.779	98.9034	0.123741	91.6555	51.8013	313.716	86.4295	427.407	1.56411	0.65112	41.8243	149.643	1.51228	100.344	2.85697	416.27
1475	4739E	SB	2	1997	1997-1998 (8)	-	-	FALSE	FALSE		-	95.7506	-	1.64286	-	-	-	-	-	304.653	-	-	-	-	-	-	-	-	-	-
1480	Chime	SB	2	1997	1997-2001 (25)	1999-2001 (15)	2006-2008 (2)	TRUE	TRUE	TRUE	97.5279	93.3597	57.9953	1.69659	88.7684	97.0565	0.69735	109.489	64.6856	311.781	86.643	426.973	1.58261	0.653472	41.2272	154.32	1.51324	146.25	2.73998	70.322
1485	Otira	SB	2	1997	1997-2000 (4)	1999-2000 (0)	-	TRUE	TRUE		96.7232	81.4069	48.4899	1.63577	67.9522	77.2516	27.3356	80.2924	49.9289	296.864	86.782	416.437	1.5578	0.497499	31.8887	-	-	-	2.82916	553.958
1488	Starlight	SB	2	1997	1997-1998 (8)	-	-	TRUE	TRUE		-	95.1929	-	1.65013	76.6171	91.7031	-	-	-	312.05	87.0913	422.115	1.56198	0.5263	34.5449	-	1.50532	-	2.80351	-
1490	Cindy	SB	2	1997	1997-1998 (4)	-	-	TRUE	TRUE		97.3002	96.2863	65.4389	1.68806	78.531	94.1991	0.350158	75.8056	51.4658	298.091	86.3258	411.152	1.54689	0.575878	37.1815	-	-	-	2.89459	374.356
1492	Potter	SB	2	1997	1997-1998 (20)	-	-	TRUE	TRUE		97.3626	94.5871	56.9644	1.68781	90.2505	98.1101	0.177544	113.196	57.3057	308.012	86.6659	425.453	1.53477	0.60947	39.7138	-	-	-	2.96996	459.711
1495	Foxtrot	SB	2	1997	1997-1998 (12)	-	-	TRUE	TRUE		97.4101	94.4252	65.4389	1.60974	90.0113	97.8928	0.695387	92.0082	53.9247	313.2	86.7488	428.252	1.52507	0.602752	39.693	-	-	-	2.82999	848.433
1496	Annabell	SB	2	1997	1997-2000 (30)	1999-2007 (0)	-	TRUE	TRUE		97.4919	94.1404	62.5193	1.66483	93.7059	98.7411	0.158798	85.8819	55.789	308.738	86.6751	421.779	1.55223	0.635978	41.1201	146.307	1.48635	120.886	2.82863	446.533
1497	NFC 496-21	SB	2	1997	1997-1998 (20)	-	-	FALSE	FALSE		97.4884	94.6612	62.241	1.59758	91.2808	97.6755	0.983078	93.7531	56.691	312.575	86.6161	427.63	1.49839	0.593794	40.4195	-	-	-	2.88382	416.323
1498	Tavern	SB	2	1997	1997-2001 (25)	1999-2002 (14)	2006-2008 (1)	TRUE	TRUE		97.1957	95.4698	66.1796	1.60611	92.8941	99.281	0.30599	98.68	59.6697	310.952	86.6014	425.659	1.51493	0.601402	39.6245	147.208	1.48376	76.3816	2.89097	368.479
1499	Chaser	SB	2	1997	1997-1999 (25)	1999-1999 (6)	-	TRUE	TRUE		97.3106	94.3149	64.6062	1.5626	90.1622	97.4576	1.23878	111.302	64.0667	310.425	86.6014	425.655	1.4728	0.559626	38.5028	140.513	1.48643	80.9461	2.89435	491.418
1500	Colada	SB	2	1997	1997-1998 (20)	-	-	TRUE	TRUE		97.4171	93.8919	64.7993	1.56061	92.0167	98.3273	0.0912367	107.463	66.2193	313.55	86.5663	428.252	1.47535	0.604991	41.4366	-	-	-	2.92689	512.347
1501	Saloon	SB	2	1997	1997-2001 (25)	1999-2001 (15)	-	TRUE	TRUE		97.127	93.4957	58.6451	1.61757	83.7319	94.3009	1.02854	104.292	67.3043	311.203	86.6697	426.539	1.5221	0.582213	38.7017	145.585	1.48489	98.0655	2.92927	289.759
1503	Barke	SB	2	1997	1997-1999 (35)	2000-2002 (1)	2006-2008 (5)	TRUE	TRUE		97.5093	95.498	62.5964	1.68504	89.9329	98.6286	0.22631	122.528	66.1621	311.399	86.6802	427.918	1.54036	0.59439	38.6703	147.59	1.49061	89.8902	2.70714	362.205
1554	Thrift	SB	2	1998	1998-1999 (19)	-	-	TRUE	TRUE		97.5013	83.9305	54.4456	1.58553	86.3497	95.6629	2.8874	84.1439	62.6868	311.814	86.9102	426.265	1.49074	0.579696	40.0471	146.96	1.50658	172.191	2.86336	109.39
1555	Akita	SB	2	1998	1998-1999 (19)	-	-	TRUE	TRUE		97.2286	97.083	65.6384	1.60492	90.4525	98.2861	0.11704	105.311	66.1038	310.54	86.7281	425.691	1.50771	0.605064	40.5919	143.308	1.47668	108.734	2.93813	340.631
1556	Dew	SB	2	1998	1998-1999 (12)	-	-	TRUE	TRUE		97.4895	96.7458	58.6029	1.59226	88.4471	98.4609	0.273432	76.2309	52.056	310.486	86.905	425.822	1.50529	0.581508	39.2639	137.628	1.46612	86.0905	2.91009	396.501
1558	F403	SB	2	1998	1998-1999 (19)	-	-	FALSE	FALSE		97.5365	96.4085	57.6435	1.70561	87.4904	97.4117	0.407481	108.279	60.0291	309.387	86.6249	422.947	1.57925	0.659425	41.1368	157.104	1.49427	121.314	2.93813	539.798
1559	BIE 213-14/92	SB	2	1998	1998-1999 (18)	-	-	FALSE	FALSE		97.4308	93.3532	59.3324	1.72855	85.8272	94.3983	5.0619	86.2826	73.4535	310.238	86.8079	425.313	1.57142	0.62463	39.6442	146.757	1.47492	164.085	2.99847	1154.63
1561	Samurai	SB	2	1998	1998-1999 (19)	-	-	FALSE	FALSE		97.4157	100.793	62.7602	1.67689	85.6874	97.4117	0.519189	97.5961	49.3984	305.439	86.8461	421.51	1.53924	0.576072	37.7997	142.7	1.51889	118.798	2.81663	309.333
1563	Alliot	SB	2	1998	1998-1999 (18)	-	-	TRUE	TRUE		97.4474	87.3029	63.3998	1.66924	88.9047	97.5768	1.26664	122.405	58.5062	311.735	86.9268	427.975	1.55377	0.603085	38.7841	143.954	1.49493	-	2.88874	565.518
1565	Astoria	SB	2	1998	1998-1999 (19)	2000-2000 (0)	2006-2008 (5)	TRUE	TRUE		97.4482	97.7575	61.1414	1.62082	88.1698	98.0987	0.768095	99.7761	56.0803	308.169	86.5726	421.894	1.5529	0.613736	39.8954	137.519	1.48208	121.686	2.85927	336.234
1566	Prestige	SB	2	1998	1998-2000 (29)	2001-2004 (0)	2006-2008 (2)	TRUE	TRUE	TRUE	97.3618	97.003	74.0482	1.68833	89.3562	98.1308	0.479293	121.031	69.2911	312.025	86.6584	427.345	1.54866	0.621779	40.2483	147.561	1.49685	77.8236	2.86435	472.047
1567	Protégé	SB	2	1998	1998-1999 (18)	-	-	TRUE	TRUE		97.0332	87.3029	56.2045	1.65456	86.4049	96.8871	2.15013	73.6591	50.5374	312.106	86.6839	425.43	1.56228	0.61956	39.5874	150.003	1.5013	127.184	2.91009	378.654
1572	County	SB	2	1998	1998-2001 (24)	2000-2002 (13)	-	TRUE	TRUE		97.2558	97.6195	68.7309	1.57109	91.448	98.8005	0.419462	106.245	55.5114	310.881	86.6778	424.548	1.48284	0.542318	36.8194	129.263	1.50278	97.8275	2.6774	339.357
1574	Cellar	SB	2	1998	1998-2005 (99)	2000-2007 (71)	2006-2008 (5)	TRUE	TRUE	TRUE	97.3662	96.495	68.4578	1.63051	92.0257	98.4035	0.714108	114.89	61.1162	314.274	86.6311	427.465	1.52826	0.635794	42.031	154.873	1.48154	105.434	3.00799	488.321
1575	Pewter	SB	2	1998	1998-2001 (23)	2000-2002 (13)	2006-2008 (2)	TRUE	TRUE	TRUE	97.047	97.8869	58.1503	1.64624	93.0897	99.3967	0.825812	92.8194	58.9828	311.259	86.6304	425.166	1.52788	0.639497	41.9558	152.96	1.46169	110.522	2.94211	506.606
1576	Brise	SB	2	1998	1998-2000 (24)	2000-2001 (5)	2006-2008 (1)	TRUE	TRUE		97.3436	97.5705	65.651	1.59868	90.7059	98.4067	0.83652	85.0554	50.5488	312.848	86.8137	428.173	1.50417	0.582766	38.9782	134.291	1.4952	105.245	2.90782	442.151
1579	Viskosa	SB	2	1998	1998-1999 (19)	-	-	TRUE	TRUE		97.6248	93.7106	55.2451	1.66874	85.761	96.8871	2.17247	95.6179	54.5239	307.327	86.9198	423.339	1.56106	0.641305	41.0346	154.872	1.48195	129.7	3.03159	910.973
1580	Neruda	SB	2	1998	1998-2000 (24)	2000-2001 (6)	2006-2008 (1)	TRUE	TRUE		97.1906	94.9742	52.4886	1.66966	90.4719	97.4812	1.27435	123.628	61.9783	311.779	86.9781	426.055	1.55762	0.605298	38.9764	138.659	1.46824	161.612	2.94129	477.369
1581	NSL 95-1257	SB	2	1998	1998-1999 (12)	-	-	TRUE	TRUE		97.5283	101.13	64.1993	1.66672	90.0661	98.6358	0.139382	80.1874	64.9648	314.948	86.7428	429.61	1.54166	0.668485	43.4693	151.626	1.49251	100.068	2.93813	481.858
1583	NSL 97-4552	SB	2	1998	1998-1999 (12)	-	-	TRUE	TRUE		97.3921	100.118	64.0394	1.62799	91.4092	98.9856	0.0500156	118.961	61.1681	312.569	86.8682	428.434	1.5259	0.599628	39.9109	141.482	1.48628	85.811	2.96617	325.629
1584	NSL 97-4579	SB	2	1998	1998-1999 (19)	-	-	TRUE	TRUE		97.0741	96.7458	66.7576	1.58837	84.9883	95.8378	0.720264	96.2113	54.9036	312.499	86.8461	426.867	1.52711	0.596004	39.2469	139.656	1.51185	161.289	2.81663	277.777
1588	Amphora	SB	2	1998	1998-1999 (20)	-	-	TRUE	TRUE		97.518	101.13	63.5597	1.60656	89.9633	97.6452	0.496848	69.1382	53.1951	308.657	87.0746	420.463	1.5287	0.562882	37.1573	140.265	1.49565	97.552	2.96617	498.154
1589	Agenda	SB	2	1998	1998-1999 (20)	-	-	TRUE	TRUE		97.4174	94.3851	57.4836	1.6014	89.8198	97.2222	1.77032	81.7013	55.6629	310.396	86.5585	419.581	1.505	0.630446	42.0533	137.628	1.50084	177.223	2.87271	216.216
1591	Azure	SB	2	1998	1998-1999 (24)	-	-	TRUE	TRUE		97.2721	95.3691	70.1025	1.61748	90.8577	98.0459	0.528326	87.1247	50.7257	312.996	86.7686	424.781	1.50201	0.628252	42.0079	141.896	1.48558	123.832	2.91036	240.96
1593	Prost	SB	2	1998	1998-1999 (0)	-	-	FALSE	FALSE		-	-	-	-	-	-	-	-	-	-	-	-	-	-	-	-	-	-	-	-
1594	Fontana	SB	2	1998	1998-1999 (19)	-	-	TRUE	TRUE		97.7662	87.9774	61.481	1.66542	91.538	98.1112	0.854313	117.379	71.0395	310.023	87.0377	428.957	1.57804	0.612312	38.3615	139.048	1.47492	90.5633	2.76056	615.326
1595	Avec	SB	2	1998	1998-1999 (0)	2001-2001 (0)	-	TRUE	TRUE		-	-	-	-	-	-	-	-	-	-	-	-	-	-	-	-	-	-	-	-
1596	Lionheart	SB	2	1998	1998-1999 (19)	-	-	FALSE	FALSE		97.5364	83.9305	52.3669	1.62712	86.6809	94.9634	3.35657	89.8809	52.8154	309.279	86.8461	422.817	1.52711	0.581508	38.5829	135.396	1.51537	126.345	2.76056	570.578
1597	Alabama	SB	2	1998	1998-1999 (19)	-	-	TRUE	TRUE		97.1055	79.5463	56.0446	1.6591	87.3064	97.5866	0.697922	71.483	47.8797	308.067	86.5659	420.204	1.5647	0.588756	37.6805	137.831	1.52417	135.85	3.02224	349.942
1648	DSV 70508	SB	2	1999	1999-2000 (20)	-	-	FALSE	FALSE		97.6203	95.1438	59.0532	1.69796	89.3023	96.9994	0.576824	103.432	55.1706	309.461	86.7085	423.784	1.55759	0.603517	38.838	143.312	1.50364	107.574	2.92474	388.301
1651	Sacha	SB	2	1999	1999-2001 (21)	-	-	TRUE	TRUE		97.2319	98.1492	68.134	1.60086	92.7009	98.8166	0.375348	97.3725	61.1674	311.968	86.5253	426.364	1.48883	0.613603	42.0418	146.871	1.46814	104.597	2.88288	500.876
1652	Orkney	SB	2	1999	1999-2000 (13)	2001-2002 (0)	-	FALSE	FALSE		97.4287	96.9092	71.8001	1.59703	92.3929	98.0237	0.37575	116.223	62.8201	314.2	86.7948	429.417	1.50647	0.598952	40.1225	145.909	1.48585	82.5705	2.95278	322.19
1654	Braemar	SB	2	1999	1999-2000 (25)	2001-2002 (0)	2006-2008 (1)	TRUE	TRUE		97.5141	96.9705	69.1684	1.65034	92.0619	98.0394	0.440768	119.844	58.5758	314.164	86.939	430.658	1.51633	0.592831	39.3594	144.908	1.48457	80.3987	2.89582	306.009
1656	Talbot	SB	2	1999	1999-2000 (13)	-	-	TRUE	TRUE		97.3655	96.1526	67.8678	1.56592	93.4128	98.4626	0.509799	97.6926	52.1585	312.235	86.8877	429.417	1.48517	0.57765	39.4441	134.652	1.4814	84.1779	2.76586	330.224
1659	Vegas	SB	2	1999	1999-2000 (20)	-	-	TRUE	TRUE		97.3392	95.396	64.613	1.64071	88.7059	97.5327	0.66619	115.226	55.2821	314.126	86.1511	420.225	1.53993	0.623167	40.5562	138.838	1.48771	101.681	3.29881	341.103
1663	NSL 98-5065	SB	2	1999	1999-2000 (17)	-	-	TRUE	TRUE		97.2823	94.6394	71.5289	1.67524	93.7219	98.4626	0.219358	118.355	77.7527	312.162	86.6223	427.051	1.54268	0.684161	44.2645	158.465	1.47399	82.3919	2.82193	253.065
1666	Adonis	SB	2	1999	1999-2001 (25)	2001-2002 (5)	-	TRUE	TRUE		97.6616	96.6822	60.7283	1.66153	85.5317	95.0199	1.3267	133.024	59.8115	310.232	86.7608	426.65	1.56202	0.60474	38.868	144.195	1.50372	108.779	2.84172	464.463
1668	Spire	SB	2	1999	1999-2001 (20)	2001-2005 (8)	2006-2008 (1)	TRUE	TRUE		96.8829	94.9362	57.1114	1.57897	91.8076	98.4836	0.899439	87.8389	57.7891	310.947	86.5478	424.662	1.46405	0.604592	41.5813	138.436	1.51119	153.12	3.27994	394.009
1669	Spike	SB	2	1999	1999-2001 (25)	2001-2001 (4)	-	TRUE	TRUE		97.0802	94.2654	60.4645	1.60985	91.984	98.5457	0.907971	103.486	53.1892	310.865	86.6254	425.358	1.49202	0.608017	41.0352	142.886	1.48951	140.405	3.09971	336.288
1673	Celebra	SB	2	1999	1999-2000 (20)	-	-	TRUE	TRUE		97.0824	93.1263	62.7145	1.70211	86.3353	96.7067	1.11302	99.9884	53.0191	310.897	86.4498	423.108	1.57782	0.612646	38.8236	139.992	1.49326	128.649	2.98082	630.99
1676	Harriot	SB	2	1999	1999-2001 (24)	2001-2001 (5)	-	TRUE	TRUE		97.5903	94.3724	69.608	1.70957	93.5069	99.3842	0.288546	82.8371	57.7703	312.671	86.7767	426.404	1.58399	0.624766	39.345	147.418	1.49631	128.355	2.82361	458.834
1678	Nizza	SB	2	1999	1999-2000 (20)	-	-	FALSE	FALSE		97.3184	94.3873	61.7653	1.67332	91.6821	98.0237	0.487458	124.258	58.8838	311.021	86.8678	423.22	1.56078	0.641557	41.0317	148.507	1.49474	94.0009	2.75651	195.322
1679	Widre	SB	2	1999	1999-2000 (0)	-	-	TRUE	TRUE		-	-	-	-	-	-	-	-	-	-	-	-	-	-	-	-	-	-	-	-
1680	Weitor	SB	2	1999	1999-2000 (0)	-	-	TRUE	TRUE		-	-	-	-	-	-	-	-	-	-	-	-	-	-	-	-	-	-	-	-
1681	Wikingett	SB	2	1999	1999-2000 (20)	-	-	FALSE	FALSE		97.5872	95.1438	59.46	1.71785	85.5627	95.6825	1.40346	117.699	57.2423	309.955	86.828	424.234	1.57889	0.643078	40.44	143.456	1.51253	119.183	2.82193	383.448
1682	Heather	SB	2	1999	1999-2000 (18)	-	-	TRUE	TRUE		97.1801	96.1526	65.4267	1.6849	91.7439	98.3163	0.353408	114.419	62.9954	311.284	86.7019	426.6	1.54161	0.632427	41.1183	149.229	1.50512	108.646	2.7993	468.639
1687	Anais	SB	2	1999	1999-2000 (19)	-	-	TRUE	TRUE		97.4117	96.9092	63.5282	1.63503	87.4171	96.8531	1.00131	108.188	61.5292	311.811	86.8678	426.262	1.55865	0.623297	39.8338	148.94	1.53033	116.862	2.69196	624.964
1688	Tabora	SB	2	1999	1999-2000 (19)	-	-	TRUE	TRUE		97.435	95.6482	60.138	1.73187	89.8895	97.5847	0.621507	100.972	49.0669	311.715	86.9547	428.364	1.5906	0.643078	39.9493	142.446	1.5066	83.9993	2.78278	416.42
1690	Roxana	SB	2	1999	1999-2000 (20)	-	-	TRUE	TRUE		97.4188	95.9004	68.1388	1.69349	89.3052	97.9052	0.2417	145.412	50.039	309.364	86.8612	426.037	1.59034	0.629045	39.4425	145.043	1.49285	80.9631	2.86948	247.04
1741	Rakaia	SB	2	2000	2000-2001 (15)	2002-2002 (0)	-	TRUE	TRUE		97.4815	95.0805	60.0434	1.56581	87.7159	98.0705	1.02541	121.471	62.8445	308.038	86.6916	422.386	1.49999	0.58431	39.8463	142.746	1.49449	105.521	2.96782	436.381
1744	Nimbus	SB	2	2000	2000-2001 (12)	-	-	TRUE	TRUE		97.3443	96.4295	60.5858	1.59003	90.8641	98.4263	0.657442	87.1627	59.1194	314.069	86.3981	423.289	1.5085	0.626822	42.4846	152.983	1.47731	106.779	2.89722	429.844
1745	Pelican	SB	2	2000	2000-2001 (12)	-	-	TRUE	TRUE		97.3641	97.104	53.5343	1.6087	90.5551	98.0766	0.925541	115.904	55.2847	312.152	86.4898	422.08	1.52341	0.63443	42.3258	149.087	1.48976	110.351	2.87568	381.307
1746	Catalina	SB	2	2000	2000-2001 (12)	-	-	TRUE	TRUE		97.4629	96.7667	63.2979	1.6352	92.1004	98.6012	0.50105	111.358	55.0569	313.208	86.609	423.29	1.55216	0.640517	41.5465	155.726	1.48028	98.2066	2.87568	585.667
1748	Kirsty	SB	2	2000	2000-2001 (20)	2002-2007 (0)	2006-2008 (1)	TRUE	TRUE		97.6401	96.3109	63.3939	1.6303	91.9639	99.0513	0.792679	89.1963	64.5158	309.383	86.8264	423.276	1.54394	0.60957	40.6828	145.579	1.47594	78.5118	2.77149	522.255
1755	Troon	SB	2	2000	2000-2001 (24)	2002-2007 (13)	2006-2008 (5)	TRUE	TRUE	TRUE	97.5332	97.513	58.5819	1.67583	92.1343	98.0333	0.704422	87.8869	63.9699	314.289	86.9723	429.811	1.55216	0.631831	41.1241	153.2	1.47689	103.348	2.83716	129.338
1758	Rangoon	SB	2	2000	2000-2001 (16)	-	-	TRUE	TRUE		97.3208	97.4412	61.8063	1.637	91.6368	98.4263	0.590417	107.363	56.12	310.19	86.7631	427.344	1.55565	0.597912	39.0641	149.087	1.48621	108.744	2.82185	376.453
1761	Global	SB	2	2000	2000-2001 (20)	2002-2002 (0)	-	TRUE	TRUE		97.4723	97.0499	66.7377	1.64848	90.1138	99.024	0.604078	100.498	58.8658	309.392	86.77	425.51	1.54738	0.593411	39.1164	139.083	1.52373	142.819	2.85453	570.688
1762	Campala	SB	2	2000	2000-2001 (16)	-	-	TRUE	TRUE		97.3132	96.4295	63.976	1.63925	88.2371	97.3771	1.19364	112.206	65.0802	309.949	86.7465	424.861	1.55114	0.603999	39.295	144.324	1.50696	133.569	2.89722	530.267
1764	Vortex	SB	2	2000	2000-2001 (25)	2002-2002 (0)	-	TRUE	TRUE		97.5147	97.4685	60.7437	1.58401	90.7705	98.4216	1.17871	92.4401	50.125	313.838	86.8227	428.405	1.47678	0.595948	41.3668	135.5	1.51023	114.48	2.87111	291.781
1765	Flagon	SB	2	2000	2000-2001 (12)	-	-	TRUE	TRUE		97.4431	94.7433	66.2813	1.63819	91.7913	98.2514	0.657442	100.522	57.3349	311.073	86.705	424.6	1.53512	0.60552	39.7424	145.19	1.49659	101.421	2.84338	470.014
1766	Colston	SB	2	2000	2000-2001 (25)	2002-2002 (0)	-	TRUE	TRUE		97.4826	95.971	59.8649	1.64487	87.9004	97.8113	1.03323	108.218	57.0274	315.326	86.9372	429.179	1.5362	0.592581	38.8326	132.924	1.48435	121.986	2.70183	364.539
1767	Vitesse	SB	2	2000	2000-2000 (0)	-	-	TRUE	TRUE		-	-	-	-	-	-	-	-	-	-	-	-	-	-	-	-	-	-	-	-
1768	Novello	SB	2	2000	2000-2001 (24)	2002-2002 (0)	2006-2008 (1)	TRUE	TRUE		97.4555	96.8799	69.6514	1.6364	89.0628	97.5954	0.553949	115.172	52.5814	313.634	86.8218	426.952	1.53348	0.607908	39.9553	143.453	1.49292	97.8632	2.87607	203.484
1769	Cocktail	SB	2	2000	2000-2009 (52)	2002-2009 (70)	2006-2008 (5)	TRUE	TRUE	TRUE	97.3542	98.6934	76.9407	1.59436	92.3657	98.6435	0.587018	100.096	61.2271	313.151	86.8119	427.723	1.49042	0.59996	40.8137	142.613	1.49031	97.7733	2.78133	442.789
1770	Sebastian	SB	2	2000	2000-2001 (24)	2002-2002 (0)	2006-2008 (2)	TRUE	TRUE		97.1857	96.8799	60.2219	1.59388	92.3775	98.9288	0.352268	122.785	56.9286	313.707	86.7769	428.263	1.49701	0.621308	42.1377	146.093	1.49456	90.8177	2.87087	867.23
1773	SW Stella	SB	2	2000	2000-2001 (12)	-	-	TRUE	TRUE		97.4036	95.4178	58.4161	1.63627	88.8553	98.2514	0.590417	97.159	56.9552	309.426	86.7714	425.253	1.53512	0.617693	40.5795	146.489	1.50548	127.854	2.76802	965.767
1775	Maypole	SB	2	2000	2000-2001 (16)	-	-	TRUE	TRUE		97.44	97.104	67.0949	1.68493	89.1643	98.2514	0.456367	107.05	64.9093	308.807	86.7548	424.47	1.58942	0.635952	40.7815	151.829	1.49362	112.852	2.80032	441.226
1777	Class	SB	2	2000	2000-2001 (25)	2002-2002 (0)	2006-2008 (2)	TRUE	TRUE		97.3687	97.0302	70.4948	1.6491	89.4265	97.7633	1.02187	117.069	65.6145	313.571	86.781	428.064	1.53124	0.607822	40.2233	146.594	1.49959	112.162	2.782	326.118
1780	Brazil	SB	2	2000	2000-2001 (14)	-	-	TRUE	TRUE		97.4263	94.7433	60.1822	1.62648	91.7481	98.5592	0.344448	95.5914	58.6161	309.473	86.7902	427.182	1.51887	0.632586	42.0804	154.136	1.49829	116.424	2.83262	365.684
1834	Perth	SB	2	2001	2001-2002 (12)	-	-	TRUE	TRUE		97.4293	95.9829	63.0531	1.69529	86.8518	96.7922	0.652723	102.943	57.2956	311.424	86.6615	423.637	1.58599	0.635875	40.569	145.874	1.50321	135.15	2.8481	481.136
1835	Granta	SB	2	2001	2001-2002 (12)	-	-	TRUE	TRUE		97.238	98.2526	56.1075	1.6564	97.2799	100.075	0.566416	89.1244	61.9172	311.943	86.5819	423.637	1.53859	0.674714	44.0668	157.131	1.46634	106.149	2.96025	494.792
1836	Velvet	SB	2	2001	2001-2002 (12)	-	-	TRUE	TRUE		97.0892	95.7307	60.2278	1.67699	94.9417	99.6622	0.652723	105.771	57.0246	313.749	86.7013	426.116	1.5608	0.64968	41.9043	158.719	1.47916	106.149	2.95091	390.096
1837	Macarena	SB	2	2001	2001-2002 (13)	-	-	TRUE	TRUE		97.323	98.5048	56.2252	1.66784	85.2124	96.6877	1.11303	89.7301	49.9329	309.856	86.6946	422.06	1.53702	0.549716	36.7179	135.772	1.53142	173.633	2.8481	292.227
1838	Lucifer	SB	2	2001	2001-2002 (13)	-	-	TRUE	TRUE		97.5143	90.939	56.9315	1.6461	85.0424	95.0786	0.911645	96.6724	58.7299	310.152	86.7194	420.506	1.52901	0.577591	38.2719	141.112	1.52916	114.688	2.88548	398.631
1839	Flick Sejet	SB	2	2001	2001-2002 (13)	-	-	TRUE	TRUE		97.5993	95.9829	56.5784	1.62666	89.9263	98.0951	0.7678	99.9535	61.2956	311.755	86.987	424.796	1.49636	0.569144	39.2986	142.988	1.50321	99.3882	2.82006	387.251
1841	Maraca	SB	2	2001	2001-2002 (13)	2004-2004 (0)	-	TRUE	TRUE		97.3868	94.2175	65.9961	1.5912	93.6807	99.5202	0.739031	89.5955	57.2637	312.093	86.7198	422.708	1.48418	0.589417	40.7136	145.008	1.47162	111.684	2.89483	472.032
1842	Amourette	SB	2	2001	2001-2002 (11)	-	-	TRUE	TRUE		97.3017	92.7044	65.1721	1.62094	93.1745	99.2338	0.774592	87.3018	51.9199	311.268	86.8009	423.958	1.48214	0.521098	36.1659	133.185	1.49838	110.099	2.9104	-
1847	Beryllium	SB	2	2001	2001-2002 (28)	2003-2005 (0)	-	TRUE	TRUE		97.1284	96.1936	67.7588	1.63505	89.2703	97.0217	1.07938	105.897	50.8795	312.472	86.605	425.783	1.53118	0.578749	38.3982	129.659	1.48653	118.934	2.788	339.33
1854	NSL 99-5363	SB	2	2001	2001-2002 (12)	-	-	TRUE	TRUE		97.1105	92.4522	66.5847	1.61979	95.4495	100.284	0.710262	96.5926	68.738	314.033	86.6548	426.454	1.51193	0.661975	43.8778	156.121	1.46711	89.0932	2.89483	340.023
1859	Skagen	SB	2	2001	2001-2002 (13)	-	-	TRUE	TRUE		97.3443	97.7482	62.8176	1.61865	96.9801	99.961	0.739031	98.9329	68.5468	311.774	86.8074	424.876	1.51078	0.625738	42.4262	148.183	1.46711	92.8178	2.86679	494.223
1862	Carafe	SB	2	2001	2001-2002 (28)	2003-2005 (22)	2006-2008 (5)	TRUE	TRUE		97.3996	96.434	61.9001	1.65679	92.5171	98.2763	0.685383	119.51	68.8765	314.985	86.7069	427.586	1.55917	0.669858	43.2598	158.74	1.46303	68.9424	2.76127	559.903
1863	Athena	SB	2	2001	2001-2002 (13)	2003-2003 (0)	2006-2008 (2)	TRUE	TRUE		97.4505	92.9566	60.9341	1.64958	95.8811	101.028	0.699866	88.748	62.2288	311.208	86.5787	423.318	1.52286	0.672288	44.6668	166.231	1.41818	65.6361	2.91817	509.017
1864	Toby	SB	2	2001	2001-2002 (27)	2003-2003 (0)	-	TRUE	TRUE		97.3171	97.0471	70.5482	1.61663	91.0373	98.983	0.60627	104.782	60.6533	316.008	86.6	428.026	1.51243	0.653541	43.7107	154.896	1.46657	76.0816	2.78812	485.412
1865	Doyen	SB	2	2001	2001-2002 (23)	2003-2012 (9)	2006-2008 (5)	TRUE	TRUE		97.4965	95.8351	69.0499	1.58411	88.6839	97.7786	0.622453	102.996	58.0055	311.969	86.6349	424.445	1.49719	0.558803	37.7056	131.241	1.49801	110.311	2.85931	392.854
1867	Drum	SB	2	2001	2001-2002 (27)	2003-2003 (0)	-	TRUE	TRUE		97.5547	96.5776	56.0207	1.63209	88.6439	96.7621	1.00307	93.0173	51.4078	313.364	86.7329	428.97	1.52214	0.587936	39.2224	138.134	1.50584	107.909	2.76044	297.026
1870	Jersey	SB	2	2001	2001-2002 (18)	-	-	TRUE	TRUE		97.4103	95.2148	51.8606	1.65734	90.2788	98.088	0.774146	115.918	58.1444	310.686	86.7707	424.797	1.55534	0.619756	40.2207	147.513	1.48332	110.965	2.83458	205.294
1871	Rebecca	SB	2	2001	2001-2002 (0)	2003-2008 (0)	2006-2008 (0)	TRUE	TRUE		-	-	-	-	-	-	0.839334	-	-	-	-	-	-	-	-	-	-	-	-	-
1874	Indola	SB	2	2001	2001-2002 (12)	-	-	TRUE	TRUE		96.8554	93.1794	61.8348	1.69758	90.6201	99.3495	0.652723	107.269	54.7457	309.845	86.8255	423.974	1.57809	0.617901	39.5024	147.895	1.50096	113.152	2.79202	378.146
1875	Feltwell	SB	2	2001	2001-2002 (16)	2003-2003 (0)	-	TRUE	TRUE		97.2025	89.1324	57.2242	1.61601	85.7579	96.1745	0.743873	125.553	55.9728	310.028	87.0319	426.456	1.50024	0.551725	37.9178	140.679	1.50675	113.835	2.84787	729.79
1933	Power	SB	2	2002	2002-2003 (28)	2004-2007 (0)	2006-2008 (2)	TRUE	TRUE		97.4894	94.7533	68.0948	1.59217	91.2487	98.3049	0.86143	104.716	59.8359	311.965	86.7213	425.521	1.49278	0.605747	41.2281	155.55	1.47889	95.4534	2.93907	387.28
1936	Henley	SB	2	2002	2002-2003 (28)	2004-2004 (0)	-	TRUE	TRUE		97.0893	93.0331	66.5837	1.62741	89.7985	97.5012	0.699628	112.804	60.1155	313.7	86.8453	426.815	1.54069	0.638104	42.0576	157.966	1.47426	118.065	2.88161	486.883
1937	Minstrel	SB	2	2002	2002-2003 (28)	2004-2004 (0)	-	TRUE	TRUE		97.5741	91.8943	62.1437	1.61354	91.9328	98.1448	0.553974	104.973	55.7433	312.505	86.9611	427.321	1.50049	0.573516	39.2226	137.871	1.47355	102.635	2.74773	188.403
1939	Westminster	SB	2	2002	2002-2011 (28)	2004-2014 (17)	2006-2008 (11)	TRUE	TRUE	TRUE	97.441	92.2121	59.0123	1.61977	89.0171	97.2787	0.81774	114.75	66.3852	316.393	86.6723	429.744	1.52528	0.663897	44.0489	154.106	1.4852	96.1892	2.90836	402.362
1940	Oxbridge	SB	2	2002	2002-2010 (38)	2004-2010 (35)	2006-2008 (5)	TRUE	TRUE	TRUE	97.3766	97.5564	61.2083	1.62532	89.0512	97.9476	1.26798	82.6298	56.7804	313.807	86.9187	428.138	1.52717	0.597881	39.8783	137.674	1.49013	139.2	2.77701	173.689
1946	Lithium	SB	2	2002	2002-2003 (12)	-	-	TRUE	TRUE		97.236	92.2852	55.0585	1.66262	88.4581	97.7442	0.67102	92.3302	67.3516	310.535	86.777	424.963	1.55581	0.643335	41.4653	153.489	1.4673	124.597	3.04744	393.516
1947	CPCT B67	SB	2	2002	2002-2003 (13)	-	-	TRUE	TRUE		97.4198	97.3202	62.547	1.62917	93.3646	98.7694	0.509467	99.385	58.2678	309.994	86.7235	424.257	1.51678	0.606679	40.2853	143.136	1.46949	101.146	2.90267	374.312
1949	Tocada	SB	2	2002	2002-2003 (13)	2004-2006 (0)	2006-2008 (2)	TRUE	TRUE		97.3512	96.5146	63.3427	1.58535	90.1789	98.5202	0.925509	96.7715	59.6105	310.61	86.7719	425.033	1.51158	0.600446	39.2213	146.285	1.47444	117.68	2.92346	341.592
1950	SW Macsena	SB	2	2002	2002-2003 (13)	-	-	TRUE	TRUE		97.3792	87.6529	52.3544	1.64246	88.1149	97.6533	0.509467	98.9871	55.5585	311.652	86.823	426.511	1.54931	0.594009	38.9341	135.744	1.5055	100.974	2.8441	410.232
1951	SW Scania	SB	2	2002	2002-2003 (5)	-	-	TRUE	TRUE		97.4442	86.2431	59.0777	1.68884	89.0982	97.4289	0.872963	108.32	69.3947	310.463	86.6836	424.032	1.57421	0.647189	41.4927	151.009	1.45503	90.4162	2.81991	398.851
1955	Macaw	SB	2	2002	2002-2003 (29)	2004-2004 (0)	-	TRUE	TRUE		97.2049	97.0814	64.7184	1.64354	92.5731	98.2555	0.676499	91.4503	53.2579	314.875	86.8449	428.945	1.52437	0.570353	38.3466	136.061	1.49071	110.163	2.78549	379.509
1957	Toucan	SB	2	2002	2002-2010 (29)	2004-2010 (4)	-	TRUE	TRUE		97.4344	94.9984	59.9362	1.62556	89.4288	96.9525	1.24373	128.844	59.9927	311.397	86.8399	425.047	1.5019	0.607284	41.1994	138.965	1.46807	132.564	2.7923	191.179
1959	Matinee	SB	2	2002	2002-2002 (0)	-	-	TRUE	TRUE		-	-	-	-	-	-	-	-	-	-	-	-	-	-	-	-	-	-	-	-
1961	Ursa	SB	2	2002	2002-2003 (13)	-	-	TRUE	TRUE		97.5626	96.716	63.587	1.67276	92.3289	98.5683	0.549855	88.6687	58.7459	309.795	86.7434	424.483	1.55758	0.64638	41.9072	154.447	1.4815	108.604	2.87169	389.249
1963	Waggon	SB	2	2002	2002-2003 (13)	2004-2014 (0)	2006-2008 (2)	TRUE	TRUE		97.5817	96.716	63.5796	1.62106	92.5378	99.1148	0.528513	90.4273	56.308	312.253	86.8429	426.285	1.49842	0.578725	39.3286	139.017	1.48594	109.228	2.70843	317.408
1965	Tweed	SB	2	2002	2002-2003 (13)	-	-	FALSE	FALSE		97.5417	96.3132	61.9229	1.64876	89.6157	97.6415	0.751797	91.4002	63.6862	312.939	86.823	427.412	1.54615	0.621039	40.5907	149.184	1.49774	86.6578	2.84466	202.534
1966	NFC Tipple	SB	2	2002	2002-2012 (54)	2004-2014 (68)	2006-2008 (5)	TRUE	TRUE	TRUE	97.2585	97.0985	70.6376	1.59204	87.9863	97.241	0.949959	109.65	62.1865	311.713	86.5784	424.848	1.48883	0.580303	39.4446	139.753	1.49534	112.459	2.81337	414.837
1967	Carvilla	SB	2	2002	2002-2003 (13)	-	-	TRUE	TRUE		97.4198	95.3062	53.7065	1.61793	89.2626	97.9549	0.711409	113.739	57.6303	311.585	86.7566	424.708	1.5153	0.570357	38.6445	142.912	1.4702	101.746	2.80243	377.157
1968	Wicket	SB	2	2002	2002-2003 (29)	2004-2007 (0)	2006-2008 (1)	TRUE	TRUE		97.3574	96.8002	70.5045	1.57123	87.5766	97.5825	0.360705	103.045	50.8746	311.387	86.9093	426.608	1.47375	0.534654	37.1013	133.753	1.46177	97.563	2.75913	348.829
1971	Chelmar	SB	2	2002	2002-2003 (13)	-	-	FALSE	FALSE		97.1745	94.9034	56.8266	1.63821	86.51	96.4056	0.95374	122.627	59.8614	309.71	86.6637	424.145	1.52266	0.592319	39.0728	141.344	1.51892	135.18	2.77483	552.846
1974	Timori	SB	2	2002	2002-2003 (13)	-	-	TRUE	TRUE		97.3989	95.1048	64.003	1.64241	86.9404	97.0647	0.95374	99.1783	55.7179	309.715	86.7898	425.384	1.53897	0.573736	37.6552	133.392	1.53728	137.837	2.72359	447.575
1977	FDO- 96074-502	SB	2	2002	2002-2002 (4)	-	-	FALSE	FALSE		97.3309	96.3132	69.8905	1.66543	87.8642	97.7858	0.913351	104.561	59.7132	309.386	86.4983	421.811	1.55822	0.601889	38.6494	142.638	1.50544	167.214	2.92757	465.357
2024	SW 2808	SB	2	2003	2003-2004 (14)	-	-	TRUE	TRUE		97.5846	94.5848	59.1519	1.67201	87.279	98.0652	0.714517	96.7805	54.3351	310.382	86.7155	424.525	1.55424	0.626014	41.1174	154.725	1.52589	99.6285	2.95003	366.945
2025	Corsica	SB	2	2003	2003-2004 (14)	-	-	TRUE	TRUE		97.2397	95.0892	55.6203	1.70766	85.9915	97.453	0.60679	80.7544	48.598	307.378	86.8997	423.61	1.59052	0.636213	39.9411	156.957	1.516	93.7438	2.78489	254.916
2028	Polanski	SB	2	2003	2003-2004 (14)	-	-	TRUE	TRUE		97.0364	95.3414	63.5077	1.64796	86.1975	97.2919	0.723171	94.9194	48.2792	308.732	86.7891	424.131	1.54354	0.570383	37.023	134.031	1.52024	104.641	3.01608	435.229
2029	Waltz	SB	2	2003	2003-2004 (14)	-	-	TRUE	TRUE		97.4015	94.837	57.6216	1.61298	89.3733	97.4369	0.625067	82.3749	50.8291	312.051	86.7008	425.697	1.53293	0.585218	38.3803	141.741	1.49694	81.7564	2.9748	400.376
2030	Appaloosa	SB	2	2003	2003-2004 (22)	2005-2008 (13)	2006-2008 (5)	TRUE	TRUE	TRUE	97.3574	88.6846	47.5674	1.61446	90.595	98.4151	0.69389	89.6234	65.6902	311.673	86.9111	425.568	1.49197	0.58627	39.7256	140.346	1.48666	123.705	2.91039	66.5466
2031	Hydra	SB	2	2003	2003-2004 (14)	2005-2005 (0)	-	TRUE	TRUE		97.3999	95.3414	68.5697	1.63286	92.2745	98.4358	0.571204	90.8706	55.2913	310.111	86.6418	424.519	1.5183	0.604689	40.0316	147.624	1.48564	85.0257	2.99957	484.664
2034	Rummy	SB	2	2003	2003-2004 (14)	-	-	TRUE	TRUE		97.6258	94.5848	65.6267	1.61362	94.8151	98.613	0.60679	103.976	62.3034	314.312	86.8259	429.338	1.50866	0.617669	40.8007	147.827	1.48988	101.372	2.99957	411.756
2035	Skittle	SB	2	2003	2003-2004 (14)	-	-	TRUE	TRUE		97.3208	94.837	65.2735	1.6479	91.605	98.1458	0.544272	105.677	58.7974	312.448	86.8111	428.555	1.54665	0.614888	39.7601	143.567	1.48705	97.0131	2.9748	373.702
2036	Poker	SB	2	2003	2003-2004 (22)	2005-2006 (0)	-	TRUE	TRUE		97.4143	95.0243	54.8746	1.59778	87.1915	97.0824	0.922431	93.0343	56.6399	313.078	86.967	427.788	1.47792	0.564602	38.6209	136.15	1.48109	123.245	2.99872	473.172
2039	Cribbage	SB	2	2003	2003-2004 (22)	2005-2005 (0)	-	TRUE	TRUE		97.2786	94.4203	57.7282	1.60164	91.3103	97.5326	0.995694	103.004	65.7672	313.756	86.7101	427.279	1.48149	0.643168	44.108	161.129	1.49761	118.44	3.13313	447.527
2040	Silicon	SB	2	2003	2003-2004 (14)	-	-	TRUE	TRUE		97.1772	95.3414	66.9216	1.61961	89.8883	97.598	0.741448	101.714	62.6221	309.784	86.5755	422.568	1.51607	0.645485	42.9572	155.334	1.50753	106.821	3.04911	390.773
2041	Attraction	SB	2	2003	2003-2004 (14)	-	-	FALSE	FALSE		97.3002	96.098	63.8608	1.68207	89.0471	97.6141	0.669308	105.682	50.0323	312.057	86.8923	426.216	1.57013	0.604689	38.7271	143.567	1.48281	112.488	2.80966	486.086
2042	Kassima	SB	2	2003	2003-2004 (14)	-	-	TRUE	TRUE		97.3797	95.3414	62.919	1.61979	88.3776	96.9696	0.830898	105.759	61.9847	308.89	86.6122	421.657	1.52095	0.620451	40.5896	146.813	1.51318	98.5388	2.88397	254.916
2043	20157 A	SB	2	2003	2003-2004 (14)	-	-	TRUE	TRUE		97.4826	94.3327	63.3899	1.64556	91.3818	98.4358	0.687585	117.009	67.0844	309.129	87.0104	424.925	1.55325	0.631577	40.5217	142.755	1.49199	80.6667	2.88397	388.284
2044	995964	SB	2	2003	2003-2004 (14)	-	-	TRUE	TRUE		97.1796	94.5848	64.3317	1.63985	92.4547	98.3552	0.660653	84.8776	58.0005	311.881	86.5162	423.996	1.5428	0.652902	42.2258	152.088	1.47717	105.949	2.80966	389.351
2047	Beatrix	SB	2	2003	2003-2004 (14)	2005-2005 (0)	-	TRUE	TRUE		97.2998	95.8458	65.9798	1.6181	91.4161	98.3874	0.571204	102.766	65.3314	307.989	86.6491	422.568	1.52415	0.64363	42.0448	148.436	1.47575	80.6667	2.88397	570.375
2048	Aluminium	SB	2	2003	2003-2004 (14)	-	-	TRUE	TRUE		97.3821	95.0892	63.5077	1.60628	94.9353	98.3391	0.758757	80.3504	51.1478	314.104	86.7081	427.256	1.49499	0.64363	43.1457	141.944	1.46092	84.1539	2.93351	538.722
2050	Tucson	SB	2	2003	2003-2004 (14)	-	-	TRUE	TRUE		97.3418	95.3414	59.2697	1.63794	87.7596	96.9052	0.795311	110.287	61.5066	311.182	86.767	425.691	1.53876	0.611179	39.4661	142.552	1.47575	90.2566	2.84269	262.74
2052	Turnberry	SB	2	2003	2003-2004 (17)	-	-	TRUE	TRUE		97.2427	91.3723	53.9135	1.68419	86.7354	96.4466	0.850214	131.636	66.1731	309.374	86.5451	422.911	1.56816	0.694518	43.745	158.956	1.47311	106.893	2.96654	242.519
2053	Putney	SB	2	2003	2003-2004 (22)	2005-2005 (0)	-	TRUE	TRUE		97.1929	92.7883	61.3503	1.64431	90.7231	98.1912	0.731492	88.7264	57.138	312.442	86.5494	424.588	1.55057	0.691234	44.9289	173.299	1.47053	81.037	3.13313	408.689
2054	Centurion	SB	2	2003	2003-2004 (14)	2005-2005 (0)	-	TRUE	TRUE		97.4019	95.0892	59.976	1.59679	85.8542	95.7129	1.08097	85.3694	56.4069	309.387	86.7595	422.954	1.49128	0.586145	39.5415	137.683	1.51741	143.001	2.89223	471.861
2055	Paramount	SB	2	2003	2003-2004 (14)	-	-	TRUE	TRUE		97.3006	95.0892	64.214	1.64971	86.6266	96.5507	0.625067	107.297	67.4031	310.363	86.7964	426.476	1.54404	0.626941	40.4538	150.87	1.47363	87.2053	2.90874	380.459
2092	Tartan	SB	2	2004	2004-2005 (14)	2006-2009 (5)	-	TRUE	TRUE		97.4311	96.599	64.3855	1.6627	92.746	98.4869	0.947357	118.595	63.943	313.843	86.5	426.101	1.55323	0.673627	43.1046	160.548	1.48143	139.288	3.08509	143.583
2095	Isabella	SB	2	2004	2004-2005 (10)	-	-	TRUE	TRUE		97.5923	93.9011	60.7351	1.6461	91.918	98.2207	0.668548	103.52	51.2088	310.867	86.7409	423.952	1.53902	0.61567	40.0032	139.279	1.47949	102.855	2.82079	376.825
2096	Scandium	SB	2	2004	2004-2005 (10)	-	-	TRUE	TRUE		97.3055	94.9128	73.143	1.61014	93.5165	98.3465	0.639779	114.14	58.0615	309.581	86.7824	423.486	1.49968	0.59898	40.4157	138.649	1.47498	70.1072	2.91692	423.415
2098	Monika	SB	2	2004	2004-2005 (10)	-	-	TRUE	TRUE		97.5701	96.599	72.4494	1.64872	89.9199	98.2207	0.668548	126.168	63.958	311.21	86.4838	424.108	1.55821	0.639776	41.0435	148.99	1.45806	141.861	2.77642	610.485
2102	Acrobat	SB	2	2004	2004-2005 (10)	-	-	TRUE	TRUE		97.46	95.2501	69.9832	1.62823	89.7867	97.2144	0.869931	125.949	64.4361	312.754	86.7326	426.439	1.52468	0.618451	40.8372	146.972	1.46483	139.718	2.87255	417.013
2103	Token	SB	2	2004	2004-2005 (10)	-	-	TRUE	TRUE		97.4708	96.2618	62.3535	1.66727	89.7867	96.9628	0.783624	120.858	67.3047	311.125	86.7244	425.507	1.55792	0.606398	38.9809	140.793	1.46257	142.633	2.9465	411.323
2104	Calico	SB	2	2004	2004-2005 (10)	-	-	TRUE	TRUE		97.391	94.5756	58.9626	1.65234	89.2539	97.466	0.639779	87.5932	57.7428	312.068	86.6746	425.04	1.55189	0.618451	39.8956	150.504	1.47837	147.005	2.83558	396.386
2105	Vivendi	SB	2	2004	2004-2005 (9)	-	-	TRUE	TRUE		97.3087	94.2383	57.8836	1.61751	91.2828	98.262	0.726086	85.7519	57.1053	310.644	86.6331	423.641	1.52334	0.625008	41.2569	151.008	1.45693	136.924	2.90952	421.281
2106	Gundel	SB	2	2004	2004-2005 (10)	-	-	TRUE	TRUE		97.5995	93.2266	65.0509	1.63264	92.1844	98.3465	0.639779	115.661	54.3961	310.182	86.6165	422.864	1.56036	0.660175	42.3079	153.152	1.48739	87.167	2.93171	409.545
2110	Shakira	SB	2	2004	2004-2005 (10)	-	-	TRUE	TRUE		97.1833	96.2618	60.9663	1.68127	89.5203	98.0949	0.726086	106.342	57.1053	311.039	86.6165	422.864	1.58713	0.642558	40.3619	157.819	1.4716	132.603	2.90952	436.574
2111	Anaconda	SB	2	2004	2004-2005 (9)	-	-	TRUE	TRUE		97.4547	96.2618	70.7539	1.63814	92.0512	98.3465	0.726086	91.927	54.5555	312.53	86.6746	424.574	1.54601	0.62216	40.4696	151.891	1.48514	102.512	2.84297	426.972
2112	CPCT B76	SB	2	2004	2004-2005 (10)	-	-	TRUE	TRUE		97.4729	95.9246	60.8122	1.62191	88.721	97.8433	0.754855	92.034	56.4679	310.61	86.7907	424.574	1.52033	0.563747	37.4833	138.018	1.49529	124.03	2.81339	329.88
2116	Berlioz	SB	2	2004	2006-2007 (9)	2008-2008 (0)	-	TRUE	TRUE		97.2116	90.0535	66.0234	1.62541	90.2666	97.9384	0.688679	92.0733	59.7729	311.285	86.7765	424.442	1.53997	0.640003	41.9277	153.452	1.49149	104.393	3.02548	-
2119	Publican	SB	2	2004	2004-2005 (14)	2006-2013 (14)	-	TRUE	TRUE	TRUE	97.3427	96.599	62.5092	1.63156	89.1626	97.4295	1.17565	104.437	53.5942	312.943	86.7481	426.381	1.53356	0.5957	39.3579	141.774	1.49523	114.414	2.78577	284.852
2120	Spotlight	SB	2	2004	2004-2005 (10)	-	-	TRUE	TRUE		96.1104	92.8894	61.4287	1.58634	92.3176	98.5981	0.668548	81.1976	51.3682	306.58	86.6898	426.328	1.50899	0.648121	43.4648	149.747	1.61149	206.671	3.16095	342.683
2121	Quench	SB	2	2004	2004-2011 (13)	2006-2014 (22)	-	TRUE	TRUE	TRUE	97.6395	95.5873	62.3451	1.62059	92.8086	98.3975	0.529864	102.817	56.4876	313.636	86.6479	426.082	1.51786	0.62696	41.5804	148.536	1.48614	91.7564	2.93767	618.861
2122	Taphouse	SB	2	2004	2004-2005 (14)	2006-2006 (2)	-	TRUE	TRUE		97.448	94.5756	64.9134	1.59767	93.1222	98.652	0.750635	111.505	58.092	312.193	86.8931	426.301	1.49687	0.583788	39.6304	147.412	1.48589	101.637	2.80384	350.434
2123	Penthouse	SB	2	2004	2004-2005 (0)	-	-	TRUE	TRUE		-	-	-	-	-	-	-	-	-	-	-	-	-	-	-	-	-	-	-	-
2130	Prague	SB	2	2004	2004-2005 (14)	2006-2006 (2)	-	TRUE	TRUE		97.5276	95.9246	67.6749	1.60557	92.3536	98.4766	0.549757	98.8616	58.6776	312.713	86.7744	426.334	1.50004	0.615753	41.9644	143.203	1.48688	86.7748	2.83967	435.446
2171	ASB 04-18	SB	2	2005	2005-2005 (0)	-	-	TRUE	TRUE		-	-	-	-	-	-	-	-	-	-	-	-	-	-	-	-	-	-	-	-
2172	Scout	SB	2	2005	2005-2006 (1)	2007-2009 (0)	-	TRUE	TRUE		97.4079	98.0878	63.4688	1.64435	91.2379	98.1746	0.448483	92.6973	59.1538	310.236	86.7048	424.696	1.52712	0.615479	40.9256	-	1.49023	103.96	2.91624	-
2173	Balalaika	SB	2	2005	2005-2006 (4)	-	-	TRUE	TRUE		97.4123	95.5658	54.8156	1.64734	90.1664	98.1373	-	108.382	64.2181	307.709	86.8142	422.79	1.53737	0.606691	40.2708	143.219	1.50514	84.462	2.94091	240.566
2175	Tapestry	SB	2	2005	2005-2006 (4)	-	-	TRUE	TRUE		97.2896	93.2961	59.5111	1.61142	90.3503	98.3471	-	134.495	48.2579	311.933	86.7995	426.757	1.51494	0.591289	39.8281	138.159	1.49018	97.857	2.86473	317.185
2177	Jb Maltasia	SB	2	2005	2005-2006 (4)	-	-	TRUE	TRUE		97.3536	94.3049	52.32	1.66324	89.2097	96.9743	-	130.341	67.504	311.386	86.8658	426.768	1.55555	0.634777	41.037	145.749	1.48667	103.483	2.86473	324.4
2178	Madeleine	SB	2	2005	2005-2006 (4)	-	-	FALSE	FALSE		97.5122	96.8268	60.4783	1.63841	86.8731	97.0618	-	103.041	64.6875	307.64	86.8216	422.922	1.55434	0.650179	42.016	155.194	1.49282	114.199	2.94091	258.349
2180	Azalea	SB	2	2005	2005-2006 (7)	2007-2007 (0)	-	TRUE	TRUE		97.3953	95.3136	70.4785	1.60584	87.3831	97.2359	1.3502	114.52	69.2155	312.514	86.7508	426.533	1.50808	0.646863	43.9475	150.064	1.48159	118.564	3.02544	360.576
2187	Ingmar	SB	2	2005	2005-2006 (4)	-	-	TRUE	TRUE		97.1339	92.5395	60.2244	1.64356	87.3883	96.7033	-	108.382	58.5851	310.751	86.8658	426.037	1.5604	0.631153	40.4411	150.64	1.5025	127.415	2.78856	1057.56
2188	Tamise	SB	2	2005	2005-2006 (4)	-	-	TRUE	TRUE		97.5337	96.0702	62.4854	1.60044	92.7145	98.2247	-	91.2699	55.0645	311.385	86.829	426.353	1.51372	0.619375	41.9138	148.448	1.4726	120.361	2.82665	437.299
2191	Fairytale	SB	2	2005	2005-2006 (7)	2007-2007 (0)	-	TRUE	TRUE		97.4956	96.3224	62.3167	1.62362	88.941	97.2521	0.846745	104.644	59.3068	310.371	86.7698	424.812	1.52942	0.597878	39.6626	142.443	1.49196	137.229	2.83762	674.776
2201	Belgravia	SB	2	2005	2005-2009 (5)	2007-2014 (14)	-	TRUE	TRUE	TRUE	97.3062	88.2522	59.4285	1.65038	88.6069	96.8125	0.771446	119.844	67.7277	312.33	86.8814	426.611	1.54037	0.596652	39.3198	139.678	1.48978	123.494	2.78598	108.742
2203	Knightsbridge	SB	2	2005	2005-2006 (6)	2007-2007 (0)	-	TRUE	TRUE		97.4686	97.8356	65.2745	1.62514	88.073	97.5202	0.817976	101.785	55.9044	311.805	86.8578	427.525	1.512	0.582121	39.0751	135.182	1.49414	128.216	2.79712	144.926
2206	Sweeney	SB	2	2005	2005-2006 (7)	2007-2010 (12)	-	TRUE	TRUE		97.4099	97.079	68.463	1.56959	86.6664	96.6959	1.08019	101.895	49.2164	313.134	86.6986	427.174	1.47972	0.541312	37.1569	129.564	1.4879	102.147	2.84441	336.797
2207	Snakebite	SB	2	2005	2005-2006 (6)	2007-2007 (0)	-	TRUE	TRUE		97.4054	97.5834	65.3918	1.63905	87.9784	97.165	0.67413	116.042	47.4369	310.775	86.6527	423.813	1.53872	0.548633	36.1715	130.768	1.48105	111.18	2.89331	343.705
2208	Connexion	SB	2	2005	2005-2006 (4)	-	-	TRUE	TRUE		97.5861	96.0702	59.9414	1.64871	88.9337	97.77	-	113.031	56.4727	311.831	86.7184	425.82	1.51736	0.603067	40.5006	138.497	1.46996	108.752	2.979	395.532
2209	Maltby	SB	2	2005	2005-2006 (7)	2007-2007 (0)	-	TRUE	TRUE		97.4825	94.8093	66.1612	1.57364	90.5529	97.8874	0.659746	107.759	55.9246	312.434	86.5748	424.719	1.47898	0.57652	39.9962	138.083	1.49311	106.179	2.88825	446.137
2212	Jolika	SB	2	2005	2005-2006 (7)	2007-2008 (12)	-	TRUE	TRUE		97.4634	93.5483	64.0566	1.61247	91.5898	98.0042	0.90922	109.004	58.9205	314.31	86.87	429.047	1.50076	0.596978	40.6766	138.47	1.47425	77.1282	2.99414	1248
2213	CPCT B80	SB	2	2005	2005-2006 (4)	-	-	TRUE	TRUE		97.4398	95.818	61.8567	1.69424	86.7719	97.1055	-	109.371	60.4628	311.654	86.6705	425.38	1.56829	0.622999	39.7515	142.882	1.4981	128.308	2.90282	379.68
2214	Ambassade	SB	2	2005	2005-2006 (4)	-	-	FALSE	FALSE		97.3583	97.079	61.1785	1.64207	87.655	97.464	-	111.844	58.3504	311.932	86.7847	426.566	1.53555	0.608503	40.1261	143.449	1.49722	116.521	2.86473	573.972
2263	Jargon	SB	2	2006	2006-2007 (3)	-	-	TRUE	TRUE		97.3032	95.818	65.0283	1.65519	87.1808	98.0263	0.472747	106.133	62.0193	310.031	86.6808	423.478	1.54765	0.617242	40.302	150.894	1.50661	107.995	2.91729	-
2267	Butler	SB	2	2006	2006-2007 (3)	-	-	TRUE	TRUE		97.2639	96.8268	68.0116	1.63618	90.9994	97.5364	0.789207	96.1717	57.4542	311.585	86.8041	426.164	1.53991	0.615003	40.2812	146.228	1.48814	100.709	2.92363	-
2268	Davos	SB	2	2006	2006-2007 (3)	-	-	TRUE	TRUE		97.1853	90.522	61.9093	1.60925	92.4541	98.1447	0.67413	90.6852	49.9905	312.227	86.7472	425.781	1.51035	0.578052	39.1707	141.156	1.49605	92.8511	2.8792	-
2270	Typhoon	SB	2	2006	2006-2007 (3)	-	-	TRUE	TRUE		97.3686	93.8005	68.2828	1.62272	89.4992	98.4272	0.961821	99.3773	55.9052	312.612	86.6903	425.013	1.52372	0.608285	40.5303	144.605	1.49605	100.442	2.84619	-
2272	Twister	SB	2	2006	2006-2007 (3)	-	-	TRUE	TRUE		97.2639	96.5746	65.0283	1.60608	92.7041	98.2099	0.559054	110.146	56.4567	311.666	86.6808	425.589	1.49769	0.590369	40.3123	139.127	1.48286	89.9935	2.85317	-
2273	Pinball	SB	2	2006	2006-2007 (3)	-	-	TRUE	TRUE		97.2901	92.7917	63.1976	1.59261	92.6587	98.2534	0.789207	96.2589	65.0823	311.982	86.842	426.932	1.49346	0.589249	40.4161	141.967	1.48726	90.8865	2.86587	-
2274	Forensic	SB	2	2006	2006-2009 (9)	2007-2011 (13)	-	TRUE	TRUE	TRUE	97.4834	98.878	72.0728	1.6029	91.4752	98.515	0.597295	115.036	60.1595	312.92	86.6888	426.019	1.48484	0.619114	42.3577	149.205	1.48391	86.4408	2.89953	-
2276	Cropton	SB	2	2006	2006-2007 (9)	2008-2009 (13)	-	TRUE	TRUE		97.2998	94.8854	62.2877	1.64897	94.7443	98.9815	0.459412	99.7549	55.7073	311.074	86.5626	422.059	1.55172	0.650634	42.2312	155.778	1.48223	86.0767	2.96559	-
2288	Concerto	SB	2	2006	2006-2016 (58)	2008-2016 (66)	-	TRUE	TRUE	TRUE	97.1022	88.2173	65.8696	1.63948	90.6788	97.8854	0.716354	100.415	64.2558	314.911	86.6899	428.908	1.52526	0.617192	41.3883	147.847	1.49153	96.1562	2.84491	-
2289	Virgil	SB	2	2006	2006-2007 (9)	2008-2008 (0)	-	TRUE	TRUE		97.4147	89.4465	64.0868	1.65123	87.8277	97.8452	0.860124	119.534	65.2081	311.283	86.6832	424.012	1.5473	0.624595	40.6986	149.524	1.49646	106.024	2.916	-
2290	Chrom	SB	2	2006	2006-2007 (0)	-	-	TRUE	TRUE		-	-	-	-	-	-	-	-	-	-	-	-	-	-	-	-	-	-	-	-
2298	Conchita	SB	2	2006	2006-2007 (9)	2008-2008 (0)	-	TRUE	TRUE		97.351	92.8086	59.6536	1.69223	89.8521	97.9853	1.10797	100.579	52.6411	311.897	86.7267	424.608	1.5729	0.623834	39.8276	152.395	1.4937	140.998	2.9097	-
2301	Darkwing	SB	2	2006	2006-2007 (0)	-	-	TRUE	TRUE		-	-	-	-	-	-	-	-	-	-	-	-	-	-	-	-	-	-	-	-
2335	Garner	SB	2	2007	2007-2008 (0)	2009-2014 (0)	-	TRUE	TRUE		-	-	-	-	-	-	-	-	-	-	-	-	-	-	-	-	-	-	-	-
2336	Propino	SB	2	2007	2007-2016 (42)	2009-2016 (43)	-	TRUE	TRUE	TRUE	97.6306	97.0398	69.579	1.66371	90.1527	98.1142	0.607665	115.194	63.7026	312.389	86.4399	424.561	1.55238	0.620609	40.8664	145.2	1.47588	83.3808	2.7864	-
2338	Cairn	SB	2	2007	2007-2008 (13)	2008-2009 (0)	-	TRUE	TRUE		97.3043	97.0403	65.4761	1.69397	91.3212	97.8607	0.637914	80.2017	57.064	311.265	86.3814	421.813	1.5812	0.65269	41.2876	151.785	1.49288	92.7466	2.97269	-
2342	Yard	SB	2	2007	2007-2008 (13)	2009-2009 (0)	-	TRUE	TRUE		97.5231	97.353	64.8197	1.63406	90.5254	98.2242	0.56363	122.106	57.1527	312.69	86.3745	422.85	1.51681	0.629633	41.9686	150.277	1.4811	96.2956	3.03027	-
2351	Benchmark	SB	2	2007	2007-2008 (13)	2008-2009 (0)	-	TRUE	TRUE		96.9805	85.8539	60.976	1.66313	87.7936	96.5803	1.17803	120.164	56.5693	312.462	86.6909	426.042	1.53472	0.610142	40.1663	144.211	1.50117	123.632	2.86149	-
2352	Mirage	SB	2	2007	2007-2008 (13)	2008-2009 (0)	-	TRUE	TRUE		97.0572	86.5557	58.4316	1.61731	87.8191	96.9933	0.847347	120.304	55.5144	313.119	86.6859	426.153	1.51727	0.56592	37.8621	133.083	1.50263	135.225	2.83727	-
2357	Troubadour	SB	2	2007	2007-2008 (6)	-	-	TRUE	TRUE		97.3181	85.3268	64.8001	1.61889	92.8754	98.1429	0.44993	110.859	64.83	313.159	86.7202	426.653	1.51583	0.615069	41.1685	148.407	1.48544	114.144	2.79376	-
2360	Cognac	SB	2	2007	2007-2008 (6)	-	-	TRUE	TRUE		97.2568	92.3883	64.3033	1.68216	86.6911	96.8636	0.7495	109.528	57.2463	311.095	86.7501	425.366	1.56853	0.606326	38.9613	146.531	1.4971	127.003	2.76479	-
2393	Marionette	SB	2	2008	2008-2009 (16)	2010-2010 (0)	-	TRUE	TRUE		97.5202	95.6806	59.5657	1.58981	90.7677	98.0334	0.576898	107	60.8531	311.804	86.8089	425.123	1.48641	0.601326	41.2972	139.895	1.48003	93.4387	2.83497	-
2396	Checkmate	SB	2	2008	2008-2009 (16)	2010-2010 (0)	-	TRUE	TRUE		97.5237	95.6806	59.7476	1.64521	89.1261	97.6901	0.792396	84.2601	56.1356	311.337	86.772	424.079	1.54448	0.631805	41.139	148.869	1.49474	127.868	2.93911	-
2397	Shuffle	SB	2	2008	2008-2009 (16)	2010-2013 (12)	-	TRUE	TRUE	TRUE	97.0161	92.4021	56.915	1.66699	87.5258	97.2514	0.664389	96.5072	49.596	312.158	86.6941	425.407	1.54059	0.600381	39.4332	141.881	1.4841	114.171	2.82423	-
2398	SY Taberna	SB	2	2008	2008-2009 (16)	2010-2014 (0)	-	TRUE	TRUE		97.4258	93.1587	64.7624	1.63655	92.5901	98.2851	0.431901	98.5732	51.3706	311.838	86.8002	425.511	1.51697	0.640718	42.729	159.71	1.46832	89.3529	2.98355	-
2399	Force	SB	2	2008	2008-2009 (7)	-	-	TRUE	TRUE		97.23	97.1938	60.3595	1.64159	91.1901	97.7393	0.652436	90.5842	49.2607	311.326	86.6484	423.835	1.53109	0.633184	41.6977	161.412	1.4819	97.5023	3.16435	-
2401	Muirhead	SB	2	2008	2008-2009 (7)	-	-	TRUE	TRUE		97.3059	96.4372	57.8634	1.65916	89.5338	97.5849	0.726005	104.91	58.0071	310.223	86.7479	423.633	1.54265	0.625694	41.0008	150.045	1.48492	98.7467	2.87965	-
2402	Summit	SB	2	2008	2008-2009 (0)	2010-2012 (0)	-	TRUE	TRUE		-	-	-	-	-	-	-	-	-	-	-	-	-	-	-	-	-	-	-	-
2407	Shirley	SB	2	2008	2008-2009 (0)	-	-	TRUE	TRUE		-	-	-	-	-	-	-	-	-	-	-	-	-	-	-	-	-	-	-	-
2418	Panther	SB	2	2008	2008-2009 (16)	2010-2011 (12)	-	TRUE	TRUE		97.2478	98.7069	65.8244	1.5896	89.2478	97.6091	0.559701	93.4836	56.9003	313.626	86.8103	427.748	1.4758	0.591074	40.8032	143.582	1.51366	121.29	2.85512	-
2422	Chance	SB	2	2008	2008-2009 (7)	-	-	TRUE	TRUE		97.5576	100.22	75.787	1.65665	88.7729	97.7669	0.505297	99.0391	59.6357	310.783	86.9765	426.329	1.53922	0.618205	40.8066	150.066	1.48744	112.902	2.76762	-
2423	Moonshine	SB	2	2008	2008-2010 (16)	2010-2014 (12)	-	TRUE	TRUE	TRUE	97.5533	82.5665	65.9011	1.61374	89.2595	97.5158	0.565713	109.083	58.115	312.616	86.8574	426.688	1.48404	0.595547	40.8622	140.962	1.47738	109.512	2.7544	-
2425	Central	SB	2	2008	2008-2009 (7)	-	-	TRUE	TRUE		97.5297	89.628	62.6823	1.67172	87.6609	97.3422	0.659124	119.028	59.1532	310.116	86.8585	425.339	1.5585	0.595736	38.6385	142.688	1.49046	120.213	2.74839	-
2426	Cromwell	SB	2	2008	-	2010-2010 (0)	-	FALSE	TRUE		-	-	-	-	-	-	-	-	-	-	-	-	-	-	-	-	-	-	-	-
2429	Husky	SB	2	2008	2008-2009 (6)	-	-	TRUE	TRUE		96.503	95.4284	64.8924	1.67724	86.7428	97.0383	0.839726	84.0537	41.166	307.747	86.6006	423.708	1.58824	0.684806	42.6687	159.248	1.48297	183.325	3.30059	-
2430	Western	SB	2	2008	2008-2009 (0)	-	-	TRUE	TRUE		-	-	-	-	-	-	-	-	-	-	-	-	-	-	-	-	-	-	-	-
2465	Overture	SB	2	2009	2009-2010 (16)	2010-2014 (12)	-	TRUE	TRUE	TRUE	97.5082	-	57.3439	1.64536	89.8142	97.2492	0.881742	103.119	66.8709	314.749	86.6128	428.591	1.52294	0.642348	43.2008	153.085	1.49038	100.188	2.96486	-
2466	Chronicle	SB	2	2009	2009-2010 (16)	2010-2013 (12)	-	TRUE	TRUE	TRUE	97.6491	-	62.4844	1.60256	90.0786	97.0966	1.69642	99.7936	63.6979	313.481	86.7347	427.447	1.47324	0.616577	42.8336	146.607	1.47656	93.6186	2.8436	-
2467	Sorcerer	SB	2	2009	2009-2010 (1)	-	-	FALSE	FALSE		97.3655	-	63.4089	1.61753	89.9231	97.7902	0.518064	99.776	61.395	310.821	86.745	424.96	1.50955	0.596684	40.7577	-	1.48955	109.362	2.88254	-
2469	Genie	SB	2	2009	2009-2010 (8)	-	-	TRUE	TRUE		97.3414	-	60.906	1.64593	90.8255	97.8685	0.902145	112.184	55.1341	311.21	86.6331	423.701	1.54022	0.643034	42.0646	152.886	1.48207	94.0045	2.95141	-
2470	Odyssey	SB	2	2009	2009-2016 (45)	2010-2016 (26)	-	TRUE	TRUE	TRUE	97.4401	-	58	1.61574	91.7038	98.031	0.92786	97.6496	58.5305	312.588	86.8063	426.658	1.50517	0.588126	40.0113	139.69	1.47723	97.4476	2.72294	-
2472	Gentle	SB	2	2009	2010-2010 (0)	-	-	TRUE	TRUE		-	-	-	-	-	-	-	-	-	-	-	-	-	-	-	-	-	-	-	-
2474	Penguin	SB	2	2009	2010-2010 (0)	-	-	TRUE	TRUE		-	-	-	-	-	-	-	-	-	-	-	-	-	-	-	-	-	-	-	-
2478	Shandy	SB	2	2009	2009-2010 (7)	-	-	TRUE	TRUE		97.2089	-	73.6179	1.61445	88.2156	97.1957	1.1912	117.266	64.3529	311.429	86.789	425.562	1.5133	0.606556	41.028	144.038	1.48459	114.486	2.90187	-
2481	Columbus	SB	2	2009	2009-2010 (8)	-	-	TRUE	TRUE		97.4077	-	61.0919	1.64068	90.6167	97.731	0.978833	105.421	58.8238	312.288	86.8288	427.367	1.55231	0.635841	41.3648	147.846	1.49064	100.278	2.80279	-
2482	Bogart	SB	2	2009	2009-2010 (16)	2010-2011 (0)	-	TRUE	TRUE		97.6031	-	64.5387	1.64918	89.6655	97.5308	0.652689	95.93	59.5846	311.163	86.79	426.051	1.55131	0.625756	40.802	151.535	1.48129	100.813	2.88902	-
2483	Streif	SB	2	2010	2010-2010 (0)	-	-	FALSE	FALSE		-	-	-	-	-	-	-	-	-	-	-	-	-	-	-	-	-	-	-	-
2485	Soldo	SB	2	2009	2009-2010 (8)	-	-	TRUE	TRUE		97.3414	-	62.062	1.6431	90.7785	97.7801	0.831356	87.6437	57.0166	310.048	86.6928	423.423	1.53359	0.616318	40.7358	146.39	1.49366	120.76	2.90187	-
2486	Cupito	SB	2	2009	2009-2010 (8)	-	-	TRUE	TRUE		97.3524	-	59.8267	1.64795	91.5928	97.9029	0.825457	119.014	72.2377	311.87	86.7525	425.959	1.55505	0.649713	42.3652	155.91	1.47955	91.1526	2.95554	-
2487	Actress	SB	2	2010	2010-2010 (0)	-	-	FALSE	FALSE		-	-	-	-	-	-	-	-	-	-	-	-	-	-	-	-	-	-	-	-
2490	Trusty	SB	2	2010	2010-2010 (0)	-	-	FALSE	FALSE		-	-	-	-	-	-	-	-	-	-	-	-	-	-	-	-	-	-	-	-
2494	SY Firkin	SB	2	2009	2009-2010 (8)	-	-	TRUE	TRUE		97.2641	-	66.659	1.60839	90.7315	97.5199	0.925741	105.146	61.2387	310.425	86.7791	425.057	1.51252	0.584978	39.3986	142.471	1.4861	128.538	2.8771	-
2496	SY Aboyne	SB	2	2009	2009-2010 (16)	2010-2011 (0)	-	TRUE	TRUE		97.3527	-	61.3154	1.63864	87.0419	96.9812	0.987561	90.9689	55.2767	312.689	86.6138	426.218	1.52489	0.633933	42.168	151.002	1.49556	111.698	2.91678	-
2497	SY Barrell	SB	2	2009	2009-2010 (16)	2010-2011 (0)	-	TRUE	TRUE		97.4178	-	68.7693	1.65606	88.2257	97.8547	1.37093	115.938	61.5348	311.204	86.5608	424.06	1.56047	0.604608	39.0035	150.437	1.48719	101.177	2.88931	-
2498	SY Universal	SB	2	2009	2009-2010 (16)	2010-2011 (0)	-	TRUE	TRUE		97.2409	-	62.3227	1.66914	87.6887	96.851	1.24244	110.741	58.9074	311.817	86.7026	425.679	1.5556	0.620117	40.6895	143.437	1.49369	107.938	2.78967	-
2539	Shannon	SB	2	2010	2010-2011 (0)	-	-	TRUE	TRUE		-	-	-	-	-	-	-	-	-	-	-	-	-	-	-	-	-	-	-	-
2540	Catamaran	SB	2	2010	2010-2011 (7)	-	-	TRUE	TRUE		97.4487	-	64.8781	1.64546	88.6411	97.7778	0.397619	100.813	58.6914	311.164	86.8314	424.918	1.55421	0.5896	38.3066	136.966	1.49856	105.506	2.84098	-
2541	Tesla	SB	2	2010	2010-2011 (15)	2012-2015 (0)	-	TRUE	TRUE		97.4215	-	52.4386	1.64005	90.1645	97.4527	0.971779	112.697	63.5098	312.544	86.537	425.556	1.52476	0.61919	41.0154	148.098	1.47751	122.361	2.96222	-
2542	Momentum	SB	2	2010	2010-2011 (15)	2012-2012 (0)	-	TRUE	TRUE		97.4316	-	61.1032	1.60773	89.8269	97.9564	0.621156	105.284	62.6199	313.334	86.7705	427.776	1.48829	0.592542	40.6824	141.103	1.50984	106.393	2.94792	-
2546	Olympic	SB	2	2010	2010-2011 (7)	-	-	FALSE	FALSE		97.2993	-	57.8452	1.65128	92.7989	98.3039	0.214365	98.4239	57.1587	311.02	86.6114	424.116	1.52465	0.622439	41.3879	150.109	1.48697	82.0691	3.1508	-
2548	Editha	SB	2	2010	2010-2011 (7)	-	-	TRUE	TRUE		96.7935	-	61.0123	1.65173	93.3081	98.7484	0.267686	98.1063	59.2958	308.006	86.5726	421.089	1.53236	0.67141	44.3431	159.425	1.47295	70.1951	3.0671	-
2549	NORD 08/2413	SB	2	2010	2010-2011 (7)	-	-	FALSE	FALSE		97.4257	-	62.1302	1.64681	90.1967	98.0701	0.099329	99.6298	60.2845	308.842	86.7754	423.352	1.53151	0.594786	39.4543	140.692	1.49302	125.832	2.855	-
2551	Montoya	SB	2	2010	2010-2011 (15)	2012-2014 (0)	-	TRUE	TRUE		97.4679	-	56.9213	1.60636	93.3063	98.2733	0.426683	98.1096	56.03	312.753	86.7626	427.502	1.50425	0.582359	39.4211	143.859	1.47448	79.4398	2.86752	-
2552	Acclaim	SB	2	2010	2010-2011 (15)	2012-2012 (0)	-	TRUE	TRUE		97.6988	-	68.875	1.59834	92.7605	98.3644	0.217957	105.487	63.0011	312.464	86.7941	427.514	1.48041	0.576069	39.9347	139.874	1.48575	86.7362	2.79052	-
2554	Magellan	SB	2	2010	2010-2011 (15)	2012-2012 (0)	-	TRUE	TRUE		97.2908	-	61.0374	1.64804	91.584	97.5584	1.02365	96.2056	56.2651	312.916	86.8202	427.75	1.54709	0.625099	40.889	147.17	1.48415	90.0792	2.85935	-
2555	Gondola	SB	2	2010	2010-2011 (7)	-	-	FALSE	FALSE		97.3912	-	66.6015	1.66247	93.1477	98.4032	0.332075	108.307	61.8769	312.253	86.5019	424.04	1.54735	0.676019	44.0489	164.209	1.45775	70.5062	3.01014	-
2556	Cadence	SB	2	2010	2010-2011 (7)	-	-	FALSE	FALSE		97.4257	-	65.2508	1.66337	90.5034	98.1771	-0.0585103	103.61	59.2301	311.237	86.6313	423.469	1.55249	0.619559	40.394	150.462	1.48445	93.5801	2.82836	-
2557	Convivial	SB	2	2010	2010-2011 (7)	-	-	TRUE	TRUE		97.3223	-	68.6508	1.67455	91.3427	98.1021	0.386918	111.345	54.5909	311.837	86.7606	426.492	1.55635	0.634538	41.2059	148.699	1.47992	106.699	2.77602	-
2560	Crooner	SB	2	2010	2010-2011 (7)	2012-2014 (0)	-	TRUE	TRUE		97.4142	-	64.1329	1.59892	88.764	97.7623	0.322712	85.2242	51.8488	310.148	86.9863	425.984	1.49296	0.53314	36.7209	132.081	1.47287	98.506	2.76621	-
2562	Rhyncostar	SB	2	2010	2010-2011 (7)	2012-2014 (0)	-	TRUE	TRUE		97.5637	-	65.9494	1.62532	91.6576	98.1528	-0.10934	106.587	60.454	311.959	86.6958	425.931	1.5178	0.570588	38.4687	141.238	1.47992	97.6764	2.86948	-
2563	Pinocchio	SB	2	2010	2010-2011 (15)	2012-2012 (0)	-	TRUE	TRUE		97.6629	-	58.3497	1.64956	91.7502	98.2035	0.422284	90.0252	55.0213	312.498	86.8116	426.62	1.54511	0.627235	41.1938	148.182	1.48539	88.8687	2.93312	-
2564	Fealty	SB	2	2010	2010-2011 (5)	-	-	TRUE	TRUE		97.3795	-	66.4249	1.62874	88.8044	97.596	0.770595	102.023	56.5522	312.621	86.7866	425.24	1.5311	0.603292	39.6622	-	1.49204	95.174	3.01704	-
2566	Kelim	SB	2	2010	2010-2011 (7)	2012-2015 (0)	-	TRUE	TRUE		97.0694	-	61.2918	1.66605	89.3329	97.5969	0.460487	107.749	61.2357	310.108	86.6759	423.915	1.54521	0.577502	37.9604	135.858	1.49252	150.306	2.78023	-
2567	Mickle	SB	2	2010	2010-2011 (7)	-	-	TRUE	TRUE		97.4717	-	65.111	1.63249	91.2643	98.4142	0.116718	107.814	56.4367	312.226	86.8752	427.41	1.51394	0.593057	40.0079	141.196	1.47186	101.306	2.81808	-
2568	Sparkle	SB	2	2010	2010-2011 (15)	2012-2012 (0)	-	TRUE	TRUE		97.555	-	62.6162	1.62988	92.3998	98.3382	0.402372	109.355	63.7625	313.49	86.8273	428.07	1.49816	0.616359	42.1113	152.281	1.46242	91.0496	2.91692	-
2569	Prodigal	SB	2	2010	2010-2011 (0)	-	-	TRUE	TRUE		-	-	-	-	-	-	-	-	-	-	-	-	-	-	-	-	-	-	-	-
2570	Glassel	SB	2	2010	2010-2011 (15)	2012-2014 (7)	-	TRUE	TRUE	TRUE	97.0622	-	61.9106	1.66423	90.347	97.6523	0.743255	104.242	64.9733	311.077	87.037	426.598	1.54039	0.623963	41.3157	150.694	1.4875	104.913	2.97777	-
2572	Sanette	SB	2	2010	2010-2014 (15)	2012-2014 (9)	-	TRUE	TRUE	TRUE	97.1681	-	54.6918	1.61608	91.4704	97.8596	0.744781	104.171	60.2148	312.669	86.6483	425.457	1.49653	0.611235	41.7227	148.138	1.48063	87.8303	3.06825	-
2573	KWS Orphelia	SB	2	2010	2010-2011 (14)	2012-2014 (0)	-	TRUE	TRUE		97.2232	-	53.5851	1.62346	91.8578	97.9725	0.807482	108.142	57.0038	311.474	86.7339	424.564	1.4998	0.582642	39.4935	142.812	1.49001	91.7273	3.07081	-
2575	Natasia	SB	2	2010	2010-2011 (15)	2012-2014 (0)	-	TRUE	TRUE		96.9622	-	68.5742	1.62675	88.8548	98.2078	0.320823	100.044	56.4158	310.316	86.8039	424.571	1.52902	0.586545	38.9501	137.529	1.50586	108.152	2.80737	-
2606	Acoustic	SB	2	2011	2011-2012 (7)	-	-	TRUE	TRUE		97.5148	-	51.0312	1.67466	89.747	97.6799	0.772524	99.786	59.0681	310.17	86.6601	423.922	1.57264	0.620302	39.7599	144.523	1.50909	118.78	3.21711	-
2608	Renaissance	SB	2	2011	2011-2012 (16)	2012-2013 (1)	-	TRUE	TRUE		97.2368	90.8449	58.8781	1.67105	89.8412	98.1311	0.884293	103.608	61.1318	311.624	86.5538	424.561	1.5738	0.617426	39.6261	153.521	1.50499	111.757	2.98088	-
2612	Marylin	SB	2	2011	2011-2011 (8)	-	-	FALSE	FALSE		97.3406	-	53.8663	1.61947	92.3823	98.237	0.35029	103.493	66.6605	311.625	86.835	426.244	1.48709	0.608296	41.9667	152.216	1.47727	90.7633	2.86563	-
2613	KWS Irina	SB	2	2011	2011-2016 (14)	2013-2016 (5)	-	TRUE	TRUE	TRUE	97.3307	93.3669	66.6592	1.60988	90.6892	97.8663	0.846077	103.054	53.527	313.365	86.6122	426.993	1.49451	0.585662	40.0731	144.323	1.50175	109.567	3.00203	-
2614	KWS Aurelia	SB	2	2011	2011-2012 (14)	2013-2014 (5)	-	TRUE	TRUE	TRUE	97.3132	81.766	56.7623	1.60429	93.0529	98.5722	0.412209	106.397	55.7324	312.494	86.8262	426.349	1.48364	0.613081	42.264	150.161	1.4643	76.992	3.0558	-
2617	KWS Lennox	SB	2	2011	2011-2011 (8)	-	-	FALSE	FALSE		97.3943	-	60.2007	1.64021	91.1414	98.0855	0.414	96.8769	57.0165	312.337	86.6174	424.873	1.52766	0.624223	41.6429	149.288	1.48561	116.084	2.88005	-
2620	Kerstin	SB	2	2011	2011-2012 (14)	2013-2013 (0)	-	TRUE	TRUE		97.4277	94.3756	64.8841	1.64503	90.3422	97.827	0.908481	100.984	57.1005	312.233	86.5333	425.199	1.53338	0.61031	40.5893	149.622	1.49288	95.4628	2.92292	-
2622	Mary	SB	2	2011	2011-2012 (14)	2013-2013 (0)	-	TRUE	TRUE		97.2	91.8537	63.3992	1.63019	91.6	98.2699	0.451631	101.081	55.151	310.586	86.4492	422.4	1.51636	0.607243	40.6714	147.688	1.47934	87.184	3.13116	-
2623	Acumen	SB	2	2011	2011-2012 (8)	-	-	TRUE	TRUE		97.4314	97.1498	58.2806	1.63902	90.4628	97.7394	0.498553	107.234	62.0129	312.467	86.6568	425.878	1.54028	0.60964	40.2944	143.432	1.47904	89.6398	2.87743	-
2626	Malt Jagger	SB	2	2011	2011-2012 (17)	2012-2013 (1)	-	TRUE	TRUE		97.1868	91.0971	58.6978	1.60524	90.0951	98.1843	0.72957	104.327	56.131	309.412	86.8665	422.991	1.5059	0.597491	40.5561	140.763	1.48431	101.388	3.06589	-
2627	Hacker	SB	2	2011	2011-2012 (14)	2013-2016 (5)	-	TRUE	TRUE	TRUE	97.4833	98.4107	70.5354	1.64302	89.5378	97.8401	0.653019	105.067	64.0862	312.917	86.8656	427.807	1.53425	0.608598	40.3987	149.219	1.49125	99.653	2.70392	-
2628	Mayflower	SB	2	2011	2011-2012 (8)	-	-	TRUE	TRUE		96.965	-	58.0986	1.61067	91.3895	98.1388	0.373887	106.835	60.335	312.207	86.7165	426.272	1.51466	0.614079	41.4596	144.118	1.47135	79.3387	2.97355	-
2631	Artisan	SB	2	2011	2011-2012 (14)	2013-2013 (0)	-	TRUE	TRUE		96.8666	92.1059	66.7542	1.64069	92.2797	98.5197	0.272023	100.335	61.3992	310.272	86.4755	422.881	1.5294	0.626165	41.8385	161.185	1.46569	76.3433	2.95846	-
2632	Panda	SB	2	2009	2011-2012 (8)	-	-	TRUE	TRUE		97.4437	89.0796	49.4289	1.62947	92.3485	98.1968	0.220512	84.6065	58.181	309.912	86.7534	424.09	1.54899	0.618511	40.3662	148.373	1.48897	87.5139	2.80413	-
2633	Avalon	SB	2	2011	2011-2012 (8)	-	-	TRUE	TRUE		96.9955	99.6717	64.8382	1.67974	90.7123	98.4898	0.0466864	113.06	66.3979	310.427	86.5269	421.507	1.5828	0.637626	40.4125	151.118	1.47628	87.2028	2.87534	-
2636	Surge	SB	2	2011	2011-2011 (7)	-	-	FALSE	FALSE		97.4107	-	59.2135	1.63582	91.9453	98.1799	0.544236	92.5511	54.4785	310.385	86.7364	424.228	1.54408	0.612263	39.9777	143.739	1.47644	94.704	3.00213	-
2637	Repleat	SB	2	2011	2011-2011 (7)	-	-	FALSE	FALSE		97.191	-	61.4149	1.6298	91.7978	98.1163	0.495636	94.0429	53.5246	310.739	86.7062	424.737	1.51624	0.596516	40.0743	142.003	1.49467	106.215	3.07809	-
2639	Style	SB	2	2011	2011-2011 (7)	-	-	FALSE	FALSE		97.1031	-	62.923	1.63064	90.4107	97.9703	0.434997	94.1009	60.9952	311.393	86.7515	424.896	1.51653	0.572318	38.3355	136.852	1.49148	127.267	2.94309	-
2640	Hemingway	SB	2	2011	2011-2012 (8)	-	-	TRUE	TRUE		97.2002	-	60.9112	1.62231	89.1756	97.6022	0.751818	105.282	62.6225	314.694	86.7623	427.732	1.50633	0.622064	42.1706	144.621	1.48395	111.417	2.81109	-
2641	Melius	SB	2	2011	2011-2012 (14)	2013-2013 (0)	-	TRUE	TRUE		97.5168	93.3669	64.8371	1.63354	90.3774	97.9038	0.70884	99.0398	58.8783	312.505	86.525	425.164	1.51929	0.614349	41.3884	154.378	1.48681	116.376	2.92645	-
2642	Shada	SB	2	2011	2011-2012 (14)	2013-2015 (0)	-	TRUE	TRUE		97.4805	86.3054	55.5335	1.59148	91.4479	98.2193	0.626404	96.4769	58.4822	310.453	86.7071	423.48	1.47577	0.564898	39.2987	139.76	1.47708	95.9829	2.94929	-
2644	Alveston	SB	2	2011	2011-2012 (17)	2012-2013 (1)	-	TRUE	TRUE		97.3304	91.0971	64.4984	1.66707	89.3572	98.0135	0.739107	107.955	62.9625	312.236	86.7566	424.618	1.53695	0.616801	40.7154	146.865	1.49089	117.457	2.92128	-
2646	Shaloo	SB	2	2011	2011-2012 (14)	2013-2014 (5)	-	TRUE	TRUE	TRUE	97.1503	95.6366	63.7935	1.63125	88.696	97.5771	0.790795	107.193	59.9284	312.694	86.7466	426.93	1.55052	0.606138	39.6665	147.524	1.48194	85.5212	2.80905	-
2649	Brioni	SB	2	2011	2011-2012 (8)	-	-	TRUE	TRUE		97.1241	-	57.9064	1.73852	85.7193	97.4831	0.595691	130.354	60.0068	308.299	86.7573	423.593	1.62337	0.660952	40.2681	157.98	1.50217	119.067	2.8281	-
2677	Milford	SB	2	2012	2012-2013 (10)	2014-2014 (0)	-	TRUE	TRUE		97.4244	-	54.6459	1.7018	86.391	96.5025	0.667038	96.4186	52.6459	307.647	86.8554	423.114	1.5915	0.59183	37.3591	143.499	1.54687	180.906	2.73329	-
2681	Invictus	SB	2	2012	2012-2013 (10)	2014-2014 (0)	-	TRUE	TRUE		97.3401	-	62.9445	1.62279	88.2244	96.7796	1.16914	100.484	55.9207	311.387	86.7771	425.406	1.53455	0.599863	39.4935	139.25	1.48008	113.888	2.74877	-
2683	Artemida	SB	2	2012	2012-2013 (10)	-	-	TRUE	TRUE		-	-	-	1.61334	-	-	-	-	-	311.833	-	-	1.52263	-	-	-	-	-	-	-
2688	RGT Conquest	SB	2	2012	2012-2013 (17)	2014-2014 (0)	-	TRUE	TRUE		97.2497	-	57.7131	1.58646	90.0992	97.0445	1.82173	87.0418	59.6544	313.164	86.6858	425.812	1.50042	0.615174	42.0295	141.46	1.4874	123.41	2.70579	-
2691	RGT Planet	SB	2	2012	2012-2016 (17)	2014-2016 (5)	-	TRUE	TRUE	TRUE	97.4	-	65.4984	1.58249	92.038	98.0512	0.632412	104.49	66.323	313.55	86.5264	425.246	1.48259	0.62596	43.4642	149.755	1.47031	74.9704	2.95753	-
2692	Quantum	SB	2	2012	2012-2013 (10)	-	-	FALSE	FALSE		97.3299	-	67.6268	1.63662	90.5916	97.7375	0.514307	103.533	64.1223	313.971	86.8271	426.995	1.52925	0.620337	41.2132	145.929	1.47949	97.4396	2.80605	-
2694	Pathfinder	SB	2	2012	2012-2013 (10)	2014-2014 (0)	-	TRUE	TRUE		97.3845	-	59.5984	1.65957	89.9977	98.2748	0.494261	90.7178	54.9256	311.581	86.882	427.116	1.56832	0.642817	41.2473	145.38	1.48982	95.0729	2.83598	-
2695	Infinium	SB	2	2012	2012-2013 (10)	-	-	FALSE	FALSE		97.6985	-	63.7959	1.63325	90.6328	98.3779	0.343439	104.462	56.3516	311.453	86.7649	423.871	1.54912	0.627623	40.9311	150.321	1.47827	68.329	2.95622	-
2697	Sienna	SB	2	2012	2012-2013 (19)	2014-2016 (8)	-	TRUE	TRUE	TRUE	96.5992	-	55.997	1.62303	90.491	98.1703	0.744908	110.638	57.8353	314.847	86.7053	428.893	1.50521	0.616192	42.1359	147.931	1.48455	110.855	2.80238	-
2699	Octavia	SB	2	2012	2012-2013 (19)	2014-2016 (8)	-	TRUE	TRUE	TRUE	97.4071	-	62.6599	1.59034	90.4785	97.7988	0.939949	103.117	64.5589	314.925	86.7003	428.126	1.46975	0.567763	39.7751	132.208	1.48947	105.248	2.7094	-
2701	Olympus	SB	2	2012	2012-2013 (16)	2014-2016 (8)	-	TRUE	TRUE	TRUE	97.3179	-	54.2731	1.64085	88.8748	96.9584	1.10868	121.421	59.2995	309.86	86.9205	423.404	1.53789	0.581546	38.2771	136.011	1.49656	147.373	2.81902	-
2702	Deveron	SB	2	2012	2012-2013 (17)	2014-2015 (4)	-	TRUE	TRUE	TRUE	97.3368	-	58.1735	1.59266	88.9826	97.0435	1.02252	108.207	56.9246	310.833	87.1165	426.481	1.50519	0.572274	39.0642	129.646	1.48739	123.145	2.96384	-
2703	Amalika	SB	2	2012	-	2014-2014 (0)	-	FALSE	FALSE		-	-	-	-	-	-	-	-	-	-	-	-	-	-	-	-	-	-	-	-
2705	KWS Spectra	SB	2	2012	2012-2013 (10)	-	-	TRUE	TRUE		97.0807	-	61.2183	1.60153	91.1298	97.6214	1.10709	103.754	57.2449	308.977	86.9352	423.201	1.51601	0.586459	39.6502	137.786	1.48759	129.232	2.85507	-
2706	KWS Vitara	SB	2	2012	2012-2013 (10)	-	-	TRUE	TRUE		97.7463	-	61.5139	1.65417	92.8894	98.8741	0.140117	92.3971	58.9189	310.561	86.8312	424.634	1.56468	0.653799	42.0331	155.079	1.47627	73.6935	2.79831	-
2711	Bunting	SB	2	2012	2012-2013 (10)	-	-	TRUE	TRUE		97.6337	-	58.2623	1.613	93.2919	98.8749	0.0704332	107.599	61.9667	310.09	86.7261	424.597	1.52528	0.627707	41.6881	148.243	1.47599	60.2033	2.85611	-
2712	Haven	SB	2	2012	2012-2013 (10)	-	-	TRUE	TRUE		97.6473	-	65.4748	1.63662	91.7839	98.2079	0.478988	105.39	62.2143	310.619	86.6766	424.105	1.52925	0.595816	39.7997	140.165	1.4701	77.9142	2.8303	-
2713	Scholar	SB	2	2012	2012-2013 (9)	2014-2016 (0)	-	TRUE	TRUE		97.422	-	57.2928	1.59512	88.6635	97.3045	1.33236	102.626	58.5566	310.398	86.8269	424.799	1.49735	0.585674	40.0538	135.342	1.5133	170.925	2.90089	-
2715	Piper	SB	2	2012	2012-2013 (18)	2014-2014 (0)	-	TRUE	TRUE		97.7137	-	64.555	1.63958	90.2423	97.6963	0.818518	104.31	56.7335	310.95	87.002	426.063	1.53155	0.608761	40.5836	138.764	1.48048	108.309	2.93597	-
2717	Vault	SB	2	2012	2012-2013 (19)	2014-2015 (8)	-	TRUE	TRUE	TRUE	97.3637	-	63.5576	1.60453	90.8547	98.8424	0.597177	102.619	64.2374	312.844	86.8262	426.979	1.49996	0.564324	38.5207	130.964	1.47625	102.12	2.73191	-
2719	Dragoon	SB	2	2012	2012-2013 (10)	2014-2014 (0)	-	TRUE	TRUE		97.3162	-	63.654	1.61064	91.4955	97.9348	0.908543	103.445	58.4497	310.862	87.0019	426.691	1.50475	0.581626	39.6675	139.616	1.46136	86.1188	2.80553	-
2761	Chantal	SB	2	2013	2013-2014 (7)	-	-	TRUE	TRUE		-	-	-	1.66032	-	-	-	-	-	306.734	-	-	1.56099	-	-	-	-	-	-	-
2771	KWS Sassy	SB	2	2013	2013-2014 (17)	2015-2016 (9)	-	TRUE	TRUE	TRUE	97.2924	-	63.4285	1.61806	91.0454	97.953	0.784848	91.4291	62.5554	314.243	86.6825	425.916	1.51382	0.610922	41.079	142.721	1.4842	102.815	2.87457	-
2775	Snapper	SB	2	2013	2013-2014 (7)	-	-	TRUE	TRUE		-	-	-	1.63034	-	-	-	-	-	312.664	-	-	1.52073	-	-	-	-	-	-	-
2777	Fairing	SB	2	2013	2013-2014 (16)	2015-2016 (4)	-	TRUE	TRUE	TRUE	96.9377	-	59.1417	1.72632	82.4857	90.44	10.9383	107.905	59.264	309.678	-	-	1.58567	0.616377	39.436	146.245	1.49885	177.303	-	-
2780	Laureate	SB	2	2013	2013-2014 (17)	2015-2016 (9)	-	TRUE	TRUE	TRUE	97.4073	-	54.9983	1.60531	92.1867	98.0302	0.664462	103.953	63.0862	313.41	86.7747	426.51	1.50369	0.619564	42.11	145.995	1.4973	93.6373	2.94467	-
2782	Totem	SB	2	2013	2013-2014 (7)	-	-	TRUE	TRUE		-	-	-	1.60796	-	-	-	-	-	311.699	-	-	1.49888	-	-	-	-	-	-	-
2785	Paustian	SB	2	2013	2013-2014 (7)	-	-	TRUE	TRUE		-	-	-	1.6375	-	-	-	-	-	310.697	-	-	1.52458	-	-	-	-	-	-	-
2788	Ovation	SB	2	2013	2013-2014 (17)	2015-2016 (0)	-	TRUE	TRUE		-	-	-	1.589	-	-	-	-	-	310.043	-	-	1.4873	-	-	-	-	-	-	-
2790	Orbital	SB	2	2013	2013-2014 (8)	-	-	TRUE	TRUE		-	-	-	1.61716	-	-	-	-	-	312.797	-	-	1.50097	-	-	-	-	-	-	-
2792	Origin	SB	2	2013	2013-2014 (17)	2015-2016 (9)	-	TRUE	TRUE	TRUE	97.3384	-	57.886	1.58722	91.9702	98.0467	0.624333	108.351	60.4502	312.861	86.7489	424.858	1.47908	0.620716	42.36	146.796	1.47664	91.0966	2.88859	-
2795	Intrepid	SB	2	2013	2013-2014 (1)	-	-	TRUE	TRUE		-	-	-	-	-	-	-	-	-	310.774	-	-	1.52778	-	-	-	-	-	-	-
2797	Crescendo	SB	2	2013	2013-2014 (9)	-	-	FALSE	TRUE		-	-	-	1.63958	-	-	-	-	-	315.347	-	-	1.5375	-	-	-	-	-	-	-
2799	Contender	SB	2	2013	2013-2014 (7)	-	-	TRUE	TRUE		-	-	-	1.62407	-	-	-	-	-	308.778	-	-	1.51816	-	-	-	-	-	-	-
2800	Defender	SB	2	2013	2013-2014 (7)	-	-	TRUE	TRUE		-	-	-	1.67062	-	-	-	-	-	311.335	-	-	1.56142	-	-	-	-	-	-	-
2837	Wylanda	SB	2	2014	2014-2015 (6)	-	-	TRUE	TRUE		-	-	-	1.61369	-	-	-	-	-	309.839	-	-	1.51394	-	-	-	-	-	-	-
2838	Acorn	SB	2	2014	2014-2015 (13)	2016-2016 (0)	-	TRUE	TRUE		97.349	-	61.3456	1.62436	88.8792	97.8857	0.825681	100.031	61.2697	313.791	86.8364	427.005	1.50105	0.596459	39.9579	139.821	1.485	102.826	2.92839	-
2841	Chanson	SB	2	2014	2014-2015 (11)	2016-2016 (7)	-	TRUE	TRUE	TRUE	97.4671	-	60.3756	1.59691	91.9752	98.069	0.75296	110.705	66.5321	311.918	86.7262	424.883	1.49008	0.635793	43.4529	148.307	1.4806	93.4584	3.06297	-
2845	LG Opera	SB	2	2014	2014-2015 (13)	2016-2016 (10)	-	TRUE	TRUE	TRUE	97.4369	-	65.2097	1.55838	89.8996	97.8417	0.838732	102.519	57.9057	313.79	86.796	427.507	1.47541	0.590657	41.3111	145.381	1.48549	109.368	3.02613	-
2849	KWS Cashmere	SB	2	2014	2014-2015 (6)	-	-	TRUE	TRUE		97.4465	-	54.323	1.65236	-	-	-	-	-	311.643	-	-	1.53483	-	-	-	-	-	-	-
2852	KWS Loxanne	SB	2	2014	2014-2015 (6)	-	-	TRUE	TRUE		-	-	-	1.63428	-	-	-	-	-	310.818	-	-	1.52343	-	-	-	-	-	-	-
2854	Avenger	SB	2	2014	2014-2015 (0)	-	-	TRUE	TRUE		-	-	-	-	-	-	-	-	-	-	-	-	-	-	-	-	-	-	-	-
2856	Romilda	SB	2	2014	2014-2015 (6)	-	-	TRUE	TRUE		-	-	-	1.66033	-	-	-	-	-	310.152	-	-	1.54484	-	-	-	-	-	-	-
2857	Limona	SB	2	2014	2014-2015 (6)	-	-	TRUE	TRUE		-	-	-	1.6614	-	-	-	-	-	309.639	-	-	1.55999	-	-	-	-	-	-	-
2870	Dioptric	SB	2	2014	2014-2015 (13)	2016-2016 (0)	-	TRUE	TRUE	TRUE	97.3656	-	59.3051	1.59964	91.7436	97.7999	0.865856	108.074	66.602	312.456	86.762	425.458	1.49321	0.643769	43.1975	154.277	1.48641	104.051	2.98722	-
2901	LG Tomahawk	SB	2	2015	2015-2016 (12)	-	-	TRUE	TRUE	TRUE	97.5144	-	60.6609	1.58728	91.2027	97.8755	1.05861	104.053	52.4788	311.947	86.8056	426.405	1.47958	0.555237	38.7976	133.643	1.48325	110.251	2.89088	-
2903	LG Figaro	SB	2	2015	2015-2016 (14)	-	-	TRUE	TRUE		97.2439	-	59.8479	1.6336	91.351	97.816	1.0572	102.73	65.3602	312.474	86.7328	426.436	1.50501	0.612274	41.7396	146.874	1.49336	109.821	2.81922	-
2907	LG Diablo	SB	2	2015	2015-2016 (14)	-	-	TRUE	TRUE	TRUE	97.4079	-	58.6038	1.60375	92.3191	98.0623	0.65253	99.1078	55.6977	314.553	86.7832	428.248	1.48629	0.58158	40.3646	139.487	1.47969	100.381	2.81922	-
2909	Crown	SB	2	2015	2015-2016 (5)	-	-	TRUE	TRUE		97.3344	-	66.4175	1.59472	92.0697	98.0281	0.629063	92.8922	56.8035	312.189	86.7673	425.378	1.48512	0.600814	41.7627	140.581	1.47965	92.7666	2.85924	-
2914	RP14036	SB	2	2015	2015-2015 (0)	-	-	TRUE	TRUE	TRUE	97.3309	-	61.1405	-	-	-	-	-	-	-	-	-	-	-	-	-	-	-	-	-
129	Igri	WB	2	1973	-	-	2006-2008 (4)	TRUE	TRUE		-	-	-	1.80639	56.6036	69.916	49.2753	86.8126	39.111	283.434	85.7033	391.308	1.75705	0.506104	29.5894	121.089	1.97575	462.139	2.70157	-
232	Maris Otter	WB	2	1963	-	1988-1995 (0)	2006-2008 (11)	TRUE	TRUE	TRUE	97.9381	-	61.9686	1.69924	84.7276	98.5837	-0.948668	98.0869	45.2768	301.574	86.2471	410.479	1.72889	0.599521	35.14	141.405	1.58446	138.164	2.68993	-
238	Malta	WB	2	1965	-	-	2006-2008 (1)	TRUE	TRUE		97.237	-	-	1.9931	59.1164	88.1384	-0.773603	105.157	49.6544	291.474	-	-	1.8224	0.596079	32.0677	137.996	1.65018	298.236	-	-
395	Plaisant	WB	6	1980	1988-1989 (7)	1988-1996 (8)	2006-2008 (1)	TRUE	TRUE		-	94.1878	-	1.6818	62.8001	86.5077	0.928699	117.167	52.0965	296.651	-	-	1.74318	0.553118	32.1036	125.043	1.95343	-	-	-
397	Panda	WB	2	1980	-	-	2006-2008 (1)	TRUE	TRUE		-	-	-	1.75125	64.788	88.381	-	81.7209	-	292.278	85.7603	399.765	1.69054	0.496373	29.7237	111.213	1.79741	361.278	2.63113	-
514	Halcyon	WB	2	1982	1988-2000 (164)	1988-2000 (89)	2006-2008 (4)	TRUE	TRUE	TRUE	97.0865	93.3967	59.6177	1.72566	80.683	94.0899	2.26025	104.427	43.9328	303.818	85.7541	405.577	1.72389	0.574015	34.1827	129.685	1.62303	232.385	2.56341	-
560	Magie	WB	2	1983	1988-1992 (35)	1988-1992 (20)	2006-2008 (1)	TRUE	TRUE		96.7422	92.845	65.9426	1.80546	67.7596	89.9124	-	103.007	-	300.928	85.6263	403.387	1.69176	0.591222	35.6105	136.264	1.67412	229.762	2.62199	-
578	Pipkin	WB	2	1983	1988-1998 (15)	1988-1998 (51)	2006-2008 (4)	TRUE	TRUE	TRUE	96.9872	93.9142	-	1.67585	80.9117	93.16	11.7763	101.753	45.0397	303.006	85.1396	402.028	1.65869	0.559683	34.3451	128.862	1.63205	267.604	2.76688	-
657	Marinka	WB	2	1984	1988-1993 (43)	1988-1993 (22)	2006-2008 (1)	TRUE	TRUE		97.8155	91.9681	59.5106	1.78111	71.1617	88.7777	-	-	-	299.939	85.9351	407.277	1.6998	0.569863	34.2672	-	-	243.851	2.68865	-
662	Torrent	WB	2	1984	1988-1993 (15)	1988-1993 (25)	2006-2008 (1)	TRUE	TRUE		-	93.4774	-	1.7827	76.4162	91.9698	-	128.898	-	297.052	85.5863	403.433	1.70457	0.588694	35.0352	136.891	1.63873	202.03	2.63113	-
733	Kira	WB	2	1985	1988-1993 (15)	1988-1993 (27)	-	TRUE	TRUE		-	93.5987	-	1.7911	68.7575	90.4459	-	91.8527	-	289.064	-	-	-	0.547587	31.166	-	1.68577	-	2.64186	-
806	Puffin	WB	2	1986	1988-1998 (65)	1988-1998 (54)	2006-2008 (1)	TRUE	TRUE	TRUE	96.29	93.3577	56.3152	1.77037	80.2251	93.6426	-	107.979	-	304.964	86.1541	408.951	1.74882	0.643675	37.5668	132.986	1.59198	231.036	2.60392	-
816	Pastoral	WB	2	1986	1988-2001 (90)	1988-2003 (52)	2006-2008 (1)	TRUE	TRUE		95.9987	92.7966	61.2611	1.74704	62.6055	85.875	-	95.5987	-	293.508	86.1017	398.765	1.75517	0.508955	29.156	-	1.71388	270.604	2.52824	-
820	Posaune	WB	2	1986	1988-1991 (15)	1988-1992 (18)	-	TRUE	TRUE		-	93.4941	-	1.79063	-	-	-	-	-	294.521	-	-	-	-	-	-	-	-	-	-
827	Gaulois	WB	6	1986	1988-1993 (28)	1988-1993 (22)	-	TRUE	TRUE		-	93.5812	-	1.63427	-	-	-	-	-	293.799	-	-	-	-	-	-	-	-	-	-
830	Melusine	WB	2	1986	1988-1991 (15)	1988-1992 (19)	-	TRUE	TRUE		-	93.5979	-	1.78461	-	-	-	-	-	300.479	-	-	-	-	-	-	-	-	-	-
884	Gypsy	WB	2	1987	1988-1992 (13)	1988-1993 (21)	2006-2008 (1)	TRUE	TRUE		96.097	93.4134	56.0097	1.66246	71.8707	90.3479	-	-	-	297.83	86.0497	407.18	1.69419	0.559605	33.9091	-	-	285.892	2.6356	-
888	Target	WB	2	1987	1988-1995 (15)	1989-1995 (36)	-	TRUE	TRUE		-	92.9375	-	1.81779	62.3221	86.1503	-	90.6483	-	288.375	-	-	1.72383	0.539328	29.9018	-	1.8568	-	2.64849	-
899	Clarine	WB	2	1987	1988-1993 (15)	1988-1993 (21)	-	TRUE	TRUE		-	92.613	-	1.70561	-	-	-	-	-	302.053	-	-	-	-	-	-	-	-	-	-
947	Fighter	WB	2	1988	1989-1998 (84)	1990-1998 (51)	2006-2008 (1)	TRUE	TRUE		96.6597	92.9406	-	1.75079	77.0043	92.3047	0.12621	91.4673	50.0108	300.438	85.2923	-	1.732	0.601861	35.1854	133.923	1.65577	-	2.72924	-
951	Manitou	WB	6	1988	1989-2001 (79)	1990-2001 (41)	2006-2008 (0)	TRUE	TRUE		96.7721	93.2395	-	1.66446	56.3682	85.4792	-	95.5756	-	282.335	-	-	1.65853	0.468025	28.0456	-	1.90303	-	2.44908	-
954	Sprite	WB	2	1988	1989-1997 (8)	1993-1997 (28)	2006-2008 (1)	TRUE	TRUE	TRUE	97.1124	94.1784	58.597	1.75334	72.3765	91.1635	0.771473	89.1182	43.5214	301.216	85.1209	404.7	1.77949	0.542584	30.8436	121.765	1.68232	-	2.49676	-
994	Bronze	WB	2	1989	1990-1994 (16)	1991-1994 (17)	-	TRUE	TRUE		-	92.5857	-	1.83138	65.9889	88.9898	-	112.699	-	303.181	-	-	-	0.589494	32.7819	-	1.66386	-	2.61733	-
997	Eagle	WB	2	1989	1990-1991 (13)	-	-	TRUE	TRUE		-	92.8706	-	1.77466	-	-	-	-	-	293.84	-	-	-	-	-	-	-	-	-	-
1001	Karisma	WB	2	1989	1990-1991 (16)	1992-1992 (3)	-	TRUE	TRUE		-	92.914	-	1.78616	-	-	-	-	-	294.159	-	-	-	-	-	-	-	-	-	-
1052	Chestnut	WB	2	1990	1991-1993 (11)	1992-1993 (12)	-	TRUE	TRUE		-	93.1564	-	1.79852	74.5602	91.4941	-	118.655	-	300.034	-	-	-	0.610491	36.1054	-	1.60675	-	2.64186	-
1055	Willow	WB	2	1990	1991-1995 (10)	1992-1995 (23)	-	TRUE	TRUE		-	93.4161	-	1.88448	66.1149	86.9064	-	90.0482	-	293.199	-	-	1.69577	0.532496	29.4162	-	1.76764	-	2.45451	-
1058	Swift	WB	2	1990	1991-1993 (10)	1992-1993 (9)	-	TRUE	TRUE		-	92.849	-	1.82557	-	-	-	-	-	290.31	-	-	-	-	-	-	-	-	-	-
1059	Firefly	WB	2	1990	1990-1994 (16)	1992-1994 (18)	-	TRUE	TRUE		-	94.1045	-	1.77002	78.9709	93.6241	-	105.254	-	295.355	-	-	-	0.554883	32.2374	-	1.60116	-	2.46787	-
1069	Fakir	WB	6	1990	1991-1993 (10)	1992-1993 (9)	-	TRUE	TRUE		-	93.0766	-	1.68271	-	-	-	-	-	290.86	-	-	-	-	-	-	-	-	-	-
1071	Intro	WB	2	1990	1991-2001 (11)	1992-2001 (42)	2006-2008 (1)	TRUE	TRUE		97.0438	92.6776	-	1.78144	63.9379	89.0191	-1.32389	112.097	44.8309	297.398	85.0131	-	1.73677	0.5452	31.4611	127.069	1.76441	377.223	2.59652	-
1117	Gaelic	WB	2	1991	1992-1998 (9)	1993-1998 (30)	-	TRUE	TRUE		95.9241	91.9875	-	1.64439	69.508	89.4896	-	75.2445	-	296.206	-	-	1.66063	0.490875	30.2305	-	1.87564	-	2.46278	-
1122	Finch	WB	2	1991	1992-1994 (8)	1993-1994 (11)	-	TRUE	TRUE		-	93.2227	-	1.73635	70.3403	89.7267	-	-	-	291.446	-	-	-	0.539686	31.3187	-	1.74999	-	2.57458	-
1126	Epic	WB	2	1991	1992-1999 (9)	1993-1999 (36)	-	TRUE	TRUE		96.4186	93.052	53.652	1.80888	62.8617	87.605	-	90.2903	-	292.351	-	-	1.8106	0.529676	29.5069	-	1.76072	-	2.62241	-
1127	Linnet	WB	2	1991	1992-1998 (11)	1993-1998 (30)	-	TRUE	TRUE		97.065	94.0583	-	1.779	72.7183	91.6118	-	101.221	-	294.924	-	-	1.73626	0.558265	31.9544	-	1.66221	-	2.62194	-
1160	Melanie	WB	2	1992	1992-2000 (9)	1994-2000 (36)	2006-2008 (1)	TRUE	TRUE	TRUE	96.6073	93.252	61.0792	1.75443	75.8723	92.9072	-	119.598	-	303.771	85.7436	412.765	1.73943	0.629083	36.6305	147.818	1.66071	154.892	2.76071	-
1161	Duet	WB	2	1992	1992-1993 (0)	-	-	TRUE	TRUE		-	-	-	-	-	-	-	-	-	-	-	-	-	-	-	-	-	-	-	-
1162	Sunrise	WB	2	1992	1992-1997 (8)	1994-1997 (26)	2006-2008 (1)	TRUE	TRUE		96.9686	93.5089	56.4089	1.69183	78.2524	92.4941	0.283435	111.234	42.5076	301.429	85.8525	413.714	1.68797	0.580188	34.8845	129.552	1.62934	-	2.54732	-
1165	Angora	WB	2	1992	1992-1998 (9)	1995-1998 (23)	-	TRUE	TRUE		96.4381	93.4264	61.2723	1.74197	75.2891	92.0551	-	122.802	-	303.303	85.8656	407.578	1.74827	0.615859	35.6461	-	1.63726	-	2.77038	-
2238	20373 EH	WB	6	2006	2006-2007 (0)	-	-	FALSE	FALSE		-	-	-	-	-	-	-	-	-	-	-	-	-	-	-	-	-	-	-	-
1169	Rhythm	WB	2	1992	1992-1993 (0)	-	-	TRUE	TRUE		-	-	-	-	-	-	-	-	-	-	-	-	-	-	-	-	-	-	-	-
1170	Tempo	WB	2	1992	1992-1995 (9)	1994-1995 (11)	-	TRUE	TRUE		-	93.5574	-	1.72124	73.8917	91.7631	-	104.043	-	298.44	-	-	1.68454	0.568812	33.1243	-	1.67541	-	2.70295	-
1171	Fanfare	WB	2	1992	1992-2001 (69)	1994-2005 (65)	2006-2008 (4)	TRUE	TRUE	TRUE	96.654	93.5009	54.0195	1.69519	83.5584	94.5704	1.01621	86.7075	42.335	306.307	86.3146	409.638	1.67118	0.563229	34.3511	132.032	1.57564	200.135	2.51608	-
1172	Madrigal	WB	2	1992	1992-1993 (0)	-	-	TRUE	TRUE		-	-	-	-	-	-	-	-	-	-	-	-	-	-	-	-	-	-	-	-
1173	Vivaldi	WB	2	1992	1992-1993 (0)	-	-	TRUE	TRUE		-	-	-	-	-	-	-	-	-	-	-	-	-	-	-	-	-	-	-	-
1459	2967 E 2	WB	-	1997	1997-1998 (1)	-	-	FALSE	FALSE		96.0311	93.2699	64.1983	1.67844	65.9124	88.387	6.34217	125.814	50.847	293.718	85.4989	400.095	1.64862	0.578203	37.5583	-	-	-	2.6495	-
1176	Digby	WB	2	1992	1992-1993 (8)	-	-	TRUE	TRUE		-	92.5631	-	1.63008	-	-	-	-	-	295.384	-	-	-	-	-	-	-	-	-	-
1179	Electron	WB	2	1992	1992-1993 (0)	-	-	TRUE	TRUE		-	-	-	-	-	-	-	-	-	-	-	-	-	-	-	-	-	-	-	-
1180	CPB B3	WB	2	1992	1993-1993 (0)	-	-	TRUE	TRUE		-	-	-	-	-	-	-	-	-	-	-	-	-	-	-	-	-	-	-	-
1181	Tosca	WB	2	1992	1993-1993 (8)	-	-	TRUE	TRUE		-	93.0372	-	1.69523	-	-	-	-	-	301.089	-	-	-	-	-	-	-	-	-	-
1182	Gazelle	WB	2	1992	1993-1993 (0)	-	-	TRUE	TRUE		-	-	-	-	-	-	-	-	-	-	-	-	-	-	-	-	-	-	-	-
1183	Emeraude	WB	2	1992	1992-1993 (0)	-	-	TRUE	TRUE		-	-	-	-	-	-	-	-	-	-	-	-	-	-	-	-	-	-	-	-
1184	Hanna	WB	2	1992	1992-2000 (8)	1994-2000 (47)	2006-2008 (1)	TRUE	TRUE		95.9541	92.7269	44.6379	1.802	57.2486	83.9147	0.597886	80.4916	44.6514	292.458	85.7023	397.654	1.80828	0.480346	26.5843	118.079	1.79016	-	2.6599	-
1204	Regina	WB	2	1993	1993-2005 (83)	1995-2005 (78)	2006-2008 (1)	TRUE	TRUE	TRUE	96.6658	93.3081	65.2803	1.6874	80.1248	94.5152	1.13449	116.166	46.6476	303.979	85.5235	410.376	1.67961	0.62333	38.0379	145.096	1.6028	189.733	2.8205	-
1206	Tudor	WB	2	1993	1993-1994 (0)	-	-	TRUE	TRUE		-	-	-	-	-	-	-	-	-	-	-	-	-	-	-	-	-	-	-	-
1208	Druid	WB	2	1993	1993-1994 (0)	-	-	TRUE	TRUE		-	-	-	-	-	-	-	-	-	-	-	-	-	-	-	-	-	-	-	-
1209	Punch	WB	2	1993	1993-1994 (0)	-	-	TRUE	TRUE		-	-	-	-	-	-	-	-	-	-	-	-	-	-	-	-	-	-	-	-
1210	Tokyo	WB	2	1993	1993-1996 (10)	1995-1996 (6)	-	TRUE	TRUE		-	93.3681	59.6469	1.77293	59.4562	89.3645	-	104.001	-	288.798	85.6847	398.721	1.68423	0.56343	32.7173	-	1.85235	-	2.71369	-
1211	Arctic	WB	6	1993	1993-1994 (2)	-	-	TRUE	TRUE		-	93.5111	53.2545	-	53.7104	-	-	96.6517	-	286.131	85.6449	394.279	1.67788	0.477737	28.4042	-	2.08772	-	-	-
1212	Medoc	WB	2	1993	1993-1994 (0)	-	-	TRUE	TRUE		-	-	-	-	-	-	-	-	-	-	-	-	-	-	-	-	-	-	-	-
1213	Jerez	WB	6	1993	1993-1994 (0)	1995-1995 (1)	-	TRUE	TRUE		-	91.5425	-	-	74.3922	92.1214	-	105.858	-	293.702	-	-	1.67612	0.523306	31.4543	-	1.59177	-	-	-
1214	Muscat	WB	6	1993	1993-2001 (53)	1995-2002 (36)	2006-2008 (1)	TRUE	TRUE		97.4104	93.5156	60.9192	1.62958	66.4933	89.3054	-	104.685	-	296.266	86.0369	401.977	1.63663	0.519599	32.3795	121.513	1.73768	311.388	2.56895	-
1215	Pacific	WB	2	1993	1993-1994 (0)	-	-	TRUE	TRUE		-	-	-	-	-	-	-	-	-	-	-	-	-	-	-	-	-	-	-	-
1219	Mystique	WB	2	1993	1993-1994 (0)	-	-	TRUE	TRUE		-	-	-	-	-	-	-	-	-	-	-	-	-	-	-	-	-	-	-	-
1220	Beauty	WB	2	1993	1993-1994 (0)	-	-	TRUE	TRUE		-	-	-	-	-	-	-	-	-	-	-	-	-	-	-	-	-	-	-	-
1221	Prelude	WB	2	1993	1993-1996 (10)	1995-1996 (10)	-	TRUE	TRUE		96.8357	93.0849	63.2964	1.73203	83.438	93.3297	-	101.118	-	304.425	86.2817	409.77	1.71189	0.645299	38.6018	-	1.55263	-	2.64157	-
1223	Theresa	WB	6	1993	1993-1994 (2)	-	-	TRUE	TRUE		-	93.0747	64.5173	-	65.3563	-	-	105.586	-	293.75	85.6251	398.547	1.66071	0.527398	32.8352	-	1.71633	-	-	-
1224	Vanilla	WB	2	1993	1993-1994 (0)	-	-	TRUE	TRUE		-	-	-	-	-	-	-	-	-	-	-	-	-	-	-	-	-	-	-	-
1225	Tamaris	WB	6	1993	1993-1994 (0)	-	-	TRUE	TRUE		-	-	-	-	-	-	-	-	-	-	-	-	-	-	-	-	-	-	-	-
1797	52 B4	WB	-	2001	2001-2002 (0)	-	-	FALSE	FALSE		-	-	-	-	-	-	-	-	-	-	-	-	-	-	-	-	-	-	-	-
1228	Gleam	WB	2	1993	1993-2001 (36)	1995-2001 (38)	2006-2008 (1)	TRUE	TRUE	TRUE	97.2617	93.2343	52.5336	1.73563	82.2249	94.4169	1.71482	107.878	44.0573	302.758	86.1453	409.909	1.70142	0.612275	36.4782	133.238	1.60408	-	2.5401	-
1709	A 93-90	WB	2	2000	2000-2001 (0)	-	-	FALSE	TRUE		-	-	-	-	-	-	-	-	-	-	-	-	-	-	-	-	-	-	-	-
2456	Acclaim	WB	-	2009	2009-2010 (0)	-	-	FALSE	FALSE		-	-	-	-	-	-	-	-	-	-	-	-	-	-	-	-	-	-	-	-
1259	Kite	WB	2	1994	1994-1995 (0)	-	-	TRUE	TRUE		-	-	-	-	-	-	-	-	-	-	-	-	-	-	-	-	-	-	-	-
1260	Falcon	WB	2	1994	1994-1996 (9)	1996-1996 (0)	-	TRUE	TRUE		96.6001	94.2777	47.3256	1.77221	80.7863	92.7608	-	109.816	-	301.324	85.7858	410.602	1.68298	0.614816	37.2862	-	1.65107	-	2.64148	-
1261	Jet	WB	2	1994	1994-1995 (0)	-	-	TRUE	TRUE		-	-	-	-	-	-	-	-	-	-	-	-	-	-	-	-	-	-	-	-
1262	Volley	WB	2	1994	1994-1995 (0)	-	-	TRUE	TRUE		-	-	-	-	-	-	-	-	-	-	-	-	-	-	-	-	-	-	-	-
1263	Rifle	WB	2	1994	1994-1999 (9)	1996-1999 (26)	2006-2008 (1)	TRUE	TRUE	TRUE	97.2933	94.4892	59.8846	1.70666	76.8975	91.8482	-	83.6692	-	306.159	86.2013	417.988	1.67856	0.538768	32.9237	-	1.62187	182.255	2.6164	-
1264	Cobalt	WB	2	1994	1994-1995 (0)	-	-	TRUE	TRUE		-	-	-	-	-	-	-	-	-	-	-	-	-	-	-	-	-	-	-	-
1266	Tiffany	WB	2	1994	1994-1995 (8)	-	-	TRUE	TRUE		-	93.7373	-	1.70514	-	-	-	-	-	306.773	-	-	-	-	-	-	-	-	-	-
1267	Credo	WB	2	1994	1994-1995 (8)	-	-	TRUE	TRUE		-	93.7373	-	1.75592	-	-	-	-	-	297.222	-	-	-	-	-	-	-	-	-	-
1271	Glint	WB	2	1994	1994-1995 (8)	-	-	TRUE	TRUE		-	93.7373	-	1.66681	-	-	-	-	-	304.393	-	-	-	-	-	-	-	-	-	-
1272	Oriflamme	WB	2	1994	1994-1994 (0)	-	-	TRUE	TRUE		-	-	-	-	-	-	-	-	-	-	-	-	-	-	-	-	-	-	-	-
1273	Cooler	WB	2	1994	1994-1995 (8)	-	-	TRUE	TRUE		-	93.0261	-	1.68981	-	-	-	-	-	306.395	-	-	-	-	-	-	-	-	-	-
1276	Antigua	WB	2	1994	1994-1995 (1)	-	-	TRUE	TRUE		97.2875	99.2629	51.7017	-	-	-	-	94.6953	-	302.597	86.1209	410.137	1.68298	0.588546	35.3349	-	1.8893	-	-	-
1281	Emilia	WB	2	1994	1994-1995 (8)	-	-	TRUE	TRUE		-	93.6188	-	1.73101	-	-	-	-	-	296.138	-	-	-	-	-	-	-	-	-	-
1282	Madison	WB	6	1994	1994-1995 (1)	-	-	TRUE	TRUE		96.9438	89.7926	45.1375	-	-	-	-	99.534	-	291.546	83.943	384.094	1.6914	0.547515	32.53	-	2.15837	-	-	-
1283	Pilot	WB	2	1994	1994-1995 (0)	-	-	TRUE	TRUE		-	-	-	-	-	-	-	-	-	-	-	-	-	-	-	-	-	-	-	-
1285	Spice	WB	2	1994	1994-1997 (9)	1996-1997 (10)	-	TRUE	TRUE		96.5783	94.4892	54.765	1.63706	82.8614	93.1858	-	94.6953	-	304.15	86.0371	418.043	1.60737	0.564118	36.5006	-	1.62697	-	2.64212	-
1287	Portrait	WB	2	1994	1994-1996 (9)	1996-1996 (0)	-	TRUE	TRUE		96.9438	93.6435	50.8265	1.70322	83.8699	92.8168	-	89.8567	-	304.365	86.0371	416.183	1.65492	0.554906	35.2196	-	1.65404	-	2.5431	-
1316	Crescendo	WB	2	1995	1995-1996 (17)	-	-	TRUE	TRUE		97.0003	94.5598	66.0198	1.73914	79.8155	-	-	99.68	-	297.719	85.5904	404.556	1.69686	0.581009	34.6547	-	1.51193	-	2.78461	-
1317	Ravel	WB	2	1995	1995-1996 (9)	-	-	TRUE	TRUE		96.7718	94.137	68.2078	1.70024	78.2556	-	-	102.099	-	301.443	85.5624	406.882	1.72492	0.637427	37.0419	-	1.51882	-	2.64314	-
1318	Pearl	WB	2	1995	1996-2012 (103)	1998-2014 (110)	2006-2008 (4)	TRUE	TRUE	TRUE	96.8748	93.9677	55.2516	1.71989	84.4923	96.1443	0.900604	122.002	40.4839	305.366	85.4822	411.528	1.69466	0.586994	35.4378	132.017	1.59317	211.257	2.61041	-
1320	Jewel	WB	2	1995	1995-2003 (30)	1997-2004 (25)	2006-2008 (1)	TRUE	TRUE		96.7431	102.304	59.4556	1.76215	73.6171	90.1836	-	87.1498	-	297.3	85.9776	401.781	1.7492	0.563722	32.5412	108.482	1.62037	291.582	2.57395	-
1321	Peridot	WB	2	1995	1995-1998 (10)	1997-1998 (5)	-	TRUE	TRUE		96.171	92.7761	63.8037	1.74075	67.6077	89.64	-	76.0291	42.4236	296.655	85.954	399.725	1.73277	0.54608	31.7806	-	1.70546	-	2.57017	-
1324	Honey	WB	2	1995	1995-1996 (1)	-	-	TRUE	TRUE		96.6	96.7798	67.7702	-	77.4048	-	-	118.43	-	304.496	85.6462	408.277	1.71089	0.570751	33.6402	-	1.64991	-	2.64314	-
1325	Lark	WB	2	1995	1995-1996 (1)	-	-	TRUE	TRUE		96.9437	91.2554	52.0162	-	70.6689	-	-	94.2365	-	296.398	85.8975	402.696	1.71369	0.539977	31.5514	-	1.67061	-	2.62546	-
1326	Baton	WB	2	1995	1995-1998 (10)	1997-1998 (5)	-	TRUE	TRUE		96.9682	91.0117	56.8025	1.73555	74.989	91.0525	-	81.1409	42.9595	302.629	86.1068	407.661	1.69319	0.536912	32.1384	-	1.67278	-	2.78054	-
1327	Toffee	WB	2	1995	1995-1996 (9)	-	-	TRUE	TRUE		96.6	93.8199	55.9547	1.76252	54.6448	-	-	95.4462	-	301.28	85.8696	386.884	1.71931	0.473301	27.3739	-	1.83619	-	2.64314	-
1449	Amadea	WB	-	1997	1997-1998 (17)	-	-	FALSE	FALSE		96.3433	93.2699	51.5076	1.73137	80.4476	93.7702	1.23236	118.556	47.0954	298.114	86.0015	408.466	1.69913	0.567945	34.1566	-	-	-	2.61413	-
1330	Turine	WB	2	1995	1995-1996 (17)	-	-	TRUE	TRUE		96.2993	94.2427	49.3905	1.6942	80.5245	-	-	109.357	-	303.276	85.8416	409.672	1.69966	0.611783	36.7435	-	1.52572	-	2.64314	-
1539	Arkona	WB	-	1998	1998-1999 (0)	-	-	FALSE	FALSE		-	-	-	-	-	-	-	-	-	-	-	-	-	-	-	-	-	-	-	-
1334	Spirit	WB	2	1995	1995-1998 (18)	1997-1998 (12)	-	TRUE	TRUE		96.6271	94.4182	68.3032	1.73593	82.1948	93.8827	-	115.04	40.2262	305.201	85.2556	403.852	1.74288	0.695903	38.3682	-	1.57575	-	2.5045	-
1335	Vertige	WB	2	1995	1995-2001 (10)	1997-2002 (15)	2006-2008 (1)	TRUE	TRUE		96.7984	92.7761	64.4098	1.77739	70.018	89.7804	-	93.8013	47.9438	297.837	85.0297	395.014	1.75179	0.608222	35.2308	-	1.71616	238.118	3.09977	-
1339	Winner	WB	2	1995	1995-1996 (1)	-	-	TRUE	TRUE		96.7718	98.3582	61.206	-	67.4783	-	-	93.0268	-	298.004	85.8975	404.091	1.71089	0.52972	31.1933	-	1.64991	-	2.57241	-
1344	Ayana	WB	6	1995	1995-1996 (2)	-	-	FALSE	FALSE		96.3617	82.1899	48.888	1.72252	64.0148	-	-	110.794	50.7843	292.018	85.5611	394.964	1.71388	0.55322	32.4969	-	1.85376	-	2.64314	-
1345	Candy	WB	2	1995	1995-1996 (8)	-	-	TRUE	TRUE		95.397	94.3484	65.1445	1.76923	-	-	-	-	-	302.308	-	-	-	-	-	-	-	-	-	-
1346	Askanova	WB	6	1995	1995-1995 (0)	-	-	TRUE	TRUE		-	-	-	-	-	-	-	-	-	-	-	-	-	-	-	-	-	-	-	-
1377	Chintz	WB	2	1996	1996-1997 (1)	-	-	TRUE	TRUE		96.8433	76.9254	46.4075	1.72582	62.3783	-	-	116.446	42.5438	298.11	85.731	402.458	1.69888	0.560406	33.5972	-	1.85108	-	2.61332	-
1381	Goldrush	WB	2	1996	1996-1997 (16)	-	-	TRUE	TRUE		96.5429	-	-	1.70669	84.3913	94.1971	-	-	-	302.147	85.8013	402.567	1.69536	0.657328	39.0735	-	1.60969	-	-	-
1382	Pacific	WB	2	1996	1996-1998 (18)	-	-	TRUE	TRUE		97.0239	93.4609	55.6877	1.70557	76.5106	89.4845	1.55916	98.8132	53.4394	304.268	85.5657	405.859	1.69029	0.614442	37.2905	-	1.61622	-	2.7619	-
1447	Bombay	WB	-	1997	1997-1998 (1)	-	-	FALSE	FALSE		95.6015	94.059	58.2905	1.76873	61.2328	85.6393	3.74796	108.879	45.8628	297.751	85.5827	404.28	1.71877	0.537171	31.471	-	-	-	2.57876	-
1385	Becket	WB	2	1996	1996-1997 (17)	-	-	TRUE	TRUE		95.4553	89.5525	56.9102	1.72829	76.559	-	-	95.2774	45.3843	304.295	85.7589	408.968	1.69888	0.606566	36.9989	-	1.651	-	2.77247	-
1386	Flute	WB	2	1996	1996-2001 (10)	1998-2001 (10)	2006-2008 (1)	TRUE	TRUE		96.8973	93.0198	54.7745	1.78948	60.0366	81.8139	3.91753	89.0823	41.3314	294.921	85.8751	405.158	1.76485	0.513853	29.8058	112.852	1.80267	395.676	2.64256	-
1387	Chord	WB	2	1996	1996-1997 (1)	-	-	TRUE	TRUE		97.187	94.2877	63.9119	1.72582	61.6693	-	-	97.0919	38.6314	298.379	85.3959	400.597	1.68485	0.53989	32.6423	-	1.77519	-	2.631	-
1388	Mahogany	WB	2	1996	1996-1997 (1)	-	-	TRUE	TRUE		97.0151	98.2337	51.6588	1.69197	74.5028	-	-	96.4871	45.1163	303.219	85.7868	407.573	1.6652	0.596308	37.9538	-	1.7131	-	2.66637	-
1389	Breeze	WB	2	1996	1996-1997 (1)	-	-	TRUE	TRUE		97.0151	94.2877	61.2863	1.72206	61.3856	-	-	106.164	42.7045	293.27	86.094	401.063	1.69607	0.555277	33.3585	-	1.89937	-	2.61332	-
1390	Magnolia	WB	2	1996	1996-1997 (9)	-	-	TRUE	TRUE		97.198	93.4985	61.2863	1.68406	69.6663	89.4627	-	98.9064	39.7569	301.447	85.5993	402.864	1.64068	0.51778	32.1281	-	1.66449	-	2.631	-
1392	Bistro	WB	2	1996	1996-1997 (1)	-	-	TRUE	TRUE		96.4996	99.0229	58.223	1.74087	65.498	-	-	100.721	41.0967	302.95	85.8427	408.038	1.69888	0.580921	35.0892	-	1.80968	-	2.631	-
1394	Musette	WB	2	1996	1996-1997 (9)	-	-	TRUE	TRUE		96.3547	96.6553	58.6606	1.69878	71.1703	-	-	96.4871	50.1006	296.949	85.8148	403.853	1.69327	0.545019	32.702	-	1.6648	-	2.66637	-
1396	Sevilla	WB	2	1996	1996-1998 (2)	-	-	TRUE	TRUE		96.8295	95.4458	52.6437	1.69274	69.3632	90.5905	2.42389	104.843	40.6335	303.403	85.7298	410.012	1.64115	0.561536	35.6234	-	1.82348	-	2.66423	-
1397	Angela	WB	6	1996	1996-2003 (10)	1998-2003 (10)	2006-2008 (1)	TRUE	TRUE		96.0064	87.0651	53.5569	1.65793	45.4663	76.6946	10.266	100.583	39.6854	293.07	85.5965	394.755	1.66357	0.506657	31.12	112.865	1.90774	399.518	2.64169	-
1398	Ethno	WB	2	1996	1996-1997 (1)	-	-	TRUE	TRUE		95.8122	79.293	55.1597	1.73335	56.9187	-	-	101.326	37.5059	294.614	85.7868	399.667	1.69607	0.524503	31.0907	-	1.80278	-	2.631	-
1402	Heligan	WB	2	1996	1996-2001 (18)	1998-2002 (14)	2006-2008 (1)	TRUE	TRUE		95.5469	93.6814	53.477	1.82939	56.3	76.8444	4.15337	106.337	53.0207	292.834	86.14	400.681	1.77166	0.550818	31.5261	-	1.76507	335.133	2.69152	-
1403	Masquerade	WB	2	1996	1996-1997 (9)	-	-	TRUE	TRUE		97.0683	91.9201	58.6606	1.70485	78.1189	-	-	91.0436	47.1529	303.797	85.8427	410.364	1.65679	0.570663	36.3424	-	1.57511	-	-	-
1404	Tabetha	WB	2	1996	1996-1997 (1)	-	-	TRUE	TRUE		96.3277	97.4445	50.346	1.68821	67.5542	-	-	89.2291	46.1882	299.185	85.9544	405.248	1.6624	0.519374	31.9858	-	1.84418	-	2.631	-
1405	Molly	WB	2	1996	1996-1997 (9)	-	-	TRUE	TRUE		96.4844	97.4445	59.5358	1.71437	74.5028	-	-	100.721	52.6731	303.155	85.8985	409.899	1.67082	0.555277	34.4327	-	1.58891	-	2.631	-
1435	Opal	WB	2	1997	1997-2001 (26)	1999-2002 (14)	2006-2008 (1)	TRUE	TRUE	TRUE	96.9	95.014	63.284	1.80394	80.8624	95.1238	1.16345	131.506	41.697	305.226	85.3599	408.84	1.77305	0.619067	35.6811	134.463	1.60417	255.44	2.50291	-
1436	Mariner	WB	2	1997	1997-1999 (18)	-	-	TRUE	TRUE		97.1378	94.8558	57.9734	1.64375	83.7552	95.337	0.903108	110.498	43.882	308.97	85.9021	416.81	1.65173	0.563748	35.6248	132.085	1.6401	227.299	2.6144	-
1438	Antonia	WB	2	1997	1997-2001 (9)	1999-2002 (5)	2006-2008 (1)	TRUE	TRUE		96.6242	95.2428	62.4478	1.76963	57.4101	79.074	1.08004	121.539	40.1648	295.438	85.5548	407.071	1.75894	0.460495	26.3003	107.153	1.86197	-	2.6495	-
1439	Symphony	WB	2	1997	1997-1998 (9)	-	-	TRUE	TRUE		96.6652	93.2699	60.6974	1.72617	83.5188	93.3743	0.760685	95.5728	45.0589	305.915	85.9139	405.818	1.71599	0.565969	33.8388	-	1.59478	-	2.70785	-
1441	Hurricane	WB	2	1997	1997-1999 (18)	-	-	TRUE	TRUE		96.2298	93.9736	50.3633	1.67178	76.8482	92.727	1.5633	108.207	42.591	304.105	86.1873	406.466	1.63482	0.563415	35.2155	144.104	1.63185	227.936	2.73461	-
1442	Wizard	WB	2	1997	1997-1998 (9)	-	-	TRUE	TRUE		96.7908	94.8482	60.6974	1.78568	75.6468	93.0232	0.839297	108.879	44.4693	302.181	86.0678	403.75	1.75252	0.610691	35.6364	-	1.66351	-	2.69017	-
1443	Steeple	WB	2	1997	1997-1998 (9)	-	-	TRUE	TRUE		96.773	97.2158	53.6956	1.70592	80.5185	93.602	1.07513	130.048	44.7909	303.565	85.7502	412.651	1.65984	0.567945	35.947	-	-	-	2.63181	-
1444	Zulu	WB	2	1997	1997-1998 (9)	-	-	TRUE	TRUE		96.7609	96.4266	66.6052	1.73312	78.675	93.7142	0.682072	88.9197	54.3307	303.44	85.6106	410.326	1.71035	0.608977	36.4244	-	-	-	2.67249	-
1445	Arrow	WB	2	1997	1997-1998 (1)	-	-	TRUE	TRUE		96.8904	89.7185	58.5093	1.71982	67.8977	88.8917	1.86126	101.016	43.9334	298.289	85.6944	405.675	1.67387	0.5423	33.6195	-	-	-	2.53102	-
2020	Boost	WB	6	2003	2003-2004 (0)	2005-2010 (0)	-	FALSE	FALSE		-	-	-	-	-	-	-	-	-	-	-	-	-	-	-	-	-	-	-	-
1448	Vanessa	WB	2	1997	1997-2001 (18)	1999-2003 (20)	2006-2008 (2)	TRUE	TRUE	TRUE	96.5842	95.9586	56.7192	1.76079	76.4865	93.6704	0.859095	113.643	37.7408	304.122	83.8238	398.658	1.74013	0.60674	35.4798	143.698	1.62042	241.199	2.76324	-
1927	BR 3344A9	WB	2	2002	2002-2003 (0)	-	-	FALSE	FALSE		-	-	-	-	-	-	-	-	-	-	-	-	-	-	-	-	-	-	-	-
1450	Damas	WB	6	1997	1997-1998 (1)	-	-	TRUE	TRUE		96.5467	92.0861	55.2273	1.69725	64.9197	90.3497	2.25432	114.323	47.5242	292.105	85.7223	400.56	1.66545	0.562816	35.1711	-	-	-	2.63181	-
1451	Vilna	WB	2	1997	1997-1998 (1)	-	-	TRUE	TRUE		95.086	93.6644	52.164	1.74239	64.4234	88.0506	2.25432	105.855	44.8445	295.331	86.0294	405.675	1.69913	0.5423	32.6646	-	-	-	2.64419	-
1453	Milano	WB	6	1997	1997-1998 (1)	-	-	TRUE	TRUE		96.4607	90.1131	55.8837	1.73863	64.3525	88.2188	1.78265	118.556	49.2392	291.836	85.806	401.025	1.69351	0.562816	33.9775	-	-	-	2.6495	-
1456	Laurel	WB	2	1997	1997-1998 (1)	-	-	TRUE	TRUE		96.2889	89.7185	56.9777	1.74239	60.7364	85.9758	10.7445	124	41.2537	292.105	86.169	403.815	1.69351	0.557687	33.8582	-	-	-	2.60883	-
1457	Rounder	WB	6	1997	1997-1998 (1)	-	-	TRUE	TRUE		96.8904	96.4266	68.1368	1.7123	68.6776	87.8823	6.97107	122.79	46.1307	297.751	86.0015	407.536	1.66826	0.567945	35.4695	-	-	-	2.61413	-
1458	Lorena	WB	6	1997	1997-1998 (1)	-	-	TRUE	TRUE		96.2889	92.0861	60.041	1.69349	62.1545	86.2562	8.62194	126.419	48.8105	291.567	85.6385	399.165	1.66265	0.557687	35.2308	-	-	-	2.63181	-
2086	Bronx	WB	6	2004	2004-2005 (0)	2006-2010 (0)	-	FALSE	FALSE		-	-	-	-	-	-	-	-	-	-	-	-	-	-	-	-	-	-	-	-
1463	Siberia	WB	6	1997	1997-2005 (16)	1999-2005 (5)	2006-2008 (0)	TRUE	TRUE		96.8891	92.4807	50.4135	1.66518	53.1879	81.6647	13.5745	112.692	41.0393	288.648	85.9736	399.165	1.6726	0.535072	32.3701	-	2.0496	497.909	2.68527	-
1807	CE4-6393	WB	-	2001	2001-2002 (0)	-	-	FALSE	FALSE		-	-	-	-	-	-	-	-	-	-	-	-	-	-	-	-	-	-	-	-
1466	Halifax	WB	2	1997	1997-1999 (1)	-	-	TRUE	TRUE		96.203	93.6644	54.1332	1.74992	69.103	91.2469	2.88322	107.669	47.2562	299.633	85.9177	408.931	1.70754	0.578203	34.634	-	-	-	2.59645	-
1467	CPCT B20	WB	2	1997	1997-1998 (9)	-	-	TRUE	TRUE		95.7394	81.8265	53.258	1.77712	69.8121	89.6767	4.06241	105.25	49.8823	302.763	85.834	408.466	1.72719	0.603848	35.2308	-	-	-	2.61413	-
1468	Artist	WB	2	1997	1997-2000 (18)	1999-2000 (7)	-	TRUE	TRUE		96.6948	96.3996	63.6048	1.76288	58.7973	82.7275	4.75424	109.721	43.568	301.282	85.7275	408.24	1.74356	0.544526	31.665	126.075	1.85343	317.752	2.64618	-
1469	Masai	WB	2	1997	1997-1998 (17)	-	-	TRUE	TRUE		96.5969	96.032	55.2273	1.83923	71.0883	91.0226	1.70404	94.968	44.4693	299.911	85.8619	409.396	1.72158	0.598719	35.2905	-	-	-	2.59645	-
1471	Leonie	WB	2	1997	1998-2001 (18)	2000-2003 (17)	2006-2008 (1)	TRUE	TRUE	TRUE	97.3967	93.8718	59.4898	1.72893	81.7671	95.9502	1.27065	124.603	45.2123	306.684	86.1092	412.267	1.70286	0.608557	36.7254	142.159	1.61234	174.582	2.67519	-
1506	Whisper	WB	2	1998	1998-2001 (8)	2001-2001 (0)	-	TRUE	TRUE		96.1816	-	-	1.73542	63.764	88.8459	-	76.4559	-	288.04	-	-	1.71641	0.553885	32.959	-	2.03888	207.892	2.5604	-
1507	Cynthia	WB	2	1998	1998-1999 (0)	-	-	TRUE	TRUE		-	-	-	-	-	-	-	-	-	-	-	-	-	-	-	-	-	-	-	-
1510	Avenue	WB	2	1998	1998-2001 (8)	2000-2001 (5)	2006-2008 (1)	TRUE	TRUE		97.057	-	-	1.74989	54.8565	76.2301	0.308643	109.07	43.8627	292.912	-	-	1.72357	0.501159	29.3741	119.492	1.88614	531.45	2.54844	-
1511	Anvil	WB	2	1998	1998-1999 (0)	-	-	TRUE	TRUE		-	-	-	-	-	-	-	-	-	-	-	-	-	-	-	-	-	-	-	-
1514	Sonic	WB	2	1998	1998-1999 (17)	-	-	TRUE	TRUE		97.3471	91.6537	60.4149	1.75545	77.4467	91.6386	4.35737	88.7044	42.9778	306.899	85.749	406.697	1.72351	0.650975	38.3456	109.52	1.62749	-	2.66255	-
1602	CEBECO 97281-16	WB	-	1999	1999-2000 (9)	-	-	FALSE	FALSE		95.4363	92.3707	64.7543	1.78566	72.5422	92.3696	1.77236	101.197	47.486	302.379	85.6748	408.688	1.69868	0.588813	35.7575	133.22	1.69172	322.381	2.6625	-
1694	Cleopatra	WB	2	2000	2000-2001 (0)	-	-	FALSE	FALSE		-	-	-	-	-	-	-	-	-	-	-	-	-	-	-	-	-	-	-	-
1527	Goldmine	WB	2	1998	1998-1999 (16)	-	-	TRUE	TRUE		96.772	93.2321	58.8833	1.73872	65.2782	89.2617	3.925	109.795	43.8353	302.236	85.8118	405.907	1.69839	0.532979	31.7494	77.2865	1.78707	-	2.72444	-
1528	Haka	WB	2	1998	1998-2003 (16)	2000-2005 (4)	2006-2008 (1)	TRUE	TRUE		95.2571	-	-	1.74828	63.2939	84.05	0.151418	101.313	44.3987	298.592	85.6866	-	1.7409	0.527041	30.738	126.048	1.81913	459.629	2.69652	-
1529	CPCT B28	WB	2	1998	1998-1999 (9)	-	-	TRUE	TRUE		97.0531	98.7565	61.7278	1.79618	77.7572	92.9066	1.84177	91.0454	50.9097	304.055	85.6722	404.512	1.71803	0.584269	34.4947	130.827	1.62838	-	2.66255	-
1530	Harland	WB	2	1998	1998-1999 (9)	-	-	TRUE	TRUE		97.0531	97.5727	64.7911	1.73284	81.1606	94.4767	1.4094	117.658	50.3202	304.985	85.7001	408.232	1.69839	0.57914	35.0318	120.993	1.62838	-	2.72444	-
1531	Campion	WB	2	1998	1998-1999 (9)	-	-	TRUE	TRUE		97.0531	97.5727	63.0406	1.75718	66.0582	86.1775	5.30072	92.2551	43.1386	297.654	85.6443	403.581	1.704	0.543237	32.1075	119.354	1.83536	-	2.66255	-
1532	Chamomile	WB	2	1998	1998-2001 (26)	2001-2001 (4)	-	TRUE	TRUE		97.0932	96.3627	68.248	1.76774	72.8718	91.2521	2.05371	126.293	45.3972	304.541	85.7926	409.893	1.75104	0.602206	35.1184	154.67	1.66183	228.217	2.66739	-
1533	Platine	WB	2	1998	1998-1999 (9)	-	-	TRUE	TRUE		96.7718	94.0213	51.8815	1.82968	68.8943	90.4393	2.58858	94.6744	45.3359	299.103	85.9514	404.046	1.70681	0.57914	34.6141	135.198	1.69048	-	2.66255	-
1534	Sarah	WB	6	1998	1998-1999 (0)	-	-	TRUE	TRUE		-	-	-	-	-	-	-	-	-	-	-	-	-	-	-	-	-	-	-	-
1535	Carola	WB	6	1998	1998-2000 (0)	2000-2000 (0)	-	TRUE	TRUE		-	-	-	-	-	-	-	-	-	-	-	-	-	-	-	-	-	-	-	-
1536	Weaver	WB	2	1998	1998-1999 (16)	-	-	TRUE	TRUE		96.999	86.1294	59.5397	1.73095	77.4736	91.9533	3.80708	76.5295	38.2615	304.793	85.756	406.372	1.704	0.57914	34.4947	125.91	1.65598	-	2.66255	-
1819	Colossus	WB	6	2001	2001-2003 (0)	2003-2007 (0)	-	FALSE	FALSE		-	-	-	-	-	-	-	-	-	-	-	-	-	-	-	-	-	-	-	-
1226	Corsar	WB	6	1993	1993-1994 (2)	1995-1995 (1)	-	FALSE	FALSE		-	90.441	48.6884	-	73.2671	92.1214	-	101.824	-	294.55	85.6504	401.725	1.66431	0.561221	34.7546	-	1.56625	-	-	-
1540	Violet	WB	2	1998	1998-1999 (16)	-	-	TRUE	TRUE		97.0448	91.2591	56.914	1.71569	77.8991	90.7196	4.94696	105.561	43.7817	303.846	85.8956	408.232	1.67033	0.532979	33.0624	111.705	1.65598	-	2.6095	-
1541	Montage	WB	2	1998	1998-1999 (0)	-	-	TRUE	TRUE		-	-	-	-	-	-	-	-	-	-	-	-	-	-	-	-	-	-	-	-
1258	Courtois	WB	-	1994	1994-1995 (8)	-	-	FALSE	FALSE		-	93.8559	-	1.64094	-	-	-	-	-	296.855	-	-	-	-	-	-	-	-	-	-
1544	Erosa	WB	2	1998	1998-1999 (0)	-	-	TRUE	TRUE		-	-	-	-	-	-	-	-	-	-	-	-	-	-	-	-	-	-	-	-
1547	Sumo	WB	2	1998	1998-2003 (9)	2000-2003 (5)	2006-2008 (0)	TRUE	TRUE		96.4466	92.8375	63.0406	1.67203	72.2772	92.3508	3.80708	82.7718	42.6026	299.899	85.8398	401.721	1.66536	0.508999	31.0884	114.983	1.66606	-	2.57561	-
1552	Barcelona	WB	2	1998	1998-1999 (0)	-	-	TRUE	TRUE		-	-	-	-	-	-	-	-	-	-	-	-	-	-	-	-	-	-	-	-
1625	CPCT B42	WB	-	1999	1999-2000 (9)	-	-	FALSE	FALSE		96.9436	91.5815	43.5301	1.77699	77.4346	92.7061	2.0475	87.286	47.0037	302.556	85.7865	409.153	1.72112	0.578556	33.9671	138.684	1.60203	196.893	2.62713	-
1599	Pippa	WB	2	1999	1999-2000 (17)	-	-	TRUE	TRUE		96.8267	93.5545	67.5988	1.83357	80.6961	92.8182	1.69375	108.455	48.9867	299.498	85.7307	408.688	1.70709	0.578556	34.6832	131.035	1.65722	205.174	2.64482	-
2220	CPBT-B81	WB	-	2006	-	2008-2008 (0)	-	FALSE	FALSE		-	-	-	-	-	-	-	-	-	-	-	-	-	-	-	-	-	-	-	-
1230	Crown	WB	6	1993	1993-1994 (0)	-	-	FALSE	FALSE		-	-	-	-	-	-	-	-	-	-	-	-	-	-	-	-	-	-	-	-
1604	Diamond	WB	2	1999	1999-2002 (18)	2001-2003 (9)	2006-2008 (1)	TRUE	TRUE	TRUE	96.99	91.8481	61.2808	1.75272	79.5134	93.6085	1.03859	82.5195	48.8426	307.532	85.4886	411.964	1.70508	0.639574	38.5192	139.796	1.55361	164.709	2.80694	-
1605	Sapphire	WB	2	1999	1999-2000 (0)	-	-	TRUE	TRUE		-	-	-	-	-	-	-	-	-	-	-	-	-	-	-	-	-	-	-	-
1606	Carat	WB	2	1999	1999-2007 (8)	2001-2009 (0)	2006-2008 (4)	TRUE	TRUE		97.055	95.2923	57.2117	1.72346	72.7117	88.3407	17.9947	119.856	45.4535	302.062	85.0512	402.755	1.65802	0.558597	34.3346	119.842	1.63817	308.921	2.82329	-
1608	Tucker	WB	2	1999	1999-2000 (0)	-	-	TRUE	TRUE		-	-	-	-	-	-	-	-	-	-	-	-	-	-	-	-	-	-	-	-
1610	Tipster	WB	2	1999	1999-2000 (17)	-	-	TRUE	TRUE		96.6826	90.3977	59.2842	1.71161	78.6399	92.65	1.85097	109.06	46.7357	303.935	85.7586	410.083	1.67062	0.552911	34.6832	125.025	1.74001	228.106	2.64482	-
1523	Dart	WB	2	1998	1998-1999 (7)	-	-	FALSE	FALSE		96.7687	-	-	1.8072	-	-	-	-	-	304.558	-	-	-	-	-	-	-	-	-	-
1617	Chicane	WB	2	1999	1999-2000 (0)	-	-	TRUE	TRUE		-	-	-	-	-	-	-	-	-	-	-	-	-	-	-	-	-	-	-	-
1618	Rafiki	WB	2	1999	1999-2000 (0)	-	-	TRUE	TRUE		-	-	-	-	-	-	-	-	-	-	-	-	-	-	-	-	-	-	-	-
1619	Moonshine	WB	2	1999	1999-2000 (17)	-	-	TRUE	TRUE		96.8606	93.9491	52.72	1.74321	74.4566	92.4818	1.77236	113.874	40.4116	302.848	85.8113	402.221	1.67623	0.537524	33.0122	118.469	1.67792	270.784	2.62713	-
1621	Vesuvius	WB	2	1999	1999-2000 (0)	-	-	TRUE	TRUE		-	-	-	-	-	-	-	-	-	-	-	-	-	-	-	-	-	-	-	-
1623	Elegance	WB	2	1999	1999-2000 (17)	-	-	TRUE	TRUE		96.7649	93.5545	66.5048	1.76113	78.1436	92.5939	2.28334	111.075	42.9841	300.866	85.8863	400.175	1.68745	0.563169	34.5639	132.674	1.65032	210.907	2.62713	-
1624	Milena	WB	2	1999	1999-2001 (9)	2001-2001 (0)	-	TRUE	TRUE		96.7646	94.1085	61.5879	1.70456	66.7752	87.4648	1.68827	118.954	46.8371	300.818	85.7498	407.167	1.67253	0.530458	32.433	121.161	1.65818	225.494	2.81243	-
1634	DSV 456/96	WB	-	1999	1999-2000 (0)	-	-	FALSE	FALSE		-	-	-	-	-	-	-	-	-	-	-	-	-	-	-	-	-	-	-	-
1626	Pict	WB	6	1999	1999-2003 (9)	2001-2007 (0)	2006-2008 (0)	TRUE	TRUE		97.316	95.6869	63.5571	1.57175	70.1788	90.7072	1.8848	97.4725	49.6776	296.586	85.6381	401.587	1.56376	0.490518	32.2087	115.698	1.88585	335.058	2.65426	-
1627	Rivet	WB	2	1999	1999-2000 (0)	-	-	TRUE	TRUE		-	-	-	-	-	-	-	-	-	-	-	-	-	-	-	-	-	-	-	-
1628	Scylla	WB	2	1999	1999-2003 (9)	2001-2005 (0)	2006-2008 (1)	TRUE	TRUE		96.9916	94.8977	62.9007	1.70638	73.789	92.2246	1.66539	93.2176	42.6835	297.089	86.0478	406.016	1.70807	0.551315	32.6551	119.575	1.6523	268.533	2.76012	-
1630	Caption	WB	2	1999	1999-2000 (9)	-	-	TRUE	TRUE		96.812	95.5274	58.1901	1.71291	79.2072	92.5939	1.96889	118.132	45.771	304.411	85.5631	409.618	1.68465	0.583685	36.3543	136.498	1.63653	151.029	2.64482	-
1537	Edda	WB	-	1998	1998-1999 (0)	-	-	FALSE	FALSE		-	-	-	-	-	-	-	-	-	-	-	-	-	-	-	-	-	-	-	-
1642	Tropic	WB	6	1999	1999-2000 (0)	-	-	TRUE	TRUE		-	-	-	-	-	-	-	-	-	-	-	-	-	-	-	-	-	-	-	-
1643	Spinner	WB	2	1999	1999-2000 (0)	-	-	TRUE	TRUE		-	-	-	-	-	-	-	-	-	-	-	-	-	-	-	-	-	-	-	-
1646	Ruby	WB	2	1999	1999-2000 (9)	-	-	TRUE	TRUE		96.7284	93.5545	49.0003	1.7518	79.9162	93.0425	1.57583	89.1005	48.7187	303.416	85.7586	410.548	1.67062	0.588813	37.3091	134.859	1.67102	163.769	2.62713	-
1693	Jessica	WB	2	2000	2000-2001 (9)	-	-	TRUE	TRUE		96.6344	-	59.2767	1.72298	74.1367	91.7584	1.71523	111.756	40.7404	297.156	85.6102	405.772	1.68246	0.589848	36.9767	117.718	1.65926	256.007	2.74073	-
1699	Effect	WB	-	2000	2000-2001 (0)	-	-	FALSE	FALSE		-	-	-	-	-	-	-	-	-	-	-	-	-	-	-	-	-	-	-	-
2368	Element	WB	6	2008	-	2010-2012 (0)	-	FALSE	FALSE		-	-	-	-	-	-	-	-	-	-	-	-	-	-	-	-	-	-	-	-
1697	Sunbeam	WB	2	2000	2000-2001 (9)	-	-	TRUE	TRUE		96.3425	-	57.3075	1.74809	76.1929	92.4313	1.47939	-	43.2057	300.717	85.666	406.702	1.71333	0.57959	34.4105	129.191	1.65926	266.836	2.76726	-
1698	Clara	WB	2	2000	2000-2002 (16)	2002-2003 (0)	-	TRUE	TRUE		96.5722	87.5604	70.1552	1.66896	64.7872	83.4767	1.92069	110.198	41.1973	300.379	85.665	407.041	1.64996	0.560899	34.7796	124.026	1.79603	351.301	2.68909	-
1785	Epona	WB	-	2001	2001-2002 (0)	-	-	FALSE	FALSE		-	-	-	-	-	-	-	-	-	-	-	-	-	-	-	-	-	-	-	-
1700	Cannock	WB	2	2000	2000-2006 (1)	2002-2007 (0)	2006-2008 (1)	TRUE	TRUE		96.4845	92.2956	65.1308	1.66302	71.6071	90.5937	3.02126	101.217	47.1463	298.36	85.6787	404.381	1.71096	0.553309	32.6712	123.648	1.70321	260.664	2.69499	-
1701	NSL 97-6002	WB	2	2000	2000-2001 (0)	-	-	TRUE	TRUE		-	-	-	-	-	-	-	-	-	-	-	-	-	-	-	-	-	-	-	-
1702	Saigon	WB	2	2000	2000-2001 (17)	2002-2002 (0)	-	TRUE	TRUE		96.6564	93.4794	61.5861	1.70391	78.6901	93.8455	1.61954	89.5458	45.1192	303.742	85.9164	409.715	1.69018	0.583178	35.1873	128.952	1.67519	278.028	2.65519	-
1705	Kestrel	WB	2	2000	2000-2002 (17)	2002-2003 (9)	2006-2008 (1)	TRUE	TRUE		96.8649	91.2249	65.613	1.66854	73.3447	91.9511	0.925133	102.148	41.8612	303.701	85.9218	411.264	1.68736	0.566965	34.2705	133.831	1.60016	251.145	2.65333	-
1706	Swallow	WB	2	2000	2000-2002 (7)	2002-2003 (5)	-	TRUE	TRUE		96.605	90.7172	52.4195	1.68662	61.7666	81.651	1.29179	88.2719	44.413	303.227	85.7767	408.436	1.71256	0.536449	31.7183	120.202	1.62772	254.749	2.75629	-
1708	Sombrero	WB	2	2000	2000-2001 (12)	-	-	TRUE	TRUE		96.5752	-	49.2116	1.72818	72.435	91.478	2.1869	87.563	42.8305	303.076	85.7777	408.563	1.71306	0.57959	35.5444	135.747	1.67306	250.274	2.74073	-
2156	Etoile	WB	-	2005	2005-2005 (0)	-	-	FALSE	FALSE		-	-	-	-	-	-	-	-	-	-	-	-	-	-	-	-	-	-	-	-
1715	Pedigree	WB	2	2000	2000-2003 (17)	2002-2003 (9)	2006-2008 (1)	TRUE	TRUE		96.3545	87.3539	46.1195	1.66163	74.6088	89.4938	2.32548	73.5661	40.758	304.229	86.1364	411.403	1.66391	0.540879	33.1251	123.763	1.6684	293.874	2.83367	-
1717	Sequel	WB	6	2000	2000-2012 (6)	2002-2013 (0)	2006-2008 (1)	TRUE	TRUE		98.0375	94.2686	67.5516	1.61637	66.6424	86.2232	1.25946	113.963	51.7576	298.974	85.4974	402.39	1.64762	0.528345	32.7608	126.935	1.71901	385.899	2.65933	-
1721	Antelope	WB	2	2000	2000-2003 (3)	2002-2003 (0)	-	TRUE	TRUE		97.0169	92.6902	54.4233	1.72508	58.4226	86.3499	2.23514	84.7665	42.4836	292.037	85.8883	399.6	1.68355	0.511705	32.0755	114.738	1.92547	499.685	2.60628	-
1722	Calcutta	WB	2	2000	2000-2001 (0)	-	-	TRUE	TRUE		-	-	-	-	-	-	-	-	-	-	-	-	-	-	-	-	-	-	-	-
1724	Cathay	WB	2	2000	2000-2001 (9)	-	-	TRUE	TRUE		97.0237	-	59.9331	1.74896	76.9728	92.4313	1.5187	109.942	49.5834	301.254	85.6102	407.633	1.68527	0.57959	35.8428	138.479	1.61097	224.794	2.68768	-
1726	Outlook	WB	2	2000	2000-2001 (0)	-	-	TRUE	TRUE		-	-	-	-	-	-	-	-	-	-	-	-	-	-	-	-	-	-	-	-
1727	Lomerit	WB	6	2000	2000-2001 (0)	-	-	TRUE	TRUE		-	-	-	-	-	-	-	-	-	-	-	-	-	-	-	-	-	-	-	-
1728	Mead	WB	2	2000	2000-2001 (12)	-	-	TRUE	TRUE		96.5541	-	57.7451	1.72385	77.1146	91.478	2.1476	112.966	51.888	300.555	85.5823	402.052	1.70606	0.569332	34.7089	136.294	1.60407	213.328	2.57274	-
1729	Existenz	WB	-	2000	2000-2001 (12)	-	-	FALSE	FALSE		97.6021	-	56.4322	1.71779	73.3567	91.478	1.91176	111.756	47.8148	299.067	85.6381	404.842	1.70395	0.559074	34.7089	126.46	1.65926	241.356	2.65232	-
1730	Parasol	WB	2	2000	2000-2002 (17)	2002-2002 (0)	-	TRUE	TRUE		96.9832	93.0848	50.7065	1.7233	75.6598	92.8162	1.61954	78.6294	52.7479	301.534	85.1798	400.827	1.72721	0.619434	36.3193	133.802	1.6169	221.488	2.73791	-
1731	Cellina	WB	2	2000	2000-2001 (0)	-	-	TRUE	TRUE		-	-	-	-	-	-	-	-	-	-	-	-	-	-	-	-	-	-	-	-
1811	Franzi	WB	-	2001	2001-2002 (0)	-	-	FALSE	FALSE		-	-	-	-	-	-	-	-	-	-	-	-	-	-	-	-	-	-	-	-
1733	SW Farrier	WB	2	2000	2000-2001 (0)	-	-	TRUE	TRUE		-	-	-	-	-	-	-	-	-	-	-	-	-	-	-	-	-	-	-	-
1736	Boreale	WB	2	2000	2000-2001 (11)	-	-	TRUE	TRUE		96.5884	-	59.9331	1.79659	67.1172	90.1883	2.69788	103.893	40.6332	297.986	85.6381	403.447	1.74725	0.569332	32.2023	119.357	1.70756	339.453	2.59927	-
1783	Louise	WB	2	2001	2001-2002 (0)	-	-	TRUE	TRUE		-	-	-	-	-	-	-	-	-	-	-	-	-	-	-	-	-	-	-	-
1166	Hiberna	WB	2	1992	1992-1993 (0)	-	-	FALSE	FALSE		-	-	-	-	-	-	-	-	-	-	-	-	-	-	-	-	-	-	-	-
1786	SW Hillary	WB	2	2001	2001-2002 (5)	-	-	TRUE	TRUE		96.8044	95.7314	53.775	1.75096	77.6813	93.1657	1.59389	83.7052	48.3384	300.966	85.9721	407.041	1.75228	0.540006	32.1264	119.49	1.7223	239.889	2.56915	-
1787	SW Sienna	WB	2	2001	2001-2002 (0)	-	-	TRUE	TRUE		-	-	-	-	-	-	-	-	-	-	-	-	-	-	-	-	-	-	-	-
1788	SW Alison	WB	2	2001	2001-2002 (0)	-	-	TRUE	TRUE		-	-	-	-	-	-	-	-	-	-	-	-	-	-	-	-	-	-	-	-
1790	Connoisseur	WB	2	2001	2001-2002 (0)	2003-2003 (0)	-	TRUE	TRUE		-	-	-	-	-	-	-	-	-	-	-	-	-	-	-	-	-	-	-	-
1791	Relief	WB	2	2001	2001-2002 (0)	-	-	TRUE	TRUE		-	-	-	-	-	-	-	-	-	-	-	-	-	-	-	-	-	-	-	-
1792	Nocturne	WB	2	2001	2001-2003 (13)	2003-2004 (7)	-	TRUE	TRUE		96.4777	97.7044	57.1727	1.73703	74.6874	89.8387	1.94765	110.106	39.8543	303.095	85.4124	408.901	1.6972	0.564005	34.2597	126.601	1.68827	272.297	2.51867	-
1793	Wombat	WB	2	2001	2001-2002 (0)	-	-	TRUE	TRUE		-	-	-	-	-	-	-	-	-	-	-	-	-	-	-	-	-	-	-	-
1543	Jackpot	WB	-	1998	1998-2001 (8)	2000-2001 (5)	-	FALSE	FALSE		96.7504	-	-	1.69083	62.8429	84.4437	-	92.5673	-	293.927	-	-	1.6727	0.531912	32.4391	-	1.91698	-	2.6027	-
1615	Ludine	WB	-	1999	1999-2001 (18)	-	-	FALSE	FALSE		97.2553	93.235	47.2187	1.72289	73.2357	91.2841	1.92563	117.485	43.4951	302.873	85.9891	408.3	1.72221	0.564292	32.9119	119.644	1.72417	323.685	2.61225	-
1799	Kingston	WB	2	2001	2001-2003 (0)	2003-2004 (0)	2006-2008 (1)	TRUE	TRUE		96.9141	-	64.1922	1.70496	61.3783	80.7161	-	101.193	-	291.401	86.0388	404.125	1.68896	0.524545	31.0748	120.42	1.75001	346.969	2.56894	-
1804	NORD 96629/46	WB	2	2001	2001-2002 (5)	-	-	TRUE	TRUE		97.1695	98.099	57.2759	1.72086	72.969	89.9563	1.75112	106.587	46.7841	299.44	85.637	405.646	1.6758	0.554671	33.7134	131.509	1.6531	233.446	2.723	-
2239	Lulu	WB	-	2006	2006-2006 (0)	-	-	FALSE	FALSE		-	-	-	-	-	-	-	-	-	-	-	-	-	-	-	-	-	-	-	-
1328	Majestic	WB	-	1995	1995-1996 (1)	-	-	FALSE	FALSE		96.7718	96.7798	60.7684	-	62.7277	-	-	114.196	-	274.897	85.4228	379.908	1.69125	0.514333	30.8353	-	1.84998	-	2.64314	-
1808	Lambada	WB	2	2001	2001-2002 (5)	-	-	TRUE	TRUE		95.8918	99.2828	60.2079	1.74344	77.1015	91.5634	1.08291	94.8071	43.7829	301.151	85.8604	408.436	1.68449	0.544894	32.6825	134.241	1.62265	267.341	2.60452	-
1603	Melbourne	WB	-	1999	1999-2000 (9)	-	-	FALSE	FALSE		96.1958	93.5545	64.9731	1.73856	70.8406	91.4724	1.65444	99.3826	43.1449	303.976	85.8703	410.083	1.69026	0.542653	32.3557	129.396	1.74691	361.238	2.64482	-
1696	Menhir	WB	2	2000	2000-2001 (9)	-	-	FALSE	FALSE		97.0237	-	52.9313	1.78013	65.4865	88.6743	2.34413	108.732	40.4724	297.565	85.8335	403.447	1.71052	0.543687	31.7846	116.079	1.74895	329.261	2.79378	-
1814	Maritim	WB	2	2001	2001-2002 (5)	-	-	TRUE	TRUE		96.0743	98.099	58.4575	1.75096	69.4276	88.2863	3.87366	79.9997	48.392	297.486	85.4974	399.135	1.65841	0.532673	32.3566	123.861	2.10706	370.145	2.69824	-
1805	Mombasa	WB	-	2001	2001-2002 (5)	-	-	FALSE	FALSE		96.3785	96.126	59.9016	1.75096	75.9987	93.0156	1.59389	103.037	43.0861	299.83	85.637	404.716	1.7349	0.601112	34.9744	140.797	1.59221	341.573	2.6222	-
2004	Monalisa	WB	6	2003	2003-2004 (0)	2005-2005 (0)	-	FALSE	FALSE		-	-	-	-	-	-	-	-	-	-	-	-	-	-	-	-	-	-	-	-
1820	Tallica	WB	2	2001	2001-2003 (0)	2003-2003 (0)	2006-2008 (1)	TRUE	TRUE		94.6593	-	-	1.71235	62.6616	79.7271	-1.00944	74.9153	37.8636	290.776	85.8165	-	1.69332	0.488372	29.0838	104.67	2.00894	453.662	-	-
1823	Eden	WB	2	2001	2001-2003 (0)	2003-2003 (0)	-	TRUE	TRUE		-	-	-	-	-	-	-	-	-	-	-	-	-	-	-	-	-	-	-	-
1824	Mortimer	WB	2	2001	2001-2002 (5)	-	-	TRUE	TRUE		96.2568	95.7314	51.3244	1.7171	74.8164	92.154	1.20083	90.0053	44.2652	301.225	85.7767	406.576	1.6671	0.535117	33.2265	130.417	1.68078	280.506	2.60452	-
1825	Camion	WB	2	2001	2001-2003 (8)	2003-2011 (0)	2006-2008 (1)	TRUE	TRUE		96.7221	92.9692	48.5237	1.70168	71.2865	87.9834	0.680385	84.7115	43.0427	300.363	85.8545	404.876	1.66471	0.512467	31.141	116.228	1.68226	326.634	2.66907	-
1826	Godiva	WB	2	2001	2001-2002 (0)	-	-	TRUE	TRUE		-	-	-	-	-	-	-	-	-	-	-	-	-	-	-	-	-	-	-	-
1828	Aquarelle	WB	2	2001	2001-2002 (13)	2003-2004 (13)	2006-2008 (1)	TRUE	TRUE		96.3499	96.8365	71.9487	1.67152	85.2749	96.2245	3.0807	119.778	50.5179	303.821	85.4818	404.979	1.63776	0.598284	37.5132	134.99	1.58196	198.186	2.68271	-
1880	Saffron	WB	2	2002	2002-2011 (0)	2004-2014 (0)	2006-2008 (1)	TRUE	TRUE		-	-	-	1.69899	70.6021	91.1847	-	96.2369	-	300.655	85.9699	410.1	1.6681	0.568178	35.0948	129.242	1.75601	303.312	2.63113	-
1882	CPCT B66	WB	2	2002	2002-2003 (9)	-	-	TRUE	TRUE		97.0558	-	62.0522	1.71879	84.9846	97.315	-	93.08	48.5232	304.135	85.7642	-	1.69828	0.624089	37.564	134.37	1.57318	179.37	2.74115	-
1884	Elmstead	WB	2	2002	2002-2003 (7)	-	-	TRUE	TRUE		96.2569	-	51.3982	1.72881	84.7002	96.7733	-	105.663	42.6973	302.102	86.4064	-	1.70071	0.6118	37.0522	135.783	1.6239	188.885	2.60375	-
1885	Merode	WB	2	2002	2002-2003 (9)	-	-	TRUE	TRUE		96.4135	-	62.0522	1.74216	68.354	91.4157	-	83.4506	46.8097	296.135	85.82	-	1.72411	0.582944	34.4684	137.903	1.7474	342.03	2.65713	-
1886	Amarena	WB	6	2002	2002-2003 (0)	2004-2008 (0)	-	TRUE	TRUE		-	-	-	-	-	-	-	-	-	-	-	-	-	-	-	-	-	-	-	-
1888	NORD 96601/6	WB	2	2002	2002-2003 (0)	-	-	TRUE	TRUE		-	-	-	-	-	-	-	-	-	-	-	-	-	-	-	-	-	-	-	-
1892	Faraday	WB	2	2002	2002-2003 (7)	-	-	TRUE	TRUE		96.3785	-	48.8175	1.73048	71.1094	89.0211	-	108.829	36.1319	302.236	85.3733	-	1.70964	0.532757	31.5338	116.85	1.67234	217.791	2.49522	-
1894	Coriolis	WB	2	2002	2002-2003 (9)	-	-	TRUE	TRUE		96.3897	-	47.7453	1.75718	71.4466	90.3923	-	110.937	48.866	302.411	85.6525	-	1.73302	0.540546	31.9792	124.124	1.65139	193.912	2.4961	-
1897	Chess	WB	2	2002	2002-2003 (0)	-	-	TRUE	TRUE		-	-	-	-	-	-	-	-	-	-	-	-	-	-	-	-	-	-	-	-
1899	Nectaria	WB	2	2002	2002-2003 (8)	-	-	TRUE	TRUE		96.2955	-	63.2698	1.76552	76.4702	93.3062	-	123.626	50.2368	306.894	86.3505	-	1.72737	0.635125	37.88	133.31	1.67434	265.188	2.79629	-
1900	961374	WB	2	2002	2002-2003 (9)	-	-	TRUE	TRUE		96.0765	-	51.3982	1.76218	77.569	92.8465	-	78.5206	40.9838	300.087	85.9596	-	1.70095	0.593931	35.8221	125.184	1.689	305.046	2.6055	-
1902	12337 ZH	WB	2	2002	2002-2003 (0)	-	-	TRUE	TRUE		-	-	-	-	-	-	-	-	-	-	-	-	-	-	-	-	-	-	-	-
1903	Regalia	WB	6	2002	2002-2003 (0)	-	-	TRUE	TRUE		-	-	-	-	-	-	-	-	-	-	-	-	-	-	-	-	-	-	-	-
1906	SWUB 01-41	WB	2	2002	2002-2003 (0)	-	-	TRUE	TRUE		-	-	-	-	-	-	-	-	-	-	-	-	-	-	-	-	-	-	-	-
1907	Calliope	WB	2	2002	2002-2003 (9)	-	-	TRUE	TRUE		96.131	-	31.0032	1.69543	75.9463	91.2354	-	124.332	55.72	301.222	85.6525	-	1.66799	0.577364	35.3936	129.07	1.67118	240.053	2.84968	-
1908	Imogen	WB	2	2002	2002-2003 (9)	-	-	TRUE	TRUE		96.8209	-	62.661	1.72714	69.5845	89.465	-	100.132	42.3546	297.504	85.3174	-	1.72679	0.542045	31.9737	119.884	1.73552	328.386	2.63175	-
1910	Flagon	WB	2	2002	2002-2013 (51)	2004-2014 (42)	2006-2008 (12)	TRUE	TRUE	TRUE	96.6359	88.5968	57.1823	1.69441	83.9792	96.8314	0.599423	86.206	38.2719	306.364	86.0645	416.861	1.65297	0.588168	36.4018	136.391	1.58278	180.279	2.49195	-
1818	NFC 200-58	WB	-	2001	2001-2002 (0)	-	-	FALSE	FALSE		-	-	-	-	-	-	-	-	-	-	-	-	-	-	-	-	-	-	-	-
1914	Rattle	WB	2	2002	2002-2003 (9)	2004-2004 (0)	2006-2008 (1)	TRUE	TRUE		96.4839	-	51.3982	1.69934	82.7096	96.2815	0.299798	80.5886	47.1148	302.853	85.8218	407.018	1.69487	0.589656	35.3664	126.811	1.6448	210.968	2.60462	-
1919	Thalia	WB	2	2002	2002-2003 (9)	-	-	TRUE	TRUE		96.7267	-	56.2686	1.78054	74.3147	90.3329	-	106.21	35.5006	304.141	86.1551	-	1.74906	0.587049	34.0628	129.423	1.61773	191.219	2.52323	-
1920	Hermia	WB	2	2002	2002-2003 (0)	-	-	TRUE	TRUE		-	-	-	-	-	-	-	-	-	-	-	-	-	-	-	-	-	-	-	-
1921	MHHX011	WB	2	2002	2002-2003 (0)	-	-	TRUE	TRUE		-	-	-	-	-	-	-	-	-	-	-	-	-	-	-	-	-	-	-	-
1923	Concept	WB	2	2002	2002-2003 (9)	-	-	TRUE	TRUE		96.3114	-	64.4875	1.77387	79.3922	95.1118	-	136.488	55.0346	305.13	85.5408	-	1.75173	0.630947	36.8557	137.903	1.58803	172.727	2.57574	-
1924	Spectrum	WB	2	2002	2002-2003 (0)	2004-2008 (0)	2006-2008 (1)	TRUE	TRUE		96.9879	-	54.2829	1.67469	74.6688	91.6163	-	-	-	301.514	86.4507	410.629	1.65726	0.559075	34.8484	-	-	201.365	2.65365	-
1911	NFC 201-74	WB	-	2002	2002-2003 (0)	-	-	FALSE	FALSE		-	-	-	-	-	-	-	-	-	-	-	-	-	-	-	-	-	-	-	-
1980	Charleston	WB	2	2003	2003-2004 (10)	-	2006-2008 (1)	TRUE	TRUE		97.6842	90.6224	57.7189	1.73706	81.6184	93.6195	1.20627	119.865	39.1054	305.038	84.1203	399.998	1.73682	0.589472	34.7144	133.606	1.58434	175.285	2.6282	-
1981	Houston	WB	2	2003	2003-2004 (10)	-	2006-2008 (1)	TRUE	TRUE		96.7645	94.1139	59.7779	1.68723	81.5853	95.2819	-0.318605	119.892	41.7349	303.517	85.8498	408.147	1.70444	0.596164	35.3748	135.325	1.56612	191.921	2.59945	-
1982	Celebrity	WB	2	2003	2003-2004 (0)	2005-2005 (0)	-	TRUE	TRUE		-	-	-	-	-	-	-	-	-	-	-	-	-	-	-	-	-	-	-	-
1983	Cypress	WB	2	2003	2003-2004 (0)	2005-2005 (0)	2006-2008 (1)	TRUE	TRUE		97.237	-	-	1.68062	62.6616	82.5309	-0.852216	79.7539	41.0793	297.757	85.7041	402.296	1.6821	0.534532	32.0677	121.606	1.81576	428.82	-	-
1984	Cinnamon	WB	2	2003	2003-2004 (0)	-	-	TRUE	TRUE		-	-	-	-	-	-	-	-	-	-	-	-	-	-	-	-	-	-	-	-
1985	Dolphin	WB	2	2003	2003-2004 (0)	2005-2005 (0)	2006-2008 (1)	TRUE	TRUE		-	-	-	1.63806	77.9684	92.703	-	-	-	301.41	84.0777	394.341	1.64649	0.559605	35.8785	-	-	197.987	2.6356	-
1987	Malwinta	WB	2	2003	2003-2004 (10)	-	-	TRUE	TRUE		96.7826	93.6774	64.3439	1.7148	80.8072	93.1563	1.56002	122.285	44.382	304.06	85.6042	408.616	1.68921	0.581642	35.5356	135.262	1.60612	245.686	2.53728	-
1989	Archimedes	WB	2	2003	2003-2004 (0)	-	-	TRUE	TRUE		-	-	-	-	-	-	-	-	-	-	-	-	-	-	-	-	-	-	-	-
1990	Celsius	WB	2	2003	2003-2004 (10)	-	-	TRUE	TRUE		96.9902	94.5503	55.5162	1.73311	65.9583	86.6556	1.4028	93.3461	41.4948	298.138	85.7333	401.502	1.70127	0.537582	32.4806	118.286	1.74767	305.529	2.56059	-
1991	Fahrenheit	WB	2	2003	2003-2004 (10)	2005-2005 (0)	-	TRUE	TRUE		96.9199	93.6774	49.5804	1.75141	68.7688	85.1871	1.79586	87.2456	41.8931	299.432	85.7929	405.913	1.74124	0.546561	31.7685	119.942	1.7348	335.384	2.61499	-
1996	Mosaic	WB	6	2003	2003-2004 (0)	-	-	TRUE	TRUE		-	-	-	-	-	-	-	-	-	-	-	-	-	-	-	-	-	-	-	-
2002	SW Norma	WB	2	2003	2003-2004 (10)	-	-	TRUE	TRUE		96.3945	91.9317	62.3653	1.73733	82.605	94.6884	1.91378	128.184	56.0303	302.216	85.6837	406.909	1.69989	0.654082	39.2631	158.759	1.57444	253.811	2.72378	-
2003	Colibri	WB	6	2003	2003-2004 (0)	2005-2010 (0)	-	TRUE	TRUE		-	-	-	-	-	-	-	-	-	-	-	-	-	-	-	-	-	-	-	-
1384	Oleron	WB	6	1996	1996-1997 (1)	-	-	FALSE	FALSE		95.1248	67.4551	49.0331	1.66187	55.5716	-	-	103.14	43.0797	286.01	-	-	1.65117	0.524503	32.881	-	2.02356	-	2.66637	-
2007	AC 97/H2406/10	WB	2	2003	2003-2004 (0)	-	-	TRUE	TRUE		-	-	-	-	-	-	-	-	-	-	-	-	-	-	-	-	-	-	-	-
2008	CWB5663-1	WB	2	2003	2003-2004 (10)	-	-	TRUE	TRUE		96.7826	92.3681	61.7565	1.70284	77.0409	92.6744	1.75656	106.152	43.6851	303.812	85.7134	406.909	1.70368	0.649544	39.2631	159.587	1.66254	265.7	3.0657	-
2017	Silverstone	WB	2	2003	2003-2004 (10)	-	-	TRUE	TRUE		96.8221	95.8886	62.6102	1.74819	72.5223	88.7279	1.4028	134.319	41.583	304.715	85.6551	403.832	1.70933	0.584158	35.2197	128.114	1.67442	252.886	2.5839	-
2169	RAOH 00 27	WB	-	2005	2005-2005 (0)	-	-	FALSE	FALSE		-	-	-	-	-	-	-	-	-	-	-	-	-	-	-	-	-	-	-	-
2021	Surtees	WB	2	2003	2003-2004 (17)	2005-2005 (0)	-	TRUE	TRUE		95.46	92.9713	58.0578	1.65704	83.0961	94.7181	1.63864	121.288	39.9613	303.339	85.9093	407.7	1.65667	0.566123	34.5329	124.628	1.58833	185.81	2.5647	-
2058	Cassata	WB	2	2004	2004-2013 (12)	2006-2014 (17)	-	TRUE	TRUE	TRUE	97.343	91.057	60.7721	1.696	83.0316	95.1435	1.12698	118.393	50.7914	304.665	85.7576	409.236	1.67139	0.607717	37.3638	138.6	1.57822	180.272	2.53924	-
2065	Retriever	WB	2	2004	2004-2005 (6)	2006-2014 (0)	-	TRUE	TRUE		96.511	88.6895	53.0208	1.6557	70.5591	85.6521	-	84.7244	43.3691	300.267	85.7855	401.795	1.61525	0.511421	32.6846	115.474	1.72798	345.536	2.56238	-
2066	Marado	WB	6	2004	2004-2005 (0)	2006-2006 (0)	-	TRUE	TRUE		-	-	-	-	-	-	-	-	-	-	-	-	-	-	-	-	-	-	-	-
2067	Selection	WB	2	2004	2004-2005 (7)	-	-	TRUE	TRUE		97.1257	95.7922	69.315	1.836	74.8894	91.2874	-	120.414	44.6537	301.949	85.3667	402.725	1.77812	0.595011	33.7655	132.864	1.69145	310.529	2.64115	-
2071	Azurel	WB	6	2004	2004-2005 (7)	-	-	TRUE	TRUE		95.6659	95.7922	54.4691	1.70283	77.7325	92.2862	-	97.3337	48.18	301.572	85.7855	409.701	1.67941	0.614117	37.0694	150.875	1.68893	299.564	2.78118	-
2073	Accrue	WB	2	2004	2004-2005 (0)	2006-2009 (0)	-	TRUE	TRUE		-	-	-	-	-	-	-	-	-	-	-	-	-	-	-	-	-	-	-	-
2075	SW 165	WB	2	2004	2004-2005 (0)	-	-	TRUE	TRUE		-	-	-	-	-	-	-	-	-	-	-	-	-	-	-	-	-	-	-	-
2076	Blythe	WB	2	2004	2004-2005 (6)	2006-2006 (0)	-	TRUE	TRUE		97.1257	99.7382	43.8477	1.70897	87.7272	94.2275	-	92.4938	46.3665	305.251	85.7855	403.19	1.66263	0.597399	36.8483	135.348	1.58565	167.726	2.71992	-
2077	Pelican	WB	6	2004	2004-2005 (0)	2006-2011 (0)	-	TRUE	TRUE		-	-	-	-	-	-	-	-	-	-	-	-	-	-	-	-	-	-	-	-
2078	CEBECO 02215-05	WB	2	2004	2004-2005 (7)	-	-	TRUE	TRUE		95.8412	84.7435	57.1245	1.73766	75.2393	89.9869	-	106.377	35.7622	301.446	85.6459	402.725	1.75443	0.524557	30.437	115.267	1.65115	294.677	2.6324	-
2082	Woodcote	WB	2	2004	2004-2005 (7)	-	-	TRUE	TRUE		97.1257	91.057	59.7799	1.72127	75.1518	91.4004	-	125.609	48.0541	303.08	85.7297	406.446	1.711	0.633223	37.4501	144.664	1.65367	299.432	2.74617	-
2083	Suzuka	WB	2	2004	2004-2005 (0)	2006-2013 (0)	-	TRUE	TRUE		-	-	-	-	-	-	-	-	-	-	-	-	-	-	-	-	-	-	-	-
2168	RAOH 01 34	WB	-	2005	2005-2006 (0)	-	-	FALSE	FALSE		-	-	-	-	-	-	-	-	-	-	-	-	-	-	-	-	-	-	-	-
2088	Cedar	WB	2	2004	2004-2005 (0)	-	-	TRUE	TRUE		-	-	-	-	-	-	-	-	-	-	-	-	-	-	-	-	-	-	-	-
2090	MH Bi 8	WB	6	2004	2004-2005 (0)	-	-	TRUE	TRUE		-	-	-	-	-	-	-	-	-	-	-	-	-	-	-	-	-	-	-	-
2091	Shangrila	WB	6	2004	2004-2005 (0)	2006-2006 (0)	-	TRUE	TRUE		-	-	-	-	-	-	-	-	-	-	-	-	-	-	-	-	-	-	-	-
2134	CPCT B78	WB	2	2005	2005-2006 (0)	-	-	TRUE	TRUE		-	-	-	-	-	-	-	-	-	-	-	-	-	-	-	-	-	-	-	-
2135	Wintmalt	WB	2	2005	2005-2006 (2)	2007-2009 (5)	-	TRUE	TRUE	TRUE	97.2791	96.2031	64.9541	1.68703	85.0801	95.6973	1.15275	113.243	53.5954	304.906	-	-	1.64179	0.580919	36.6963	131.709	1.57454	150.745	2.71542	-
2138	Flamina	WB	2	2005	2005-2006 (0)	-	-	TRUE	TRUE		96.9912	97.9489	58.6035	-	-	-	-	-	-	-	-	-	-	-	-	-	-	-	-	-
2145	410/3E	WB	2	2005	2005-2006 (0)	-	-	TRUE	TRUE		96.5637	95.7667	49.7759	-	-	-	-	-	-	-	-	-	-	-	-	-	-	-	-	-
2147	Marcorel	WB	6	2005	2005-2006 (0)	2007-2007 (0)	-	TRUE	TRUE		-	-	-	-	-	-	-	-	-	-	-	-	-	-	-	-	-	-	-	-
2158	Rocky	WB	-	2005	2005-2005 (0)	-	-	FALSE	FALSE		-	-	-	-	-	-	-	-	-	-	-	-	-	-	-	-	-	-	-	-
1464	Royale	WB	-	1997	1997-1998 (17)	-	-	FALSE	FALSE		96.1502	90.9023	50.6323	1.74915	69.3158	88.7795	6.10634	91.339	38.038	294.922	85.4151	398.235	1.7328	0.588461	33.9775	-	-	-	2.72554	-
2231	Sabine F	WB	2	2006	2006-2007 (0)	-	-	FALSE	FALSE		-	-	-	-	-	-	-	-	-	-	-	-	-	-	-	-	-	-	-	-
2160	AC 99/077/2	WB	2	2005	2005-2006 (0)	-	-	TRUE	TRUE		96.8487	95.3303	58.9079	-	-	-	-	-	-	-	-	-	-	-	-	-	-	-	-	-
2161	Actrice	WB	2	2005	2005-2006 (0)	2007-2007 (0)	-	TRUE	TRUE		96.9912	96.2031	60.7344	-	-	-	-	-	-	-	-	-	-	-	-	-	-	-	-	-
2742	Shadow	WB	2	2013	2013-2014 (11)	2015-2015 (0)	-	FALSE	TRUE		96.7737	-	58.3204	1.72939	82.7359	93.8278	2.21288	112.871	45.7266	306.811	-	-	1.67482	0.57778	35.8758	132.385	1.66205	250.295	2.6253	-
1522	Shogun	WB	-	1998	1998-1999 (16)	-	-	FALSE	FALSE		94.6491	95.2051	66.3227	1.8045	75.8597	92.0247	4.35737	142.456	49.8914	303.447	85.5442	401.73	1.78276	0.641379	36.214	107.335	1.59482	-	2.6095	-
1174	Solen	WB	6	1992	1992-1993 (0)	-	-	FALSE	FALSE		-	-	-	-	-	-	-	-	-	-	-	-	-	-	-	-	-	-	-	-
2221	Leibniz	WB	6	2006	2006-2007 (0)	2008-2008 (0)	-	TRUE	TRUE		-	-	-	-	-	-	-	-	-	-	-	-	-	-	-	-	-	-	-	-
2222	Akela	WB	2	2006	2006-2007 (0)	-	-	TRUE	TRUE		-	-	-	-	-	-	-	-	-	-	-	-	-	-	-	-	-	-	-	-
2226	Daybreak	WB	2	2006	2006-2007 (5)	2008-2008 (0)	-	TRUE	TRUE		96.6004	97.3543	59.3008	1.7643	75.5367	92.9571	2.09447	104.885	43.7363	306.048	-	-	1.74599	0.566133	32.9369	109.059	1.62392	200.421	2.67505	-
2228	Salling	WB	2	2006	2006-2007 (0)	-	-	TRUE	TRUE		-	-	-	-	-	-	-	-	-	-	-	-	-	-	-	-	-	-	-	-
2444	SY Bamboo	WB	6	2009	2009-2010 (0)	2011-2012 (0)	-	FALSE	FALSE		-	-	-	-	-	-	-	-	-	-	-	-	-	-	-	-	-	-	-	-
2237	Metaxa	WB	2	2006	2006-2007 (0)	-	-	TRUE	TRUE		-	-	-	-	-	-	-	-	-	-	-	-	-	-	-	-	-	-	-	-
1813	Tandem	WB	-	2001	2001-2002 (0)	-	-	FALSE	FALSE		-	-	-	-	-	-	-	-	-	-	-	-	-	-	-	-	-	-	-	-
1332	Tiara	WB	-	1995	1995-1996 (0)	-	-	FALSE	FALSE		94.8815	94.4122	61.6437	-	-	-	-	-	-	-	-	-	-	-	-	-	-	-	-	-
2241	Jungle	WB	2	2006	2006-2007 (5)	2008-2008 (0)	-	TRUE	TRUE		96.4295	89.5417	56.8466	1.71592	82.4527	94.9039	1.26932	103.021	45.7426	304.347	-	-	1.69966	0.600844	36.4647	139.959	1.57916	184.622	2.67486	-
1732	Valencia	WB	-	2000	2000-2001 (12)	-	-	FALSE	FALSE		96.9577	-	56.2134	1.75675	73.924	91.9827	1.75453	114.176	42.6162	302.556	85.7777	407.633	1.77534	0.569332	33.8137	126.46	1.68686	253.459	2.59927	-
2249	Catalunya	WB	2	2006	2006-2007 (2)	-	-	TRUE	TRUE		97.0249	97.5125	61.3815	1.76905	74.3402	93.45	1.58051	122.5	50.4285	304.218	-	-	1.72559	0.571312	33.493	122.488	1.61385	298.977	2.62499	-
2255	Karioka	WB	6	2006	2006-2007 (0)	2008-2008 (0)	-	TRUE	TRUE		-	-	-	-	-	-	-	-	-	-	-	-	-	-	-	-	-	-	-	-
2303	Winsome	WB	2	2007	2007-2008 (8)	2009-2013 (10)	-	TRUE	TRUE	TRUE	96.0929	89.6468	61.7239	1.69134	85.0074	95.8484	1.15887	113.285	44.8904	309.83	-	-	1.65365	0.608672	37.9544	140.664	1.56881	111.435	2.69919	-
2305	Duo	WB	2	2007	2007-2007 (0)	-	-	TRUE	TRUE		-	-	-	-	-	-	-	-	-	-	-	-	-	-	-	-	-	-	-	-
2306	Purdey	WB	2	2007	2007-2008 (8)	2009-2011 (10)	-	TRUE	TRUE	TRUE	97.7137	104.754	71.6819	1.71527	84.7647	95.6644	0.813798	120.127	56.7219	307.287	-	-	1.68568	0.640048	39.0806	144.24	1.61548	182.545	2.80726	-
2307	Zephyr	WB	2	2007	2007-2008 (0)	-	-	TRUE	TRUE		-	-	-	-	-	-	-	-	-	-	-	-	-	-	-	-	-	-	-	-
2309	KWS Cassia	WB	2	2007	2007-2015 (0)	2009-2016 (0)	-	TRUE	TRUE		-	-	-	-	-	-	-	-	-	-	-	-	-	-	-	-	-	-	-	-
1553	Valery	WB	-	1998	1998-1999 (17)	-	-	FALSE	FALSE		96.3602	95.5997	65.0099	1.75055	70.7514	90.1228	3.17818	109.19	41.37	299.973	85.6164	401.256	1.74191	0.612786	35.8577	141.753	1.749	-	2.6537	-
2374	Trick	WB	2	2008	2008-2009 (10)	-	-	TRUE	TRUE		97.3608	103.938	58.7737	1.73799	77.5861	92.8667	1.39955	105.909	40.1098	304.362	-	-	1.70399	0.561012	33.7265	122.333	1.62938	216.637	2.63222	-
2375	Blazing	WB	2	2008	2008-2009 (10)	-	-	TRUE	TRUE		98.0047	106.35	67.8904	1.69189	87.58	95.6067	1.07542	116.568	45.671	306.299	-	-	1.66381	0.600124	37.3774	137.321	1.57992	130.638	2.64987	-
2376	Vanquish	WB	2	2008	2008-2009 (10)	-	-	TRUE	TRUE		95.0975	65.3297	39.6856	1.75084	82.6348	94.2414	1.20814	108.347	47.9567	303.462	-	-	1.71443	0.605648	36.3215	136.085	1.60177	184.707	2.60117	-
2382	Megane	WB	6	2008	2008-2009 (0)	-	-	TRUE	TRUE		-	-	-	-	-	-	-	-	-	-	-	-	-	-	-	-	-	-	-	-
2383	Escadre	WB	6	2008	2008-2009 (0)	2010-2014 (0)	-	TRUE	TRUE		-	-	-	-	-	-	-	-	-	-	-	-	-	-	-	-	-	-	-	-
2385	Tammy	WB	6	2008	2008-2009 (0)	-	-	TRUE	TRUE		-	-	-	-	-	-	-	-	-	-	-	-	-	-	-	-	-	-	-	-
2386	Hercule	WB	6	2008	2008-2009 (0)	-	-	TRUE	TRUE		-	-	-	-	-	-	-	-	-	-	-	-	-	-	-	-	-	-	-	-
2392	Florentine	WB	2	2008	2008-2009 (0)	2010-2015 (0)	-	TRUE	TRUE		-	-	-	-	-	-	-	-	-	-	-	-	-	-	-	-	-	-	-	-
2433	KWS Salsa	WB	2	2009	2009-2010 (0)	-	-	TRUE	TRUE		-	-	-	-	-	-	-	-	-	-	-	-	-	-	-	-	-	-	-	-
2436	KWS Meridian	WB	6	2009	2009-2016 (0)	2011-2016 (0)	-	TRUE	TRUE		-	-	-	-	-	-	-	-	-	-	-	-	-	-	-	-	-	-	-	-
2442	SY Ninkasi	WB	2	2009	2009-2010 (5)	-	-	TRUE	TRUE		96.5486	-	62.2098	1.73047	80.8691	94.2331	0.907664	113.95	36.1364	304.627	-	-	1.70441	0.550431	33.0189	126.696	1.62152	203.056	2.6316	-
2443	SY Venture	WB	2	2009	2009-2016 (27)	2011-2016 (11)	-	TRUE	TRUE	TRUE	97.534	-	63.6283	1.68279	83.8944	94.8574	1.28626	97.7785	57.2889	305.888	-	-	1.64506	0.567229	35.7824	132.567	1.59826	175.928	2.65609	-
2244	Volume	WB	6	2006	2006-2012 (0)	2008-2014 (0)	-	FALSE	FALSE		-	-	-	-	-	-	-	-	-	-	-	-	-	-	-	-	-	-	-	-
2447	Archer	WB	2	2009	2009-2010 (11)	2011-2014 (5)	-	TRUE	TRUE	TRUE	97.2778	-	72.7805	1.7608	81.8669	94.8669	1.04127	109.183	50.8327	304.934	-	-	1.72194	0.609291	36.3645	136.151	1.61152	176.352	2.70348	-
2448	California	WB	2	2009	2009-2010 (0)	2011-2016 (0)	-	TRUE	TRUE		-	-	-	-	-	-	-	-	-	-	-	-	-	-	-	-	-	-	-	-
2452	Matros	WB	2	2009	2009-2010 (0)	2011-2015 (0)	-	TRUE	TRUE		-	-	-	-	-	-	-	-	-	-	-	-	-	-	-	-	-	-	-	-
2453	Cavell	WB	2	2009	2009-2010 (0)	-	-	TRUE	TRUE		-	-	-	-	-	-	-	-	-	-	-	-	-	-	-	-	-	-	-	-
2454	Sinatra	WB	2	2009	2009-2010 (0)	2011-2012 (0)	-	TRUE	TRUE		-	-	-	-	-	-	-	-	-	-	-	-	-	-	-	-	-	-	-	-
1794	Wigwam	WB	2	2001	2001-2003 (13)	2003-2003 (0)	-	FALSE	TRUE		96.5184	98.099	62.3768	1.79726	64.4246	84.9559	2.3014	101.861	43.0419	304.013	85.352	406.111	1.73312	0.606104	35.2987	132.744	1.7039	233.221	2.77968	-
2513	Soloman	WB	2	2010	2010-2011 (9)	2012-2013 (7)	-	TRUE	TRUE	TRUE	96.0322	-	57.3218	1.70577	81.6666	95.038	1.0507	119.013	46.2445	305.477	-	-	1.66758	0.574724	35.6853	127.667	1.59098	167.341	2.70699	-
2514	Mezmaar	WB	2	2010	2010-2011 (9)	2012-2013 (7)	-	TRUE	TRUE	TRUE	97.0212	-	54.0366	1.59763	83.6906	94.9631	0.851581	112.914	39.3551	306.295	-	-	1.55761	0.56007	37.4165	127.5	1.59436	185.627	2.68766	-
2517	Talisman	WB	2	2010	2010-2016 (9)	2012-2016 (7)	-	TRUE	TRUE	TRUE	94.8865	-	56.9534	1.63637	83.2879	95.2582	0.949175	109	46.1443	307.153	-	-	1.57117	0.531027	35.2355	126.375	1.59784	181.312	2.561	-
2521	KWS Joy	WB	2	2010	2010-2011 (9)	2012-2013 (7)	-	TRUE	TRUE	TRUE	98.2912	-	70.5854	1.71652	81.2802	94.5229	1.15322	113.241	53.9968	304.473	-	-	1.65921	0.60904	37.8894	127.803	1.59344	183.575	2.81061	-
2523	KWS Glacier	WB	2	2010	2010-2016 (0)	2012-2016 (0)	-	TRUE	TRUE		-	-	-	-	-	-	-	-	-	-	-	-	-	-	-	-	-	-	-	-
2580	KWS Tonic	WB	6	2011	2011-2012 (0)	-	-	TRUE	TRUE		-	-	-	-	-	-	-	-	-	-	-	-	-	-	-	-	-	-	-	-
2581	Cadillac	WB	2	2011	2011-2012 (0)	2013-2013 (0)	-	TRUE	TRUE		-	-	-	-	-	-	-	-	-	-	-	-	-	-	-	-	-	-	-	-
2582	Cavalier	WB	2	2011	2011-2012 (0)	2013-2015 (0)	-	TRUE	TRUE		-	-	-	-	-	-	-	-	-	-	-	-	-	-	-	-	-	-	-	-
2583	Harlequin	WB	2	2011	2011-2012 (0)	2013-2013 (0)	-	TRUE	TRUE		-	-	-	-	-	-	-	-	-	-	-	-	-	-	-	-	-	-	-	-
2585	Sandra	WB	2	2011	2011-2012 (0)	-	-	TRUE	TRUE		-	-	-	-	-	-	-	-	-	-	-	-	-	-	-	-	-	-	-	-
2586	Acute	WB	2	2011	2011-2012 (7)	2013-2013 (0)	-	TRUE	TRUE		96.7806	86.1054	62.6655	1.68151	74.6949	92.1602	1.98538	119.043	43.6214	303.201	-	-	1.64892	0.523302	32.8702	113.239	1.63738	213.24	2.57558	-
2596	Fentara	WB	2	2011	2011-2012 (7)	2013-2013 (0)	-	TRUE	TRUE		97.9502	79.9952	48.7069	1.70509	79.2966	94.8338	1.41938	107.323	39.6351	305.217	-	-	1.66009	0.53097	33.021	126.488	1.5981	188.801	2.53244	-
2602	Tetris	WB	2	2011	2011-2012 (0)	2013-2014 (0)	-	TRUE	TRUE		-	-	-	-	-	-	-	-	-	-	-	-	-	-	-	-	-	-	-	-
2650	KWS Infinity	WB	2	2012	2013-2013 (0)	2014-2014 (0)	-	TRUE	TRUE		-	-	-	-	-	-	-	-	-	-	-	-	-	-	-	-	-	-	-	-
2651	Perseus	WB	2	2012	2012-2013 (0)	2014-2015 (0)	-	TRUE	TRUE		-	-	-	-	-	-	-	-	-	-	-	-	-	-	-	-	-	-	-	-
2654	Daxor	WB	6	2012	2012-2013 (4)	2014-2016 (0)	-	TRUE	TRUE		91.1155	-	49.2035	1.73354	52.5186	77.6009	2.26215	105.13	36.0947	287.643	-	-	1.71863	0.474801	27.9499	104.566	1.97683	482.307	2.5902	-
2671	Quadriga	WB	6	2012	2012-2013 (0)	-	-	TRUE	TRUE		-	-	-	-	-	-	-	-	-	-	-	-	-	-	-	-	-	-	-	-
2676	Findora	WB	2	2012	2012-2013 (0)	2014-2014 (0)	-	TRUE	TRUE		-	-	-	-	-	-	-	-	-	-	-	-	-	-	-	-	-	-	-	-
2725	KWS Tower	WB	2	2013	2010-2011 (0)	2012-2014 (0)	-	TRUE	TRUE		-	-	-	-	-	-	-	-	-	-	-	-	-	-	-	-	-	-	-	-
2728	KWS Orwell	WB	2	2013	2013-2014 (0)	2015-2016 (0)	-	TRUE	TRUE		-	-	-	-	-	-	-	-	-	-	-	-	-	-	-	-	-	-	-	-
2730	KWS Rose	WB	2	2013	2013-2014 (5)	-	-	TRUE	TRUE		97.2468	-	64.4776	1.71396	84.8832	95.0995	0.665697	127.587	58.4342	307.713	-	-	1.68711	0.610787	37.8084	129.239	1.52204	110.135	2.58896	-
2736	Maltesse	WB	2	2013	2013-2014 (5)	-	-	TRUE	TRUE		97.0876	-	60.2203	1.67057	76.4445	92.1643	0.73358	113.902	47.0087	304.527	-	-	1.61156	0.565106	37.3379	129.761	1.77118	317.681	2.72243	-
2155	Zzoom	WB	6	2005	2005-2005 (0)	2007-2007 (0)	-	FALSE	FALSE		-	-	-	-	-	-	-	-	-	-	-	-	-	-	-	-	-	-	-	-
2743	Craft	WB	2	2013	2013-2014 (11)	2015-2016 (6)	-	TRUE	TRUE	TRUE	98.0227	-	67.5504	1.69622	86.4455	96.5311	0.598043	121.145	50.0873	307.745	-	-	1.67111	0.618691	38.5268	142.671	1.55638	131.874	2.61762	-
2745	Surge	WB	2	2013	2013-2014 (0)	2015-2016 (0)	-	TRUE	TRUE		-	-	-	-	-	-	-	-	-	-	-	-	-	-	-	-	-	-	-	-
2755	Kathmandu	WB	2	2013	2013-2014 (0)	2015-2015 (0)	-	TRUE	TRUE		-	-	-	-	-	-	-	-	-	-	-	-	-	-	-	-	-	-	-	-
2802	KWS Carbis	WB	2	2014	2014-2015 (0)	-	-	TRUE	TRUE		-	-	-	-	-	-	-	-	-	-	-	-	-	-	-	-	-	-	-	-
2804	KWS Creswell	WB	2	2014	2014-2015 (0)	2016-2016 (0)	-	TRUE	TRUE		-	-	-	-	-	-	-	-	-	-	-	-	-	-	-	-	-	-	-	-
2807	Funky	WB	6	2014	2014-2015 (6)	2016-2016 (0)	-	TRUE	TRUE		96.1286	-	52.4173	1.63652	63.6654	84.9168	1.55152	95.7017	44.3892	291.398	-	-	1.62564	0.505558	32.4225	110.329	1.89675	443.191	2.5603	-
2809	LG Rapture	WB	2	2014	2014-2015 (0)	-	-	TRUE	TRUE		-	-	-	-	-	-	-	-	-	-	-	-	-	-	-	-	-	-	-	-
2834	Rubinesse	WB	2	2014	2014-2015 (10)	2016-2016 (0)	-	TRUE	TRUE		98.1775	-	58.06	1.69834	81.8292	93.819	2.13715	109.871	53.499	306.631	-	-	1.66407	0.535616	33.7831	122.119	1.61826	183.437	2.65597	-
2877	KWS Astaire	WB	6	2015	2015-2016 (0)	-	-	TRUE	TRUE		-	-	-	-	-	-	-	-	-	-	-	-	-	-	-	-	-	-	-	-
2879	KWS Moselle	WB	2	2015	2015-2016 (0)	-	-	TRUE	TRUE		-	-	-	-	-	-	-	-	-	-	-	-	-	-	-	-	-	-	-	-
2881	Memento	WB	2	2015	2015-2016 (0)	-	-	TRUE	TRUE		-	-	-	-	-	-	-	-	-	-	-	-	-	-	-	-	-	-	-	-
2886	Electrum	WB	2	2015	2015-2016 (10)	-	-	TRUE	TRUE	TRUE	98.799	-	57.8065	1.74468	82.3547	94.2918	0.69459	120.356	54.3052	303.364	-	-	1.71762	0.636264	38.9719	145.735	1.60024	176.782	2.72947	-
2887	Coref	WB	2	2015	2015-2016 (10)	-	-	TRUE	TRUE	TRUE	93.1068	-	65.0727	1.69889	80.2254	93.5655	0.83948	107.968	31.3646	304.187	-	-	1.65893	0.53226	33.6996	117.815	1.62652	198.353	2.53369	-
2888	Syckle	WB	2	2015	2015-2016 (4)	-	-	TRUE	TRUE		94.6518	-	48.5835	1.7464	82.3077	94.1453	0.725871	120.67	47.3138	302.433	-	-	1.72279	0.604424	36.7103	134.906	1.59509	160.5	2.72218	-
2894	Bluebell	WB	6	2015	2015-2016 (4)	-	-	TRUE	TRUE		97.8228	-	56.2471	1.67964	77.0151	91.7141	0.690759	98.4704	53.1877	300.122	-	-	1.66072	0.564711	36.1399	139.605	1.69308	283.589	2.69714	-
2895	Fanion	WB	6	2015	2015-2016 (4)	-	-	TRUE	TRUE		92.972	-	55.9289	1.6713	72.0177	91.3466	0.702463	110.359	41.9377	298.578	-	-	1.63882	0.527903	34.3268	124.724	1.65793	290.153	2.72218	-
2899	Hiverac	WB	2	2015	2015-2016 (10)	-	-	TRUE	TRUE		93.0985	-	53.7598	1.73611	78.4944	93.0092	0.978091	116.957	38.9344	301.045	-	-	1.69376	0.596447	36.9506	130.608	1.59905	196.366	2.6706	-

## Sheet: Table S2
Table S2: The number of lines used in each of the GWAS analyses described in this study
Trait	Lines in Spring GWAS	Lines in Winter GWAS
Germinative Energy 4ml	331	199
Germinative Energy 5ml	293	181
Germinative Energy 8ml	322	189
Grain Nitrogen	385	220
Friability	337	210
Homogeneity	327	190
Whole Corns	288	-
Diastatic Power	339	205
Alpha amylase	306	165
Hot Water Extract (HWE)	386	228
Unboiled Fermentability	329	165
Predicted spirit yield	324	150
Malt Nitrogen	358	207
Total Soluble Nitrogen	337	212
Soluble Nitrogen Ratio	337	212
Wort Free Amino Nitrogen	289	-
Wort Viscosity	327	196
Wort β-glucan	295	-
Wort Col	335	201
Glycosidic Nitrile	162	-

## Sheet: Table S3
Table S3: Details of genetic loci identified from published studies referenced in the text
Study	Trait	Marker	Marker type	Gene/ QTL	Sequence Name	Sequence Type	Sequence Source	Genbank Accession	Sequence	Hit	Start	End	Score	Identities (Query length)	Expect	Gene Model	Chr	3'	5'	AHRD	2019 Morex	Hit	Start	End	Score	Identities (Query length)	Expect	Gene Model
Potokina et al 2004					HY06A05	EST			CAACCACCATTTTGGNAACAACAACCAATTCTATCGCAGCAACAACCATGTACACCACAACAAACACCACTCCCACAAGGACAACAAGATCAAATGCTTGTGCAAGTACAAATACCATTTGTTCATCCATCTATTTTGCAGCAGCTAAACCCATGCAAGGTATTCCTCCAGCAACAGTGCAGCCCTGTGGCAATGTCACAACGTATTGCAAGGTCGCAAATGTTGCAACAGAGCAGTTGCCATGTGTTGCAGCAACAATGTTGCCAACAACTGCCGCAAATCCCCGAACAACTCCGCCATGAGGCAGTCCGTGCAATCGTCTACTCTATCGTCCTGCAAGAACAATCCCTACAATTGGTCCAAGGTGTCTCCCAACCCCAACAACAGTCACAACAGCAA…	HORVU1Hr1G001020.1	1	611	1047	600/611	0	HORVU1Hr1G001020.1	1H	2524728	2525648	Low-molecular-weight glutenin subunit
Yoshigi et al 1995				Bmy1	BLYAMYB	cds		D49999	GATATCCAACAAACCATTTGAAGTTGTAGAGCATCATCCATAGCCAGCATCCACAATGGAGGTGAACGTGAAAGGCAACTATGTCCAAGTCTACGTCATGCTCCCTGTAAGCTCCATCCATTCAGACCAATCGCTGAGAACCACACACTAAAACTATTTCAAGGATCTAGTGCACACATATACATTATTGTTGTACATATAACATTGATACTTCTTGTAAAACTCTAATTCAAAGGGTGAAGAACAAGATCTGAGGCCTCAAATGAGTATTTTATTTGTACTAACCTTGACTACACTTCCATTGTTGAAATAAATAAATAGCTGGACGCCGTGAGCGTGAACAACAGGTTCGAGAAGGGCGACGAGCTGAGGGCGCAATTGAGGAAGCTGGTAGAGGCC…	HORVU4Hr1G089510.3	322	720	715	398/399 (3825)	0	HORVU4Hr1G089510.3	4H	642560707	642564722	beta-amylase 5
Stahl et al 2007				Ldi	Hordeum vulgare limit dextrinase inhibitor mRNA, complete cds	cds		DQ285565.1	ACTAGTATCAACAATGGCATCCGACCATCGTCGCTTCGTCCTCTCCGGCGCCGTCTTGCTCTCGGTCCTCGCCGTCGCCGCCGCCACCCTGGAGAGCGTCAAGGACGAGTGCCAACCAGGGGTGGACTTCCCGCATAACCCGTTAGCCACCTGCCACACCTACGTGATAAAACGGGTCTGCGGCCGCGGTCCCAGCCGGCCCATGCTGGTGAAGGAGCGGTGCTGCCGGGAGCTGGCGGCCGTCCCGGATCACTGCCGGTGCGAGGCGCTGCGCATCCTCATGGACGGGGTGCGCACGCCGGAGGGCCGCGTGGTTGAGGGACGGCTCGGTGACAGGCGTGACTGCCCGAGGGAGGAGCAGAGGGCGTTCGCCGCCACGCTTGTCACGGCGGCGGAGTG…	HORVU6Hr1G066330.1	14	457	778	439/444	0	HORVU6Hr1G066330.1	6H	459323841	459324580	Alpha-amylase/trypsin inhibitor
Lee et al 2003				XYL		cDNA		AY029260.1	CGCAAGTGAGTGACACTTGTGACAGTTCGGACGCACACTAGAGCCATGGGACGTCGCACTCACGTCGTGC TAGCCGCAGCGGTGCCAGCGCTGCTGCTCGTCCTCCTCCTCCGGCTGCACGCGGCCGTGGCCGCCGACCC GCCCTTCTCCTGCGGCGCGCCGTCGAGCGCGGCGTTCTGCGACCGGAGGCTGCCGATCGAGCAGCGGGCG GCGGACCTGGTGTCGAAGCTCACTCTGGAGGAGAAGATCTCGCAGCTCGGCGACGAGTCGCCGGCCGTGG ACCGGCTGGGCGTGCCGGCGTACAAGTGGTGGTCGGAGGCGCTGCACGGCGTGGCCAATGCCGGCCGCGG CGTCCACCTGGACGGCCCGCTCCGCGCCGCCACCAGCTTCCCGC…	HORVU6Hr1G075010.9	46	2319	3930	2273/2334 (2546)	0	HORVU6Hr1G075010.9	6H	517887451	517891458	beta-D-xylosidase 4
Zhang and Li 2017				Amy 1	amy1_1a											HORVU6Hr1G078330	6H	533880485	533880485	alpha-amylase-like
				Amy 1	amy1_1b											HORVU6Hr1G078360	6H	534112867	534114337	alpha-amylase-like
				Amy 1	amy1_1c											HORVU6Hr1G078420	6H	534499529	534498059	alpha-amylase-like
Forde et al 1985				Hor2	pBHR184	gDNA		X03103	GAATTCGATGAGTCATGTCATGATCTATAAGTGTCAGTTCATCTTATCATCTCGGAGAACAATACAAAGCTAGTTTTATAAAAAACAGTCTAGTCTAGAAGAACAGTCCACATGTAAGGCTTTAAAAATCGAGCATATCTTAACAACCCACACACGATTGCAACTTAGTCCTACAAAAGTTTTGCCTTTCTTGTTTCTCGCTAGCAACCTATACAAGGTTCCAAAATCGTTTGCAGAAGTGATACTAGCTTGATAAGTGCGTGACATGTAAAGTGAATAAGGTGAGTCATGTATACCAAACCTCGGGATTTCTATACTTTGTGTATGATCATATGCACAACTAAAAAGCAACTTTGATGATCAATCCAAAAGTACGTTTGTAGCTTGTGCAACCTAACA…	1H	2761781	2764680	5171	2887/2900 (2900)	0
Mohammadi et al 2015	α-Amylase	11_10331	3' Flanking						CGATCAACGACAATGGGGTTGTGGTGGCTGTAGCATCGCCTGACGACGTCGAGGCAGCAAACAAAGAGAAGTCGTTATTTTCAGACATCAAGAAGTGCCTGTGAGGCCTCTCCATTCCCA[C/T]CCCGGCAGGGTTTCAGTCTGGACCTGCGCCGAGCAGAAGAGGTTCTTCAGAGTTTTGCTTCATTGATGAAGAAGAATGGTCTGGCGCTGTAACATGAGTTCGCGTGGCGAGAGCATTGAT	6H	529091849	529092089	435	241/241 (241)	0
		11_21404	5' Flanking						TTTTTGTTCCTTCCAGCAACTACTTGACCACACTATAGTTCTCGAGTGACCAAACTGAATTGAGATGTTTGAAACAACAAAACGGCCAAAACGGTGAGCAACACACCTGAAGCACAGCAC[A/G]ACAAGAGATCAGTCATCTGCCAATTCTCCGCCTTTTGGTTGCCGAAGAGGCTTGGTAGCATGTTGCTGGAGATCCAACAGCAGTATCATCACTCTGTTGGCTGAGACATGCAGCAGCATC	6H	530731634	530731394	435	241/241 (241)	0
Matthies et al 2014	Malt Extract	bPb-9717	Associated Marker						TGCAGGTTATAACTGCTTATAATCCTCTTGGATGGGAACATAATGACTTCATACGGGTTCCGGTATGTATCTAAACCTATACTGTGCACTTTTATCCAATAGATTTTGATTCTCTGTAACGGAACAATACAGATGAAGCGTAAATATACCCTCGATTATTTCAAAACCTTTTGGTACTTTGTGACATACGGAAAGAAATATACCATCAAGGCTTGTTCCTTTTTTAATCCCATTTTCTTGAGCTTATTTAGTTCTACATATCCATAATTATTTTCCTTTTTCAGGTCAATGACTTACACCTAGTCGTAAAAAGCTCTGATGGAAGTTTTGTTGATTCACAACTAGTTGAGGTTGATAATGTGACTAGCAATTTAAGGAGGTTGTATGTGAAGGCTTATC…	1H	71985916	71985062	5171	2887/2900 (2900)	0
	SolN	bPb-5532	Associated Marker							5H	547764787	547765646	1460	846/871 (871)	0
Kochevenko et al 2018	Kolbach Index	12_31361	Peak							5H	532092747	532092747
Cameronmills and Brandt 1988				Hor5		gDNA		X13508	AGATCCAGTTTATCCCTCACAACTTTTAAAACATGACAAAGTTAGTTTTAGAAGGATTGGAAGATAGATACTTATGTGAGATGTAAAGTGAATAAGATGAGTCAGCACCTATTATCAACCTCATCGTGCACTTAGAATTTATGTACAACCACAAAGCAACTTTGATGATGTGTCCAAAATTACCTTTGTATGTAGTGCCACCAAACACAAACATTCCAAATGATCAGTTCGATAAGCACGAACGCACATTAAAAGAGGGAAGAAACCATGAAAAGGAACCATGATATGACATCTATAAAGAGGCCTACATTTTGTAGATCACATACCATCATCCATCCTTTACATTACTAAGAAAGGTTTAGCTAACACAAATCCACCATGAAGATCTTAATCATCCTT…	1H	1891008	1892510	1553	1239/1524 (1614)	0	HORVU1Hr1G000700	1H	1891346	1892583	Gamma-gliadin B
Looseley et al 2017				Spr-1						4H	640005292	647798125

## Sheet: Table S4
Table S4: Correlation coefficients and p-values between BLUPs for malting traits examined in this study
Spring	National list 1 year	Germinative Energy 4ml	Germinative Energy 5ml	Germinative Energy 8ml	Germinative Capacity	Grain Nitrogen	Friability	Homogeneity	Whole Corns	Diastatic Power	Alpha amylase	Hot Water Extract (HWE)	Unboiled Fermentability	Predicted spirit yield	Malt Nitrogen	Total Soluble Nitrogen	Soluble Nitrogen Ratio	Wort Free Amino Nitrogen	Wort Viscosity	Wort β-glucan	Wort Col	Glycosidic Nitrile		Spring Malting Varieties	National list 1 year	Germinative Energy 4ml	Germinative Energy 5ml	Germinative Energy 8ml	Germinative Capacity	Grain Nitrogen	Friability	Homogeneity	Whole Corns	Diastatic Power	Alpha amylase	Hot Water Extract (HWE)	Unboiled Fermentability	Predicted spirit yield	Malt Nitrogen	Total Soluble Nitrogen	Soluble Nitrogen Ratio	Wort Free Amino Nitrogen	Wort Viscosity	Wort β-glucan	Wort Col	Glycosidic Nitrile
National list 1 year		0.620814	0.0097677	0.831567	0.92559	6.5349e-09	0	6.39524e-11	0.321395	0.0350894	0.0163174	0	0.722065	0.00120568	1.77324e-09	0.187264	4.33072e-10	0.0619251	1.4904e-10	3.84456e-09	0.227566	0.913102				0.834602	0.0854719	0.667144	0.636227	6.45408e-05	2.07775e-06	0.0204184	0.550252	0.0534019	0.0720342	2.71015e-07	0.596041	0.000176414	7.20697e-08	0.0685126	0.00999004	0.545611	0.0590567	0.0323451	0.401864	0.745102
Germinative Energy 4ml	-0.0261228		0.00386042	0.0587036	1.48844e-08	0.811944	0.0430874	0.0165337	0.000841509	0.0314169	0.00737428	0.00555801	9.47641e-05	0.0328967	0.804998	0.648852	0.704298	0.189718	0.00329725	1.23168e-05	0.000215385	0.954114			-0.0282775		0.704394	0.0437029	0.498052	0.597203	0.184116	0.0943523	0.062447	0.828935	0.384815	0.225129	0.581338	0.908842	0.739895	0.802786	0.769728	0.915681	0.436635	0.0623717	0.509654	0.806977
Germinative Energy 5ml	-0.144934	0.173699		8.38628e-10	0.372611	0.947723	0.0461984	0.00019039	1.65639e-06	0.712469	0.944779	0.486965	0.437608	0.355515	0.983971	0.23254	0.216544	0.956607	0.898414	0.235099	0.510735	0.598846			-0.286602	0.0664726		0.037034	0.133178	0.361835	0.91678	0.547166	0.208201	0.54918	0.911237	0.61163	0.209631	0.70391	0.11727	0.425941	0.671717	0.556943	0.554499	0.920808	0.632611	0.0438178
Germinative Energy 8ml	0.0113929	0.101005	0.365615		0.144788	0.0386562	0.000112211	2.31617e-06	0.000136586	0.00853131	0.139322	0.000100261	0.0333751	0.00586699	0.0412069	0.295558	0.0660127	0.860794	0.0049642	3.74044e-05	0.0465025	0.608181			0.058746	0.270576	0.359048		0.302377	0.440509	0.1268	0.167079	0.600096	0.203207	0.243034	0.0632258	0.0814665	0.173102	0.541422	0.891087	0.720317	0.80133	0.147514	0.00456827	0.591577	0.0134942
Germinative Capacity	0.00766397	0.440694	-0.106642	0.119233		0.612228	0.95543	0.410858	0.410855	0.0834817	0.115564	0.0353437	0.104692	0.00630196	0.66619	0.0859558	0.0889307	0.213146	0.256096	0.213841	0.000270322	0.852788			-0.0781646	0.111792	-0.367812	0.169464		0.953134	0.993842	0.357681	0.286332	0.517196	0.963448	0.610344	0.593946	0.647826	0.350499	0.909634	0.637449	0.74325	0.422744	0.230652	0.794003	0.484887
Grain Nitrogen	-0.278027	0.0125827	0.00369717	-0.110586	-0.0417189		1.72006e-09	2.8869e-05	0.237069	0.157777	0.394963	3.82049e-10	0.279378	0.00102762	0	1.78524e-13	0.128601	3.45724e-08	0.00258447	0.000133158	0.332283	0.625758			-0.496079	-0.0721492	0.154307	-0.10615	-0.00986337		9.29826e-05	0.0152708	0.0146666	0.998066	0.84521	0.00560671	0.907834	0.16402	0	0.00255622	0.0457835	0.019298	0.225658	0.0420305	0.283579	0.381043
Friability	0.4301	0.107735	0.119892	0.205288	0.00461752	-0.30815		0	0	0.168224	0.000730789	0	0.567757	8.88178e-16	5.87086e-13	1.11717e-11	0	1.3364e-07	0	0	0.00513715	0.677953			0.573291	0.180093	-0.0177874	0.208399	0.00129534	-0.486651		8.88178e-16	0.000511864	0.902733	0.0335837	1.00635e-09	0.487406	0.00264518	7.8183e-05	0.321214	1.18668e-05	0.147383	2.29399e-05	6.5688e-07	0.0279518	0.147427
Homogeneity	0.338198	0.129728	0.227288	0.254026	0.0678662	-0.220324	0.852009		0	0.0642418	0.011777	0	0.329104	1.92463e-07	9.04816e-07	2.03024e-11	0	2.0399e-06	0	0	0.034002	0.411342			0.301248	0.225743	0.102219	0.188959	0.15345	-0.314494	0.825602		2.81093e-09	0.921449	0.0638537	1.16757e-06	0.390531	0.0410247	0.029748	0.3423	0.00765697	0.276431	0.0019886	7.94037e-08	0.210118	0.204553
Whole Corns	-0.0562289	-0.190519	-0.311774	-0.217044	-0.0700471	0.067131	-0.462824	-0.71019		0.0741527	0.213354	7.14424e-10	0.533294	2.91139e-05	0.105125	0.000623981	1.56833e-06	0.253077	0.247472	8.29349e-10	0.661726	0.108986			0.0815345	-0.257721	0.218078	-0.0736717	-0.177512	0.324565	-0.449398	-0.694957		0.872351	0.621959	0.0478804	0.764335	0.0523545	0.0886991	0.850807	0.239557	0.845775	0.410584	0.00131714	0.647771	0.710148
Diastatic Power	0.109744	0.115045	0.0220416	0.141004	0.142271	0.0736864	0.0725781	0.0990243	-0.10124		1.10782e-11	1.9105e-05	0.738984	0.00474857	0.158906	0.000861651	0.00286566	0.334432	0.000220664	0.000335782	0.148983	0.614966			0.252788	0.0295331	-0.101708	0.174266	0.108377	-0.000322385	0.0162571	0.013118	0.0219636		0.00723702	0.319255	0.255192	0.289389	0.895273	0.318928	0.155637	0.553856	0.971257	0.360064	0.389775	0.879298
Alpha amylase	0.131144	0.147924	-0.00440273	0.0819276	0.129467	0.0466251	0.183661	0.139142	-0.0707596	0.35991		0.000179852	0.22171	0.00644047	0.980238	1.21139e-11	6.66134e-16	5.34981e-09	1.28339e-05	0.000133804	0.782851	0.866198			0.242258	0.121834	0.0195515	0.163173	0.00769086	0.0266865	0.28449	0.249341	-0.0673339	0.355126		0.0615518	0.0921542	0.118476	0.607561	0.000510425	6.17856e-06	0.00217957	0.302165	0.00103392	0.109187	0.139913
Hot Water Extract (HWE)	0.444721	0.145863	0.039183	0.206422	0.17198	-0.299031	0.627639	0.566799	-0.339829	0.220555	0.203272		0.617484	0	3.38593e-10	3.52687e-06	0	0.0208247	0	5.29576e-13	0.835198	0.395621			0.611292	0.164699	-0.0862786	0.252206	0.0853656	-0.35632	0.695109	0.584545	-0.2656	0.131922	0.251465		0.406148	2.41463e-08	0.00165467	0.379112	6.6964e-05	0.232843	0.0105567	0.00228014	0.573103	0.669845
Unboiled Fermentability	0.0188371	0.208604	-0.0467408	-0.114915	0.133904	-0.0572437	-0.0305988	-0.0531635	0.0358076	0.0176955	-0.0676543	0.026446		9.58789e-13	0.0654327	6.18991e-10	2.19387e-08	6.55248e-09	0.752897	0.754876	6.54427e-09	0.893588			0.0730614	0.0767248	-0.217411	-0.241517	-0.0905737	0.0159765	-0.0956197	-0.118087	0.0421669	-0.156067	-0.233692	-0.114267		0.123647	0.987379	0.00113527	0.00157423	0.00204921	0.30357	0.00921325	0.233563	0.127775
Predicted spirit yield	0.171404	0.115226	0.0561331	0.148695	0.223585	-0.173767	0.414218	0.279804	-0.2373	0.149967	0.150153	0.70862	0.367254		9.15307e-08	0.782083	0.00243673	0.117884	0.000803445	0.00123843	0.00172759	0.912825			0.484763	0.0159537	-0.0665866	0.189948	0.0776464	-0.190305	0.397634	0.27647	-0.268001	-0.145437	0.217058	0.668675	0.210107		0.000727869	0.483087	0.0783712	0.225523	0.340689	0.086803	0.791505	0.459725
Malt Nitrogen	-0.299413	-0.0131677	-0.00119961	-0.109184	-0.0355082	0.845288	-0.365196	-0.257881	0.0919172	0.0735875	-0.00135845	-0.31184	-0.0976137	-0.279283		1.42109e-14	0.0111128	9.72859e-08	0.00186895	2.51725e-05	0.221877	0.409268			-0.633583	-0.0453647	0.261975	-0.0841282	-0.155729	0.856262	-0.491162	-0.283195	0.229608	0.0175107	-0.070124	-0.40084	0.00218312	-0.442044		0.00066314	0.0221149	0.134125	0.160176	0.00666569	0.285432	0.572155
Total Soluble Nitrogen	0.0690844	-0.0243189	0.0719633	0.0561487	-0.141156	0.372267	0.345161	0.346436	-0.192631	0.174395	0.359272	0.239682	-0.322449	-0.0149019	0.388178		0	0	3.48266e-10	7.73311e-05	1.19081e-08	0.980148			-0.23882	0.0341334	0.134918	0.0188959	0.0190468	0.385665	0.131393	0.125831	-0.0257102	0.13201	0.449485	0.116609	-0.427413	-0.0965662	0.430612		4.84202e-10	0	0.143681	0.114375	0.000476704	0.750137
Soluble Nitrogen Ratio	0.318794	-0.0202699	0.0744838	0.0985179	-0.139849	-0.0795791	0.593096	0.524512	-0.267965	0.156296	0.422002	0.471728	-0.293149	0.162224	-0.132771	0.840199		0	0	9.64651e-12	1.25198e-11	0.821278			0.332887	0.0400044	-0.0720534	0.0493823	0.0789683	-0.261094	0.536507	0.343891	-0.159754	0.187222	0.563341	0.49514	-0.416222	0.239382	-0.297507	0.704313		1.05588e-10	0.00899899	0.000353599	3.38113e-06	0.937188
Wort Free Amino Nitrogen	0.105478	-0.0751702	0.0036154	0.0100658	-0.103647	0.305081	0.292259	0.264299	-0.0659688	0.054648	0.323794	0.130388	-0.32452	-0.0898741	0.295327	0.824518	0.737495		9.00201e-07	4.86086e-06	3.50143e-08	0.465144			-0.0817247	0.0147522	0.102755	0.0350516	0.0549308	0.30912	0.194374	0.146626	-0.0265878	0.0800588	0.401218	0.160555	-0.414165	0.169309	0.200841	0.846914	0.731189		0.333925	0.0227034	2.4019e-05	0.889348
Wort Viscosity	-0.33152	-0.157788	-0.00777657	-0.151809	-0.0936214	0.159466	-0.621972	-0.613725	0.0667523	-0.195686	-0.239405	-0.513006	0.0170598	-0.18146	0.164994	-0.325566	-0.445822	-0.274723		0	0.00724354	0.269109			-0.249373	-0.106048	0.100364	-0.197906	-0.133935	0.161563	-0.52534	-0.397755	0.113198	-0.00483639	-0.141679	-0.333349	0.142623	-0.132183	0.186856	-0.194394	-0.340098	-0.131524		6.49537e-07	0.0732171	0.208202
Wort β-glucan	-0.321285	-0.244337	-0.0782549	-0.230812	-0.102431	0.211647	-0.577836	-0.571015	0.342794	-0.199538	-0.214228	-0.388428	0.0178032	-0.18293	0.232829	-0.218783	-0.368189	-0.255086	0.557067		0.299135	0.627181			-0.281431	-0.252999	-0.0171742	-0.376853	-0.199149	0.267905	-0.59961	-0.636337	0.41878	-0.122389	-0.426899	-0.392933	0.351215	-0.235264	0.352411	-0.209563	-0.453205	-0.301402	0.604149		0.015407	0.0644207
Wort Col	0.0634001	-0.196557	-0.0397532	-0.107106	-0.29519	-0.0509592	0.146584	0.112878	-0.0249066	-0.0763208	0.0151364	-0.0109415	-0.303865	-0.168108	-0.0643594	0.293619	0.345717	0.30543	-0.142907	-0.0582208		0.655918			0.112168	0.0908123	-0.0812502	-0.0746604	-0.0444311	-0.143192	0.288715	0.167036	-0.0629886	0.115056	0.218394	0.0755279	-0.163295	-0.0364717	-0.142647	0.444261	0.567582	0.532443	-0.239129	-0.319508		0.904944
Glycosidic Nitrile	-0.00826085	0.00435588	-0.0398075	0.0387952	0.0382601	0.0369072	-0.0314277	-0.0621308	0.124104	-0.0380636	0.0127543	-0.0642391	0.0101259	-0.0082873	0.0624062	0.00188367	-0.0170997	0.0563908	-0.0849807	-0.0376275	0.0337194				-0.082414	0.0619833	0.479969	0.570142	0.26846	-0.219703	0.355708	0.31394	-0.0941658	0.0385479	-0.361984	0.107949	-0.372637	-0.186083	-0.142704	-0.0807349	-0.0200093	0.0353186	-0.311553	-0.444736	0.0303173
Winter																								Winter Malting Varieties
National list 1 year		0.0227374	0.945039	0.933652	0.476071	6.11195e-06	2.57564e-06	0.00131712	0.00022514	0.00232287	0.497931	4.14348e-10	0.371555	0.183214	1.25182e-06	0.223361	7.81894e-06	0.959099	0.00596187	0.0409847	0.250524					0.441625	0.626734	0.136906	0.343367	0.211293	0.135025	0.852022	0.269302	0.0882522	0.248879	0.00355593	0.471102	0.372983	0.00699265	0.981762	0.028624	0.636065	0.262532	0.147011	0.658127
Germinative Energy 4ml	-0.153186		2.4961e-05	0.00293546	0.623903	0.725095	0.00124235	0.00131605	0.724926	0.856519	8.59754e-05	0.000639533	0.248017	0.187947	0.626219	0.00738918	0.00744432	0.0151517	0.00891203	0.011743	0.243971				-0.148625		0.0147115	0.359311	0.638003	0.360276	0.421925	0.352762	0.939382	0.739389	0.00026391	0.460635	0.260134	0.602493	0.196599	0.0076019	0.0647035	0.00803122	0.380007	0.452722	0.0887726
Germinative Energy 5ml	-0.0049178	0.319048		6.08323e-07	0.837042	0.214248	0.0141276	0.337603	0.498335	0.620263	0.0392607	0.0294735	0.962103	0.154278	0.408145	0.152733	0.270188	0.737679	0.087003	0.861688	0.428668				0.119269	0.549939		0.0177521	0.43435	0.456075	0.950547	0.833438	0.958161	0.194316	0.0429467	0.82604	0.0737191	0.0436566	0.46787	0.592363	0.742843	0.625168	0.189095	0.444425	0.12116
Germinative Energy 8ml	0.00577934	0.20626	0.375743		0.86719	0.66188	0.0347089	0.0507524	0.569508	0.000164302	0.032312	0.00759284	0.280555	0.599099	0.467617	0.000501596	0.0030531	0.0868159	0.00184788	0.13702	0.317856				0.288231	0.180022	0.55115		0.742326	0.489589	0.480257	0.484068	0.696089	0.270997	0.00891095	0.55469	0.72616	0.658702	0.732921	0.16852	0.131617	0.391938	0.984485	0.190321	0.022368
Germinative Capacity	-0.119173	0.082151	-0.0521932	-0.0280602		0.603373	0.885429	0.762056	0.331943	0.749322	0.711669	0.849214	0.34629	0.163582	0.804677	0.0843205	0.105095	0.251817	0.816625	0.969191	0.847042				-0.26313	0.132432	-0.398136	0.0927528		0.183021	0.957329	0.25843	0.0941432	0.581154	0.490486	0.78382	0.34629	0.163582	0.285869	0.101906	0.235599	0.31282	0.461335	0.92448	0.978527
Grain Nitrogen	-0.286671	-0.0244088	0.0919919	0.0314304	0.0923672		0.00694955	0.0479302	0.302511	0.801173	0.947084	0.0312058	0.354807	0.0609239	0	0.00239262	0.0182805	0.429096	0.793616	0.538839	0.722337				-0.239257	0.1763	0.181904	0.136178	0.363426		0.0108542	0.139544	0.565053	0.476815	0.850347	0.145896	0.242771	0.411077	3.26117e-12	0.00351652	0.883169	0.17343	0.206466	0.143711	0.834596
Friability	0.303682	0.220338	0.185225	0.148677	0.0256674	-0.180285		0	8.51445e-05	0.00143517	0.000574514	0	0.913707	2.22045e-16	0.00380652	0	0	2.16014e-11	0	0	0.222117				0.284278	0.155044	0.0152637	0.139091	0.0151268	-0.465924		9.15456e-09	0.562785	0.186669	0.134449	0.00970744	0.0503393	0.283172	0.00222343	0.471805	0.0045047	0.535881	6.06261e-06	0.0337055	0.997038
Homogeneity	0.221293	0.230814	0.078305	0.146255	0.0539052	-0.137993	0.899807		3.56454e-09	0.00104904	0.00127266	0	0.986661	5.17897e-10	0.00784744	0	0	6.14988e-11	0	0	0.512661				0.0362215	0.179032	-0.0517243	0.137898	0.311482	-0.281161	0.843522		0.0704217	0.110668	0.557116	0.12224	0.206087	0.327755	0.137007	0.18025	0.0176803	0.108899	0.000173027	0.0222458	0.958565
Whole Corns	-0.298809	-0.0293682	-0.0649359	-0.0488327	-0.171568	0.0853217	-0.317301	-0.461486		0.639067	0.117579	2.33924e-07	0.704193	9.25484e-08	0.539578	0.0427005	0.0274034	0.0809711	0.000154508	0.0012585	0.206236				-0.224915	-0.0156844	-0.0142724	-0.0821967	-0.447818	-0.118255	-0.11894	-0.360502		0.689061	0.93124	0.392424	0.467972	0.115061	0.626986	0.30578	0.331728	0.320787	0.179449	0.00646434	0.376884
Diastatic Power	0.201618	0.0125817	0.0378212	0.263396	0.0568829	0.0172335	0.211737	0.229483	-0.039001		0.00925069	0.000814941	0.0290243	0.645769	0.827149	1.13751e-07	2.48009e-08	0.00193007	8.80943e-06	9.03968e-05	0.581955				0.322221	0.0645487	0.311435	0.215393	0.155032	0.13753	0.252319	0.302539	-0.0823904		0.49536	0.726662	0.376553	0.424032	0.856098	0.0247698	0.0116064	0.128724	0.956736	0.875637	0.280165
Alpha amylase	0.0504142	0.287697	0.177659	0.162834	0.0657802	0.00493992	0.252144	0.245148	-0.129199	0.19244		0.0359824	0.82621	0.400187	0.574022	7.8588e-07	1.64313e-08	1.6675e-05	0.00201692	0.00111996	0.000390369				0.234499	0.657302	0.511295	0.511837	-0.193103	0.0389017	0.301492	0.120658	-0.0177957	0.139936		0.548674	0.263267	0.640163	0.928454	0.0223003	0.00652996	0.0607399	0.267563	0.0780719	0.0135663
Hot Water Extract (HWE)	0.381305	0.230513	0.156354	0.185965	-0.033863	-0.138829	0.770928	0.701298	-0.409655	0.221146	0.155147		0.439288	0	0.0971537	0	0	1.15396e-07	0	0	0.0287187				0.52362	-0.142576	-0.0540547	0.116574	-0.0774479	-0.276902	0.472155	0.293529	-0.175032	0.0678219	0.123231		0.409324	0.0370185	0.0082543	0.577362	0.0173911	0.351255	0.00266955	0.0412454	0.694318
Unboiled Fermentability	-0.0664365	-0.0880383	0.00389906	-0.0829851	0.855671	-0.0705684	0.00811069	0.00133642	-0.0359436	-0.164144	0.018201	0.0575179		1.68109e-09	0.132092	0.416124	0.925132	0.511765	0.152554	0.706343	0.0408171				-0.187515	0.289256	-0.458988	-0.0950731	0.855671	-0.299555	0.481524	0.322963	-0.21148	-0.229041	0.32091	0.214083		0.000680269	0.211501	0.894431	0.627818	0.905166	0.189441	0.0461685	0.173042
Predicted spirit yield	0.103179	0.104959	0.117291	0.04187	0.967168	-0.148967	0.583157	0.488648	-0.482733	0.0363831	0.0735442	0.718423	0.443843		0.0866565	1.03828e-06	3.42181e-10	0.000260945	2.68674e-13	3.02543e-07	0.336601				0.230712	0.136093	-0.509813	0.119741	0.967168	-0.213301	0.276228	0.252723	-0.44036	-0.207579	0.137129	0.508761	0.740176		0.160682	0.762656	0.353919	0.254495	0.189219	0.00636872	0.545092
Malt Nitrogen	-0.31456	-0.0334812	0.0634698	0.0511364	0.044038	0.765167	-0.191764	-0.186111	0.0508237	0.0147378	-0.0418229	-0.110128	-0.111736	-0.13259		0.00182456	0.00109823	0.907122	0.855069	0.223141	0.923251				-0.489835	0.246917	0.177252	0.0674923	0.294955	0.915914	-0.545218	-0.282902	-0.0999853	0.0352133	-0.0185185	-0.481009	-0.319348	-0.356073		0.0157329	0.357614	0.12811	0.0430362	0.170865	0.793435
Total Soluble Nitrogen	0.0800727	0.182644	0.107932	0.241509	0.300388	0.202375	0.630999	0.600548	-0.166833	0.343858	0.355527	0.559544	-0.0604701	0.366377	0.205378		0	0	0	1.77636e-15	1.65148e-06				-0.00444017	0.485418	0.131207	0.26765	0.438659	0.524149	0.139083	0.255919	-0.208893	0.416076	0.446264	0.107921	-0.0348278	0.0791592	0.444369		3.72525e-07	1.32621e-07	0.106669	0.461049	0.0155977
Soluble Nitrogen Ratio	0.288159	0.182477	0.0833249	0.206435	0.282808	-0.157924	0.73211	0.686792	-0.181341	0.36029	0.402341	0.637777	-0.00699435	0.46035	-0.21482	0.882269		0	0	0	9.16063e-07				0.406562	0.347541	0.0806197	0.292	0.326067	-0.0285382	0.512185	0.437309	-0.198208	0.462131	0.519508	0.438316	0.12676	0.239794	-0.177264	0.788735		0.000197269	0.000916087	0.0349544	0.00330147
Wort Free Amino Nitrogen	-0.00419429	0.199998	0.0337371	0.145787	0.202051	0.0646037	0.508933	0.498794	-0.156065	0.250387	0.351553	0.413915	-0.0609912	0.352455	0.0095417	0.701761	0.689067		2.3917e-10	2.15366e-10	0.000654261				-0.0934942	0.490623	0.123579	0.171652	0.279617	0.264707	0.122119	0.309587	-0.202649	0.29411	0.372744	0.183011	-0.0324055	0.302681	0.294561	0.814555	0.647221		0.302041	0.102857	0.0118749
Wort Viscosity	-0.187843	-0.186842	-0.136166	-0.227454	-0.0412962	-0.0184745	-0.815123	-0.757856	0.323506	-0.301339	-0.237296	-0.706711	-0.112561	-0.554333	-0.0127411	-0.595166	-0.603134	-0.485116		0	0.2056				-0.215072	-0.169284	0.314928	0.00385061	-0.20602	0.241732	-0.733212	-0.642165	0.271654	-0.0105372	-0.225712	-0.536975	-0.33448	-0.334638	0.378275	-0.305815	-0.582447	-0.202238		0.0279693	0.679677
Wort β-glucan	-0.170544	-0.213187	-0.0186237	-0.130613	-0.0068811	0.0516299	-0.812889	-0.783593	0.303691	-0.325898	-0.284819	-0.739464	0.0363269	-0.494589	0.102143	-0.600071	-0.674974	-0.513863	0.799615		0.62485				-0.286754	-0.150814	0.198754	-0.265255	-0.0267956	0.289014	-0.409925	-0.438187	0.539912	0.031607	-0.366592	-0.395342	-0.521532	-0.669157	0.271412	-0.148081	-0.40734	-0.327113	0.422892		0.308554
Wort Col	0.0776188	0.0813397	0.0612801	0.071348	-0.0343565	-0.0242584	0.0824556	0.0464437	0.105959	0.0377526	0.26298	0.147168	-0.155238	-0.0764543	-0.00659322	0.315845	0.323137	0.276988	-0.0896588	-0.0415322					0.0857923	0.321723	0.367948	0.430032	-0.00760961	-0.0405426	-0.000721157	0.0100913	0.180754	0.207476	0.477784	0.0762252	-0.3465	-0.157865	-0.0508292	0.444886	0.52713	0.468713	-0.0800731	-0.203534

## Sheet: Table S5
Table S5: Summary of Genome Wide Association Scans for each marker for each trait considered in the study within the spring barley cultivars.
Marker	Alleles	Chr	Pos	Hot Water Extract (HWE)	Malt Nitrogen	Grain Nitrogen	Germinative Energy 4ml	Germinative Energy 5ml	Germinative Energy 8ml	Wort Col	Total Soluble Nitrogen	Soluble Nitrogen Ratio	Wort Free Amino Nitrogen	Unboiled Fermentability	Predicted spirit yield	Diastatic Power	Alpha amylase	Wort Viscosity	Wort β-glucan	Friability	Homogeneity	Whole Corns	Glycosidic Nitrile
JHI-Hv50k-2016-7	C/T	1H	42931	0.29437	0.0519066	0.229374	0.628725	0.433713	0.181949	0.969359	0.188223	0.55914	0.52094	0.237915	0.396659	0.474779	0.60289	0.347979	0.26906	0.768397	0.525223	0.933333	0.851207
JHI-Hv50k-2016-11	A/G	1H	43264	0.584282	0.165941	0.895654	0.41621	0.0466952	0.916329	0.907976	0.397847	0.148469	0.289462	0.115596	0.790189	0.38449	0.203774	0.882698	0.472802	0.945647	0.205975	0.651865	0.44305
JHI-Hv50k-2016-24	C/T	1H	44868	0.730445	0.169131	0.884155	0.363276	0.0477872	0.987308	0.907763	0.452493	0.16351	0.324029	0.0949537	0.898552	0.421168	0.274599	0.927369	0.535334	0.938482	0.201501	0.623482	0.489988
JHI-Hv50k-2016-64	A/G	1H	48518	0.657879	0.164371	0.868495	0.359416	0.0537154	0.98462	0.91778	0.47496	0.173031	0.331024	0.104416	0.801338	0.382269	0.255332	0.816851	0.472068	0.934223	0.18654	0.695304	0.467051
JHI-Hv50k-2016-66	C/T	1H	48668	0.578965	0.716842	0.372386	0.99435	0.525432	0.243871	0.657943	0.0839868	0.0853164	0.172951	0.614988	0.590384	0.750382	0.415015	0.750325	0.955799	0.399705	0.31279	0.736381	0.684083
JHI-Hv50k-2016-72	C/G	1H	49442	0.578965	0.716842	0.372386	0.99435	0.525432	0.243871	0.657943	0.0839868	0.0853164	0.172951	0.614988	0.590384	0.750382	0.415015	0.750325	0.955799	0.399705	0.31279	0.736381	0.684083
JHI-Hv50k-2016-88	A/G	1H	50820	0.43027	0.507513	0.20928	0.910637	0.478208	0.147935	0.526909	0.108056	0.166204	0.228678	0.445234	0.582887	0.819283	0.602703	0.969888	0.701455	0.314618	0.247225	0.646237	0.740541
JHI-Hv50k-2016-97	A/C	1H	51323	0.388837	0.0750201	0.347308	0.125081	0.142755	0.394238	0.763942	0.243678	0.0413557	0.152719	0.0695677	0.851066	0.335654	0.64029	0.884632	0.433538	0.958555	0.212842	0.637977	0.700789
JHI-Hv50k-2016-115	A/G	1H	71274	0.352254	0.0747835	0.226437	0.370163	0.20493	0.208311	0.579069	0.261609	0.658871	0.64412	0.286841	0.459578	0.546939	0.754789	0.564441	0.430226	0.404126	0.763716	0.955541	0.761017
12_10420	A/C	1H	71544	0.292994	0.0397372	0.211114	0.315129	0.139308	0.285558	0.864015	0.299958	0.044352	0.186854	0.0762398	0.764283	0.376461	0.740481	0.900497	0.401061	0.896804	0.270143	0.814695	0.700789
3107-422	A/G	1H	71683	0.259527	0.103014	0.233612	0.801508	0.312258	0.590062	0.737296	0.205217	0.488558	0.372082	0.246448	0.320009	0.621069	0.526314	0.377543	0.170023	0.70312	0.650383	0.940904	0.919955
11_20479	A/G	1H	71683	0.275387	0.133582	0.310403	0.38617	0.27366	0.439427	0.628261	0.279628	0.577122	0.527602	0.170931	0.338013	0.761552	0.941739	0.460016	0.216136	0.729943	0.551917	0.901342	0.886485
JHI-Hv50k-2016-127	C/T	1H	72059	0.388837	0.0750201	0.347308	0.125081	0.142755	0.394238	0.763942	0.243678	0.0413557	0.152719	0.0695677	0.851066	0.335654	0.64029	0.884632	0.433538	0.958555	0.212842	0.637977	0.700789
SCRI_RS_204276	C/T	1H	248411	-	-	-	-	-	-	-	-	-	-	-	-	-	-	-	-	-	-	-	-
JHI-Hv50k-2016-137	A/T	1H	248732	0.184212	0.0119717	0.0586249	0.312204	0.205954	0.422082	0.321371	0.789178	0.312493	0.824029	0.264942	0.996089	0.0819616	0.878843	0.537785	0.605417	0.0901085	0.596839	0.762983	0.575627
JHI-Hv50k-2016-141	A/G	1H	249691	-	-	-	-	-	-	-	-	-	-	-	-	-	-	-	-	-	-	-	-
JHI-Hv50k-2016-157	A/G	1H	254079	-	-	-	-	-	-	-	-	-	-	-	-	-	-	-	-	-	-	-	-
JHI-Hv50k-2016-170	C/G	1H	261969	-	-	-	-	-	-	-	-	-	-	-	-	-	-	-	-	-	-	-	-
2511-533	A/G	1H	263584	0.336145	0.0623973	0.200547	0.860092	0.209526	0.370625	0.676245	0.240103	0.626329	0.524057	0.41754	0.426617	0.424925	0.788765	0.521993	0.349708	0.377057	0.914556	0.94246	0.761017
11_20373	A/G	1H	263584	0.352254	0.0747835	0.226437	0.370163	0.20493	0.208311	0.579069	0.261609	0.658871	0.64412	0.286841	0.459578	0.546939	0.754789	0.564441	0.430226	0.404126	0.763716	0.955541	0.761017
JHI-Hv50k-2016-200	A/G	1H	269193	0.23492	0.107946	0.268772	0.140768	0.17739	0.450592	0.771946	0.248868	0.067407	0.281954	0.0181022	0.818612	0.493141	0.866128	0.987878	0.473593	0.386373	0.18384	0.0173227	0.41052
JHI-Hv50k-2016-211	C/T	1H	269837	-	-	-	-	-	-	-	-	-	-	-	-	-	-	-	-	-	-	-	-
12_30653	A/G	1H	272697	0.678499	0.292264	0.297803	0.817926	0.923723	0.628272	0.535363	0.354307	0.0902426	0.415937	0.897604	0.332232	0.147666	0.606689	0.154368	0.109373	0.268742	0.353156	0.691987	0.313684
JHI-Hv50k-2016-237	A/C	1H	272990	-	-	-	-	-	-	-	-	-	-	-	-	-	-	-	-	-	-	-	-
JHI-Hv50k-2016-256	A/C	1H	274187	0.878376	0.718686	0.427653	0.685176	0.266092	0.172251	0.663117	0.276761	0.182061	0.409325	0.968094	0.210821	0.066212	0.274861	0.4726	0.18864	0.235479	0.188877	0.562564	0.287798
JHI-Hv50k-2016-270	G/T	1H	277230	0.150974	0.0132809	0.0202208	0.470146	0.120143	0.174161	0.231417	0.790988	0.351449	0.937426	0.300764	0.663203	0.172519	0.751085	0.546613	0.0494512	0.0291085	0.0106286	0.019801	0.756112
JHI-Hv50k-2016-273	C/T	1H	277479	0.223721	0.0115237	0.0312603	0.993826	0.281232	0.348522	0.257303	0.698245	0.145312	0.64525	0.978773	0.520838	0.166985	0.459779	0.704867	0.810154	0.0985	0.742575	0.711137	0.775014
JHI-Hv50k-2016-284	G/T	1H	278305	0.565071	0.872433	0.271533	0.97271	0.445963	0.741622	0.581475	0.337303	0.300462	0.459535	0.85619	0.266173	0.255256	0.260004	0.480555	0.00222981	0.104624	0.000604515	0.00448349	0.687533
SCRI_RS_227491	A/G	1H	289719	0.23492	0.107946	0.268772	0.140768	0.17739	0.450592	0.771946	0.248868	0.067407	0.281954	0.0181022	0.818612	0.493141	0.866128	0.987878	0.473593	0.386373	0.18384	0.0173227	0.41052
SCRI_RS_149838	A/G	1H	290995	0.23492	0.107946	0.268772	0.140768	0.17739	0.450592	0.771946	0.248868	0.067407	0.281954	0.0181022	0.818612	0.493141	0.866128	0.987878	0.473593	0.386373	0.18384	0.0173227	0.41052
JHI-Hv50k-2016-342	C/T	1H	291058	-	-	-	-	-	-	-	-	-	-	-	-	-	-	-	-	-	-	-	-
JHI-Hv50k-2016-343	A/G	1H	291116	-	-	-	-	-	-	-	-	-	-	-	-	-	-	-	-	-	-	-	-
JHI-Hv50k-2016-358	C/G	1H	291655	0.651146	0.428604	0.187314	0.762192	0.633665	0.167261	0.318904	0.252638	0.420701	0.418105	0.373653	0.671603	0.231847	0.34568	0.932063	0.260539	0.0863822	0.054959	0.442524	0.255199
SCRI_RS_169369	C/T	1H	294844	0.789953	0.589887	0.784477	0.522127	0.407	0.216172	0.538947	0.920084	0.951049	0.764966	0.0861303	0.345221	0.714749	0.395794	0.281781	0.0325176	0.37253	0.0761862	0.793615	0.229809
JHI-Hv50k-2016-392	C/T	1H	474959	0.370922	0.972741	0.555	0.697214	0.0795999	0.570292	0.963096	0.685873	0.601695	0.884008	0.297397	0.711816	0.597889	0.916362	0.725608	0.709423	0.571722	0.911566	0.640324	0.463111
SCRI_RS_138156	A/G	1H	475320	-	-	-	-	-	-	-	-	-	-	-	-	-	-	-	-	-	-	-	-
JHI-Hv50k-2016-408	A/G	1H	475334	0.24713	0.0346193	0.142706	0.29434	0.509139	0.255989	0.517442	0.760042	0.537721	0.948729	0.392616	0.563699	0.92374	0.790259	0.774893	0.886614	0.078148	0.459154	0.636265	0.893092
JHI-Hv50k-2016-449	A/G	1H	478524	0.197533	0.0255692	0.159996	0.294089	0.242195	0.157182	0.592067	0.690384	0.555917	0.9412	0.327042	0.460188	0.94866	0.645205	0.723227	0.920934	0.0909394	0.506228	0.693308	0.886886
7174-365	C/G	1H	479172	-	-	-	-	-	-	-	-	-	-	-	-	-	-	-	-	-	-	-	-
11_10895	C/G	1H	479172	-	-	-	-	-	-	-	-	-	-	-	-	-	-	-	-	-	-	-	-
JHI-Hv50k-2016-468	A/G	1H	479694	-	-	-	-	-	-	-	-	-	-	-	-	-	-	-	-	-	-	-	-
JHI-Hv50k-2016-498	C/T	1H	519852	-	-	-	-	-	-	-	-	-	-	-	-	-	-	-	-	-	-	-	-
JHI-Hv50k-2016-721	A/G	1H	944856	0.036368	0.00503967	0.00290297	0.990372	0.102812	0.0101959	0.159273	0.23769	0.818894	0.275449	0.916511	0.573916	0.212629	0.964357	0.755073	0.171441	0.0333226	0.0153492	0.283525	0.316729
JHI-Hv50k-2016-745	A/G	1H	946031	-	-	-	-	-	-	-	-	-	-	0.650139	-	-	-	0.675233	-	-	-	-	-
JHI-Hv50k-2016-752	C/T	1H	946524	0.348153	0.0993706	0.309918	0.252714	0.00443648	0.0314476	0.700896	0.774578	0.598758	0.461294	0.508551	0.864974	0.568375	0.461888	0.902223	0.247826	0.072412	0.0722594	0.0198193	0.189646
JHI-Hv50k-2016-786	A/C	1H	969026	-	-	-	-	0.597053	-	-	-	-	-	-	-	-	-	-	-	-	-	-	0.452712
JHI-Hv50k-2016-823	C/T	1H	970232	0.556426	0.116802	0.344332	0.403039	0.261329	0.331948	0.519695	0.46045	0.819854	0.808397	0.383929	0.632064	0.790625	0.72365	0.603351	0.439028	0.466087	0.784412	0.952541	0.850991
JHI-Hv50k-2016-847	A/G	1H	971623	0.556426	0.116802	0.344332	0.403039	0.261329	0.331948	0.519695	0.46045	0.819854	0.808397	0.383929	0.632064	0.790625	0.72365	0.603351	0.439028	0.466087	0.784412	0.952541	0.850991
JHI-Hv50k-2016-872	G/T	1H	973064	0.424216	0.120548	0.0657857	0.926283	0.154639	0.0375779	0.292527	0.243453	0.813847	0.509724	0.598292	0.817454	0.08012	0.627368	0.426026	0.0997261	0.0577213	0.0397994	0.296663	0.243087
JHI-Hv50k-2016-877	C/T	1H	973769	0.556426	0.116802	0.344332	0.403039	0.261329	0.331948	0.519695	0.46045	0.819854	0.808397	0.383929	0.632064	0.790625	0.72365	0.603351	0.439028	0.466087	0.784412	0.952541	0.850991
12_30969	A/G	1H	977915	0.579741	0.357662	0.778811	0.497832	0.235805	0.223588	0.443654	0.915163	0.561142	0.762217	0.96426	0.970627	0.254262	0.598114	0.692164	0.782731	0.221516	0.367429	0.531846	0.835221
12_30968	C/G	1H	978018	-	-	-	-	-	-	-	-	-	-	-	-	-	-	-	-	-	-	-	-
JHI-Hv50k-2016-912	C/T	1H	978899	0.556426	0.116802	0.344332	0.403039	0.261329	0.331948	0.519695	0.46045	0.819854	0.808397	0.383929	0.632064	0.790625	0.72365	0.603351	0.439028	0.466087	0.784412	0.952541	0.850991
8670-388	C/G	1H	979435	0.524468	0.0823962	0.245972	0.861726	0.25958	0.53852	0.633272	0.403452	0.82002	0.647691	0.498893	0.527157	0.634942	0.799714	0.56927	0.341531	0.432715	0.86157	0.939433	0.870967
11_21354	C/G	1H	979435	0.556426	0.116802	0.344332	0.403039	0.261329	0.331948	0.519695	0.46045	0.819854	0.808397	0.383929	0.632064	0.790625	0.72365	0.603351	0.439028	0.466087	0.784412	0.952541	0.850991
SCRI_RS_120053	C/T	1H	1025257	0.794168	0.306921	0.185824	0.937983	0.472216	0.905945	0.466341	0.462885	0.927833	0.30027	0.249858	0.898929	0.619001	0.815506	0.0911952	0.905304	0.216137	0.700396	0.940253	0.39287
SCRI_RS_120059	C/T	1H	1025718	0.794168	0.306921	0.185824	0.937983	0.472216	0.905945	0.466341	0.462885	0.927833	0.30027	0.249858	0.898929	0.619001	0.815506	0.0911952	0.905304	0.216137	0.700396	0.940253	0.39287
JHI-Hv50k-2016-1197	A/G	1H	1271616	0.450146	0.125013	0.220847	0.261581	0.393733	0.434024	0.327577	0.756564	0.326316	0.797666	0.973899	0.700826	0.929038	0.926833	0.752894	0.95372	0.0930041	0.500725	0.859222	0.984092
JHI-Hv50k-2016-1198	A/G	1H	1271686	0.235282	0.587476	0.719175	0.190316	0.513287	0.428764	0.705951	0.382946	0.382723	0.223364	0.460712	0.743478	0.613729	0.866874	0.60255	0.789275	0.321817	0.601205	0.832448	0.709349
JHI-Hv50k-2016-1218	A/G	1H	1274141	0.475316	0.24496	0.451621	0.301276	0.876019	0.809286	0.461055	0.944931	0.619244	0.865957	0.677686	0.8429	0.908113	0.893291	0.860187	0.725097	0.0837519	0.482976	0.788448	0.948218
SCRI_RS_142714	A/G	1H	1275212	0.81898	0.413986	0.956458	0.710205	0.759807	0.605014	0.79808	0.203494	0.11254	0.281359	0.137742	0.991906	0.67491	0.601714	0.450367	0.476316	0.342106	0.883677	0.623303	0.932843
JHI-Hv50k-2016-1369	A/C	1H	1418837	-	-	-	-	-	-	-	-	-	-	-	-	-	-	-	-	-	-	-	-
JHI-Hv50k-2016-1377	C/T	1H	1419608	0.936315	0.537964	0.997367	0.522272	0.556917	0.243529	0.595807	0.658771	0.95274	0.983213	0.0472152	0.686841	0.517762	0.427458	0.545975	0.901289	0.225888	0.586512	0.609825	0.493803
JHI-Hv50k-2016-1417	A/C	1H	1430628	0.370047	0.101909	0.240364	0.414325	0.232701	0.17319	0.381059	0.937622	0.354199	0.849572	0.959531	0.93698	0.572102	0.845849	0.773958	0.708884	0.0531804	0.448192	0.587899	0.952376
JHI-Hv50k-2016-1422	A/T	1H	1430891	-	-	-	-	-	-	-	-	-	-	-	-	-	-	-	-	-	-	-	-
JHI-Hv50k-2016-1432	A/G	1H	1431699	0.522343	0.449408	0.378122	0.90209	0.10564	0.967438	0.808008	0.119282	0.0244886	0.457705	0.0384222	0.8194	0.000318675	0.0298464	0.222749	0.606677	0.467884	0.485504	0.763091	0.0694054
6195-2137	A/G	1H	1431782	0.341668	0.578327	0.489445	0.979245	0.064617	0.779703	0.771791	0.107081	0.0267741	0.408983	0.0385777	0.769662	0.000331538	0.0154885	0.208112	0.6713	0.600034	0.451095	0.899326	0.064242
11_21067	A/G	1H	1431782	0.522343	0.449408	0.378122	0.90209	0.10564	0.967438	0.808008	0.119282	0.0244886	0.457705	0.0384222	0.8194	0.000318675	0.0298464	0.222749	0.606677	0.467884	0.485504	0.763091	0.0694054
JHI-Hv50k-2016-1434	C/T	1H	1431898	0.13952	0.329752	0.191126	0.945991	0.430301	0.233068	0.0992228	0.12929	0.294807	0.347286	0.290284	0.708297	0.00576509	0.19284	0.263075	0.167701	0.155726	0.128326	0.848204	0.576925
JHI-Hv50k-2016-1545	A/G	1H	1507002	0.264846	0.336945	0.476671	0.588462	0.186905	0.0309529	0.589528	0.880919	0.455389	0.596713	0.570955	0.793663	0.602655	0.894411	0.831958	0.973712	0.0462155	0.496277	0.472312	0.823675
11_20951	A/G	1H	1546179	0.277837	0.350937	0.502093	0.579501	0.169355	0.0310442	0.583575	0.895233	0.456906	0.578212	0.464055	0.806667	0.555689	0.830375	0.699533	0.929934	0.0291414	0.477753	0.527713	0.79538
JHI-Hv50k-2016-1677	C/T	1H	1546310	-	-	-	-	-	-	-	-	-	-	-	-	-	-	-	-	-	-	-	0.537428
JHI-Hv50k-2016-1679	C/T	1H	1546526	-	-	-	-	-	-	-	-	-	-	-	-	-	-	-	-	-	-	-	-
JHI-Hv50k-2016-1691	G/T	1H	1546970	0.254353	0.133771	0.133463	0.648014	0.0718775	0.00296316	0.952297	0.149834	0.837406	0.433471	0.946337	0.280309	0.81432	0.505055	0.474669	0.312747	0.0410183	0.355337	0.604774	0.275041
12_30715	A/C	1H	1562127	-	-	-	-	-	-	-	-	-	-	-	-	-	-	-	-	-	-	-	-
JHI-Hv50k-2016-1755	A/G	1H	1564263	-	-	-	-	-	-	-	-	-	-	-	-	-	-	-	-	-	-	-	-
JHI-Hv50k-2016-1863	A/G	1H	1746993	0.236073	0.768575	0.963352	0.169517	0.640546	0.170842	0.439503	0.474051	0.467261	-	0.58691	0.315728	0.409004	0.330598	0.854343	-	0.214037	0.0839122	0.980207	-
JHI-Hv50k-2016-1864	C/T	1H	1747044	-	0.30152	-	-	-	0.013933	0.96916	0.060116	0.169147	-	0.0415988	0.253021	0.00132507	0.173115	-	-	0.244704	-	-	0.0370615
JHI-Hv50k-2016-1868	C/T	1H	1747166	-	-	-	-	-	-	-	-	-	-	-	-	-	-	-	-	-	-	-	-
JHI-Hv50k-2016-1871	C/T	1H	1747309	0.641274	0.131254	0.126866	0.667733	0.210904	0.181825	0.444039	0.471274	0.876756	0.481046	0.721374	0.441577	0.089364	0.582215	0.871139	0.667741	0.274055	0.799806	0.615538	0.625967
JHI-Hv50k-2016-1895	A/G	1H	1891790	0.0561776	0.0409689	0.330991	0.161848	0.707655	0.025728	0.812485	0.314613	0.957084	0.991155	0.261928	0.396283	0.00202065	0.710633	0.865315	0.103915	0.0113162	0.0741361	0.383831	0.251137
JHI-Hv50k-2016-1906	C/T	1H	1892392	-	-	-	-	-	-	-	-	-	-	-	-	-	-	-	-	-	-	-	-
JHI-Hv50k-2016-1951	C/T	1H	1913802	0.994735	0.592858	0.900964	-	0.243425	-	0.704818	0.454286	0.381002	-	0.65796	0.674322	0.00788282	-	0.945224	-	0.0712537	0.102298	-	0.660211
3220-723	A/C	1H	1913952	0.234385	0.00782032	0.0170215	0.609007	0.880808	0.0459462	0.98843	0.146395	0.896566	0.323066	0.146063	0.67433	0.00392942	0.0788753	0.870006	0.0517766	0.00146451	0.0295364	0.584381	0.234687
11_20502	A/C	1H	1913952	0.367384	0.0158148	0.0313919	0.251838	0.737822	0.0254388	0.87906	0.174289	0.884521	0.429714	0.122088	0.943925	0.00390519	0.25335	0.909265	0.0319578	0.00341495	0.0674639	0.531659	0.234687
12_30944	A/C	1H	1914059	-	-	-	-	-	-	-	-	-	-	-	-	-	-	-	-	-	-	-	-
JHI-Hv50k-2016-1971	C/T	1H	1922431	-	-	-	-	-	-	-	-	-	-	-	-	-	-	-	-	-	-	-	-
JHI-Hv50k-2016-1972	A/G	1H	1922535	0.26563	0.379316	0.50229	0.579501	0.168319	0.0310442	0.482448	0.890887	0.676775	0.578212	0.464055	0.806667	0.409942	0.830375	0.817576	0.929934	0.0335338	0.559161	0.527713	0.79538
SCRI_RS_124234	C/T	1H	1928613	0.1949	0.247041	0.993324	0.49487	0.947712	0.228455	0.489316	0.198181	0.465954	0.786719	0.224981	0.403593	3.57856e-05	0.692322	0.848822	0.103338	0.722449	0.177751	0.624552	0.236587
JHI-Hv50k-2016-2092	G/T	1H	2112412	0.721435	0.801053	0.48561	0.343993	0.742533	0.8176	0.62895	0.0225987	0.0312593	0.415819	0.339088	0.795827	0.00396422	0.18462	0.70679	0.151704	0.98399	0.375802	0.856585	0.183024
JHI-Hv50k-2016-2146	C/T	1H	2134106	0.166584	0.146932	0.214055	0.592568	0.395719	0.0459399	0.770687	0.685806	0.689564	0.618187	0.268637	0.911452	0.0476616	0.776402	0.966148	0.530975	0.0176549	0.354381	0.459299	0.544462
JHI-Hv50k-2016-2199	G/T	1H	2142402	-	-	-	-	-	-	-	-	-	-	-	-	-	-	-	-	-	-	-	-
JHI-Hv50k-2016-2322	A/G	1H	2199759	-	-	-	-	-	-	-	-	-	-	-	-	-	-	-	-	-	-	-	-
JHI-Hv50k-2016-2374	A/G	1H	2203582	-	-	-	-	-	-	-	-	-	-	-	-	-	-	-	-	-	-	-	-
JHI-Hv50k-2016-2693	C/T	1H	2304252	-	-	-	-	-	-	-	-	-	-	-	-	-	-	-	-	-	-	-	-
JHI-Hv50k-2016-2855	A/T	1H	2415604	-	-	-	-	-	-	-	-	-	-	-	-	-	-	-	-	-	-	-	-
JHI-Hv50k-2016-2859	C/G	1H	2415955	0.657737	0.879777	0.481978	0.594872	0.42619	-	0.311163	0.468988	0.502921	-	0.575403	0.327621	0.617422	0.592019	0.70183	-	0.871425	0.245515	-	-
SCRI_RS_107687	G/T	1H	2471872	0.899304	0.795095	0.896074	0.900161	0.42612	0.859667	0.304208	0.176731	0.201043	0.949878	0.780057	0.605492	0.00117298	0.518366	0.544636	0.171107	0.498758	0.244361	0.675486	0.345579
JHI-Hv50k-2016-2914	C/T	1H	2472729	0.215695	0.482426	0.705908	0.259024	0.981814	0.321383	0.794298	0.633164	0.406227	0.924012	0.288679	0.247973	0.426888	0.869248	0.166217	0.437103	0.386784	0.551566	0.356028	0.734256
JHI-Hv50k-2016-2931	A/G	1H	2473644	-	-	-	-	-	-	-	-	-	-	-	-	-	-	-	-	-	-	-	-
12_11311	A/G	1H	2477595	-	-	-	-	-	-	-	-	-	-	-	-	-	-	-	-	-	-	-	-
JHI-Hv50k-2016-3048	A/G	1H	2514186	-	-	-	-	-	-	-	-	-	-	-	-	-	-	-	-	-	-	-	-
JHI-Hv50k-2016-3093	A/G	1H	2589114	-	-	-	-	-	-	-	-	-	-	-	-	-	-	-	-	-	-	-	-
JHI-Hv50k-2016-3260	A/C	1H	3090759	-	-	-	-	-	-	-	-	-	-	-	-	-	-	-	-	-	-	-	-
JHI-Hv50k-2016-3293	A/G	1H	3091960	0.739812	0.126796	0.314129	0.801012	0.331476	0.134874	0.237676	0.0674051	0.294077	0.628642	0.639613	0.817874	0.00217159	0.441489	0.327332	0.119735	0.00992873	0.0461193	0.738414	0.359976
JHI-Hv50k-2016-3532	A/G	1H	3453791	-	-	-	-	-	-	-	-	-	-	-	-	-	-	-	-	-	-	-	-
JHI-Hv50k-2016-3778	A/C	1H	3666536	0.650652	0.474475	0.138065	0.665403	0.19938	0.169978	0.861852	0.171633	0.0353168	0.583126	0.146223	0.67187	0.640081	0.773836	0.505924	0.592378	0.083603	0.205515	0.268441	0.0953819
JHI-Hv50k-2016-3779	A/G	1H	3666610	-	-	-	-	-	-	-	-	-	-	-	-	-	-	-	-	-	-	-	-
SCRI_RS_232577	C/T	1H	3666934	0.754114	0.915762	0.737324	0.139215	0.360539	0.834329	0.368083	0.0337244	0.0100332	0.0536907	0.274955	0.133767	0.799074	0.806791	0.915146	0.306917	0.649275	0.641424	0.234181	0.526303
JHI-Hv50k-2016-3800	C/T	1H	3667581	0.623757	0.968204	0.556013	0.641428	0.671719	0.904946	0.319754	0.207319	0.204656	0.0848335	0.64677	0.147373	0.930834	0.769302	0.81395	0.384626	0.668118	0.949217	0.752499	0.801019
JHI-Hv50k-2016-3887	C/T	1H	3700002	0.851081	0.19172	0.00724124	0.446314	0.0758331	0.164003	0.769062	0.293343	0.0225455	0.32847	0.102369	0.261861	0.608912	0.247832	0.456414	0.31347	0.109726	0.246987	0.137399	0.0957449
JHI-Hv50k-2016-3888	C/T	1H	3700056	0.660841	0.695156	0.09785	0.500337	0.26208	0.533702	0.964449	0.538451	0.160537	0.754111	0.234532	0.660788	0.680966	0.849347	0.808561	0.789129	0.532443	0.747473	0.740762	0.135493
JHI-Hv50k-2016-3891	A/G	1H	3700190	0.624674	0.721366	0.0877827	0.477911	0.268866	0.532663	0.946731	0.553089	0.180439	0.76128	0.256616	0.616703	0.768784	0.79329	0.669446	0.722421	0.391401	0.751072	0.710674	0.133804
JHI-Hv50k-2016-3897	A/C	1H	3700428	0.531893	0.851146	0.118085	0.391709	0.682239	0.635586	0.938823	0.590711	0.250878	0.850846	0.201622	0.502661	0.895782	0.937828	0.814283	0.825263	0.392651	0.837406	0.731352	0.135465
JHI-Hv50k-2016-3902	C/T	1H	3700809	-	-	-	-	-	-	-	-	-	-	-	-	-	-	-	-	-	-	-	-
JHI-Hv50k-2016-3964	A/G	1H	3747169	0.745419	0.604064	0.132469	0.341965	0.0451864	0.0539136	0.80672	0.213243	0.0560777	0.707659	0.379427	0.99934	0.121626	0.568352	0.517459	0.806101	0.0725358	0.22013	0.0464318	0.178419
JHI-Hv50k-2016-4046	A/G	1H	3768074	0.530757	0.39629	0.296061	0.513298	0.120727	0.37737	0.521455	0.445356	0.874879	0.584747	0.933087	0.272666	0.807103	0.902136	0.417785	0.988531	0.518062	0.952414	0.770061	0.293896
JHI-Hv50k-2016-4056	C/G	1H	3768881	0.411945	0.128055	0.0952885	0.2822	0.196848	0.79235	0.607451	0.297293	0.950317	0.320047	0.67801	0.888209	0.850584	0.831709	0.481835	0.686322	0.500205	0.592532	0.454871	0.133819
JHI-Hv50k-2016-4156	A/C	1H	3845877	0.279965	0.451807	0.143093	0.0315572	0.656004	0.336535	0.45396	0.81884	0.965871	0.164787	0.637484	0.411478	0.781895	0.632754	0.645055	0.284314	0.307086	0.29477	0.0897228	0.39205
JHI-Hv50k-2016-4160	C/T	1H	3846303	0.456835	0.950877	0.585159	0.608218	0.642676	0.97434	0.383566	0.16939	0.160538	0.115935	0.895382	0.135866	0.834253	0.745512	0.707502	0.369343	0.434455	0.820591	0.610867	0.801019
JHI-Hv50k-2016-4164	C/T	1H	3847187	-	-	-	-	-	-	-	-	-	-	-	-	-	-	-	-	-	-	-	-
JHI-Hv50k-2016-4166	C/T	1H	3847375	-	-	-	-	-	-	-	-	-	-	-	-	-	-	-	-	-	-	-	-
JHI-Hv50k-2016-4167	A/G	1H	3847584	-	-	-	-	-	-	-	-	-	-	-	-	-	-	-	-	-	-	-	-
JHI-Hv50k-2016-4173	C/T	1H	3847831	0.400547	0.538758	0.150206	0.0436419	0.68191	0.321154	0.526265	0.881682	0.950716	0.234294	0.452735	0.589077	0.985505	0.459611	0.536376	0.339246	0.42332	0.328782	0.0991887	0.38146
JHI-Hv50k-2016-4203	A/G	1H	3872031	-	-	-	-	-	-	-	-	-	-	-	-	-	-	-	-	-	-	-	-
JHI-Hv50k-2016-4209	A/G	1H	3872752	0.248501	0.155103	0.0373887	0.00354769	0.203828	0.122899	0.94467	0.224992	0.0482973	0.542002	0.483666	0.401818	0.981682	0.0797941	0.632638	0.752024	0.815605	0.421589	0.0866982	0.347781
JHI-Hv50k-2016-4216	C/G	1H	3873831	0.96565	0.366545	0.0823067	0.691449	0.197555	0.135383	0.918914	0.268466	0.0556091	0.6696	0.152969	0.674517	0.670191	0.712185	0.383729	0.502414	0.0396573	0.144086	0.269136	0.338227
JHI-Hv50k-2016-4228	A/C	1H	3879550	0.494816	0.144174	0.0759549	0.102231	0.0548591	0.402935	0.855011	0.902128	0.577689	0.70567	0.662868	0.472444	0.728619	0.947673	0.181521	0.787376	0.0653982	0.220814	0.0633591	0.0654947
JHI-Hv50k-2016-4247	C/T	1H	3880629	0.961034	0.55532	0.105674	0.673395	0.474385	0.294736	0.672329	0.21056	0.0824174	0.813362	0.112267	0.853606	0.341697	0.665987	0.646832	0.650607	0.425764	0.57282	0.58034	0.700562
JHI-Hv50k-2016-4257	C/T	1H	3881171	0.823859	0.764457	0.922926	0.698576	0.538044	0.879898	0.5596	0.207726	0.145535	0.113622	0.769773	0.173979	0.94584	0.608311	0.868534	0.466497	0.847484	0.920178	0.715613	0.781731
JHI-Hv50k-2016-4260	C/T	1H	3881482	-	-	-	-	-	-	-	-	-	-	-	-	-	-	-	-	-	-	-	-
JHI-Hv50k-2016-4298	G/T	1H	3895854	0.505793	0.509885	0.338472	0.0106383	0.406648	0.134522	0.714583	0.196618	0.116067	0.678286	0.687896	0.677157	0.821485	0.0806458	0.551559	0.807198	0.755913	0.242681	0.0305608	0.390498
JHI-Hv50k-2016-4387	C/T	1H	4152975	0.462578	0.974991	0.508713	0.641755	0.49678	0.994582	0.642063	0.21574	0.201029	0.239867	0.783713	0.145841	0.943145	0.320756	0.644656	0.372856	0.437767	0.865974	0.831556	0.908108
3101-111	A/G	1H	4153887	0.578148	0.701614	0.753926	0.455014	0.905649	0.82642	0.725669	0.944925	0.823383	0.799558	0.352738	0.293233	0.552199	0.199644	0.513549	0.257975	0.949985	0.447943	0.194215	0.831286
11_10419	A/G	1H	4153887	0.977698	0.533554	0.996548	0.529688	0.871274	0.867482	0.995188	0.826785	0.917156	0.921834	0.273597	0.645524	0.630705	0.359311	0.534315	0.275018	0.883022	0.304965	0.126422	0.835002
JHI-Hv50k-2016-4414	A/C	1H	4154420	-	-	-	-	-	-	-	-	-	-	-	-	-	-	-	-	-	-	-	0.913282
JHI-Hv50k-2016-4422	A/G	1H	4154761	0.463538	0.934612	0.496797	0.595112	0.494714	0.967391	0.576006	0.143098	0.132825	0.162323	0.880989	0.11435	0.833552	0.272195	0.671734	0.406756	0.501328	0.858478	0.747576	0.963219
JHI-Hv50k-2016-4426	A/C	1H	4155131	-	-	-	-	-	-	-	-	-	-	-	-	-	-	-	-	-	-	-	-
JHI-Hv50k-2016-4445	A/G	1H	4156939	-	-	-	-	-	-	-	-	-	-	-	-	-	-	-	-	-	-	-	-
JHI-Hv50k-2016-4478	C/T	1H	4161558	0.778177	0.552579	0.805176	0.396358	0.358359	0.373071	0.866684	0.432681	0.588828	0.694699	0.0398242	0.736414	0.774368	0.910056	0.455221	0.423862	0.579438	0.788573	0.147586	0.739268
JHI-Hv50k-2016-4520	A/G	1H	4163410	0.96565	0.366545	0.0823067	0.691449	0.197555	0.135383	0.918914	0.268466	0.0556091	0.6696	0.152969	0.674517	0.670191	0.712185	0.383729	0.502414	0.0396573	0.144086	0.269136	0.338227
JHI-Hv50k-2016-4522	G/T	1H	4163730	0.631918	0.214459	0.017045	0.436465	0.18898	0.159473	0.976501	0.393891	0.0546895	0.654231	0.132884	0.576128	0.840969	0.72041	0.486744	0.524809	0.0447234	0.262945	0.387905	0.301545
JHI-Hv50k-2016-4532	A/G	1H	4164169	0.606216	0.890783	0.328941	0.894287	0.681278	0.721327	0.8363	0.323746	0.263071	0.911974	0.615474	0.862662	0.55745	0.932593	0.941131	0.825444	0.303517	0.327147	0.254673	0.458185
SCRI_RS_66630	A/G	1H	4164495	0.743662	0.763151	0.610286	0.571585	0.384096	0.448895	0.788643	0.356626	0.50084	0.838151	0.163843	0.229769	0.790616	0.746047	0.46455	0.425559	0.388223	0.781979	0.065522	0.454241
JHI-Hv50k-2016-4599	A/C	1H	4182563	-	-	-	-	-	-	-	-	-	-	-	-	-	-	-	-	-	-	-	-
JHI-Hv50k-2016-4600	C/T	1H	4182607	0.910644	0.746039	0.660077	0.237602	0.232526	-	0.537314	0.748447	0.800364	-	0.384959	0.472147	-	-	0.890864	-	0.498132	0.677458	-	-
JHI-Hv50k-2016-4622	A/G	1H	4184013	0.854719	0.647317	0.19476	0.336083	0.628776	0.0894198	0.686429	0.450664	0.35554	0.806686	0.138508	0.748098	0.663347	0.747503	0.51801	0.427748	0.0709192	0.180722	0.590411	0.933568
SCRI_RS_60145	C/T	1H	4184290	0.234851	0.868888	0.502194	0.0332746	0.451138	0.939995	0.580815	0.147401	0.101212	0.070919	0.486627	0.36754	0.495509	0.70379	0.704202	0.586609	0.696336	0.965128	0.345778	0.953376
SCRI_RS_149683	C/T	1H	4190638	0.577719	0.313464	0.0692178	0.054514	0.680505	0.113445	0.154313	0.150296	0.394897	0.0225513	0.538832	0.479234	0.848973	0.782269	0.899033	0.193591	0.394524	0.535177	0.0428914	0.288535
JHI-Hv50k-2016-4711	A/G	1H	4228359	0.921787	0.74045	0.619524	0.1372	0.765902	0.654912	0.346992	0.595256	0.521512	0.437879	0.3367	0.978021	0.0764097	0.244144	0.950564	0.47969	0.697852	0.618828	0.375032	0.140999
JHI-Hv50k-2016-4712	C/T	1H	4228415	0.955671	0.393322	0.859156	0.478593	0.323104	0.710805	0.678269	0.572418	0.183045	0.198573	0.749428	0.355378	0.457854	0.395963	0.325028	0.411996	0.192369	0.018819	0.00076968	0.310596
JHI-Hv50k-2016-4713	C/T	1H	4228430	0.366112	0.0740917	0.0648292	0.255661	0.305589	0.171252	0.688352	0.70268	0.442914	0.732241	0.384058	0.560961	0.624792	0.413513	0.494526	0.464446	0.106929	0.0562886	0.0207705	0.532555
JHI-Hv50k-2016-4715	A/G	1H	4228577	-	-	-	-	-	-	-	-	-	-	-	-	-	-	-	-	-	-	-	0.810237
JHI-Hv50k-2016-4774	C/T	1H	4275805	0.235362	-	0.75154	-	0.0378263	-	-	-	-	-	-	-	-	-	-	-	-	-	-	-
JHI-Hv50k-2016-4775	C/T	1H	4275807	-	-	-	-	-	-	-	-	-	-	-	-	-	-	-	-	-	-	-	-
JHI-Hv50k-2016-4790	A/G	1H	4276600	0.932354	0.862244	0.238233	-	0.279695	-	0.854272	0.789028	0.988537	-	-	-	-	-	0.952392	-	0.346246	0.269208	-	-
JHI-Hv50k-2016-4822	A/G	1H	4284236	-	-	-	-	-	-	-	-	-	-	-	-	-	-	-	-	-	-	-	-
12_10636	A/G	1H	4285541	-	0.327196	-	0.476982	0.732253	0.381987	0.45476	0.531845	0.84211	0.234765	0.966876	0.16098	0.0210288	-	0.678256	-	0.967466	0.425056	-	0.3684
JHI-Hv50k-2016-4897	C/G	1H	4297755	0.906622	0.832657	0.796166	0.596971	0.227538	0.717666	0.691788	0.459664	0.433902	0.784615	0.292098	0.631176	0.075056	0.72111	0.91732	0.802776	0.271164	0.230808	0.0165566	0.179483
JHI-Hv50k-2016-4906	A/G	1H	4301416	-	-	-	-	-	-	-	-	-	-	-	-	-	-	-	-	-	-	-	-
JHI-Hv50k-2016-4918	C/T	1H	4302048	0.316232	0.261581	0.614243	0.567364	0.62835	0.188166	0.721108	0.239014	0.659521	0.685433	0.211661	0.633569	0.60241	0.730774	0.637778	0.615173	0.0722863	0.232386	0.295212	0.120978
JHI-Hv50k-2016-4935	A/C	1H	4312646	-	-	-	-	-	-	-	-	-	-	-	-	-	-	-	-	-	-	-	-
12_10410	G	1H	4312779	-	-	-	-	-	-	-	-	-	-	-	-	-	-	-	-	-	-	-	-
JHI-Hv50k-2016-4942	A/C	1H	4313335	-	-	-	-	0.533126	-	-	-	-	-	-	-	-	-	-	-	-	-	-	0.315996
JHI-Hv50k-2016-4971	A/G	1H	4317883	0.644736	0.386625	0.556848	0.0149715	0.830888	0.634022	0.893989	0.749101	0.455295	0.830144	0.0728761	0.695891	0.975624	0.281889	0.546978	0.397036	0.0881887	0.217366	0.492989	0.635979
JHI-Hv50k-2016-5029	C/T	1H	4328018	0.904894	0.432598	0.260775	0.827463	-	0.444804	0.644703	0.203195	0.0531297	0.614411	0.772555	0.230616	0.0573653	0.273741	0.853889	-	0.950556	0.501	0.894053	-
JHI-Hv50k-2016-5030	A/C	1H	4328092	-	-	-	-	0.518338	-	-	-	-	-	-	-	-	-	-	-	-	-	-	0.316385
JHI-Hv50k-2016-5040	C/T	1H	4328449	0.926312	0.783053	0.604852	0.575734	0.39919	0.630385	0.190712	0.503807	0.26742	0.687078	0.724459	0.858741	0.024334	0.499423	0.848401	0.6188	0.670432	0.797918	0.476095	0.0654993
JHI-Hv50k-2016-5042	C/T	1H	4328542	-	-	-	-	0.56405	-	-	-	-	-	-	-	-	-	-	-	-	-	-	0.290356
JHI-Hv50k-2016-5102	G/T	1H	4341578	-	-	-	-	-	-	-	-	-	-	-	-	-	-	-	-	-	-	-	-
JHI-Hv50k-2016-5139	C/T	1H	4397984	-	-	-	-	-	-	-	-	-	-	-	-	-	-	-	-	-	-	-	-
JHI-Hv50k-2016-5157	C/G	1H	4398937	-	0.784392	-	0.929345	-	0.22472	0.686741	0.0799539	0.0509901	0.62133	0.979506	0.374913	0.0575006	0.439066	0.779238	-	0.424997	0.683786	0.931745	-
JHI-Hv50k-2016-5180	A/G	1H	4399874	0.903489	0.895428	0.523638	0.802559	0.0708725	0.421434	0.95858	0.200409	0.109035	0.690014	0.558638	0.802455	0.00136309	0.430404	0.138324	0.0801821	0.641643	0.31914	0.698851	0.0613557
SCRI_RS_194326	C/G	1H	4405317	-	-	-	-	-	-	-	0.367059	0.132729	0.649366	0.839359	0.249752	0.0648083	0.720332	-	-	0.884949	0.59182	0.546619	-
JHI-Hv50k-2016-5228	A/G	1H	4405609	-	-	-	-	-	-	-	-	-	-	0.872336	0.183233	-	-	-	-	-	-	-	-
JHI-Hv50k-2016-5246	A/C	1H	4406524	0.60864	0.392107	0.780717	0.78506	0.837041	0.71383	0.331374	0.0628288	0.136603	0.811012	0.553089	0.822944	0.0250983	0.485978	0.874332	0.670163	0.144643	0.133799	0.483719	0.147897
JHI-Hv50k-2016-5286	A/G	1H	4417497	-	-	-	-	-	-	-	-	-	-	-	-	-	-	-	-	-	-	-	-
JHI-Hv50k-2016-5337	A/G	1H	4626400	-	-	-	-	-	-	-	-	-	-	-	-	-	-	-	-	-	-	-	-
12_31144	A/G	1H	4653990	0.947406	0.534232	0.311025	0.734506	0.347768	0.117462	0.94541	0.0608188	0.0769301	0.264898	0.899194	0.787623	0.255778	0.587263	0.611271	0.169192	0.755302	0.996218	0.48277	0.427146
JHI-Hv50k-2016-5404	A/G	1H	4655565	-	-	-	-	-	-	-	-	-	-	-	-	-	-	-	-	-	-	-	-
11_10654	A/G	1H	4657144	0.746168	0.385341	0.389515	0.917433	0.97307	0.930103	0.296991	0.0990029	0.165905	0.844215	0.310406	0.822474	0.0419491	0.837898	0.503921	0.17888	0.936224	0.599295	0.514032	0.769487
JHI-Hv50k-2016-5448	C/T	1H	4675402	0.998996	0.542612	0.41956	0.999732	0.43827	0.994778	0.358764	0.15749	0.210576	0.973265	0.251174	0.852495	0.0341963	0.980913	0.534481	0.309406	0.980594	0.684708	0.472161	0.897208
SCRI_RS_207257	A/G	1H	4676266	0.526871	0.69625	0.560634	0.991783	0.910926	0.212295	0.418672	0.116935	0.0481086	0.784218	0.979568	0.820917	0.34861	0.938135	0.513756	0.290052	0.208261	0.705355	0.446445	0.0959475
JHI-Hv50k-2016-5486	C/G	1H	4677739	0.852604	0.446315	0.433405	0.993745	0.924739	0.89186	0.318631	0.10309	0.141029	0.804143	0.517174	0.965394	0.0598827	0.977358	0.468687	0.230344	0.922637	0.667879	0.505516	0.74359
JHI-Hv50k-2016-5493	G/T	1H	4678154	-	-	-	-	-	-	-	-	-	-	-	-	-	-	-	-	-	-	-	-
JHI-Hv50k-2016-5571	C/T	1H	4690938	-	-	-	-	-	-	-	-	-	-	-	-	-	-	-	-	-	-	-	-
JHI-Hv50k-2016-5579	C/T	1H	4691900	-	-	-	-	-	-	-	-	-	-	-	-	-	-	-	-	-	-	-	-
JHI-Hv50k-2016-5633	C/G	1H	4759917	-	-	-	-	-	-	-	-	-	-	-	-	-	-	-	-	-	-	-	-
JHI-Hv50k-2016-5663	A/G	1H	4765347	0.890579	0.427159	0.741411	0.690762	0.228572	0.220979	0.662081	0.541954	0.318128	0.672606	0.988516	0.828466	0.128219	0.401046	0.66022	0.558648	0.0683193	0.511388	0.662797	0.998366
JHI-Hv50k-2016-5674	C/T	1H	4766310	-	-	-	-	-	-	-	-	-	-	-	-	-	-	-	-	-	-	-	-
JHI-Hv50k-2016-5675	A/G	1H	4766392	0.464976	0.286477	0.240349	0.742379	0.9546	0.680311	0.679236	0.84697	0.795061	0.919153	0.530312	0.150901	0.000197465	0.407845	0.76174	0.203196	0.0902699	0.203927	0.843512	0.757564
JHI-Hv50k-2016-5784	A/T	1H	4961453	0.70555	0.368342	0.256191	0.617904	0.934104	0.836283	0.623094	0.765557	0.978417	0.941214	0.58258	0.13567	0.000333689	0.346574	0.732532	0.235865	0.116915	0.169767	0.922505	0.76051
JHI-Hv50k-2016-5927	A/G	1H	5005100	-	-	-	-	-	-	-	-	-	-	-	-	-	-	-	-	-	-	-	-
JHI-Hv50k-2016-5929	C/G	1H	5005260	0.337892	0.234538	0.0909142	0.866331	0.0710771	0.770208	0.753784	0.357843	0.946917	0.286438	0.562098	0.461263	0.897282	0.805651	0.286237	0.391591	0.536274	0.764437	0.580426	0.224394
JHI-Hv50k-2016-5959	A/G	1H	5008667	0.676632	0.303428	0.117224	0.247924	0.670288	0.0387877	0.950261	0.147255	0.0377879	0.0665081	0.48421	0.497422	0.410765	0.419701	0.822029	0.408616	0.212172	0.294697	0.47228	0.690226
JHI-Hv50k-2016-5960	A/G	1H	5008676	0.575531	0.325464	0.142703	0.217659	0.653912	0.0505561	0.877399	0.183356	0.0515836	0.0696202	0.460445	0.341108	0.375738	0.392005	0.791049	0.361325	0.234187	0.307425	0.377714	0.715903
JHI-Hv50k-2016-5993	A/G	1H	5013999	0.836884	0.314537	0.0216713	0.852995	0.053477	0.363834	0.713143	0.340158	0.085407	0.941865	0.384811	0.611875	0.194071	0.637292	0.525665	0.857495	0.0973818	0.327449	0.0925365	0.158096
JHI-Hv50k-2016-6030	C/T	1H	5017944	-	-	-	-	-	-	-	-	-	-	-	-	-	-	-	-	-	-	-	-
JHI-Hv50k-2016-6041	A/C	1H	5019768	0.39245	0.450135	0.183703	0.960636	0.362073	0.799944	0.63238	0.479632	0.85297	0.178045	0.320383	0.541047	0.987423	0.906539	0.201667	0.380549	0.241959	0.627134	0.600675	0.204598
JHI-Hv50k-2016-6049	A/G	1H	5020164	-	-	-	-	-	-	-	-	-	-	-	-	-	-	-	-	-	-	-	-
JHI-Hv50k-2016-6050	A/G	1H	5020371	-	-	-	-	-	-	-	-	-	-	-	-	-	-	-	-	-	-	-	-
JHI-Hv50k-2016-6057	A/G	1H	5020938	-	-	-	-	-	-	-	-	-	-	-	-	-	-	-	-	-	-	-	-
JHI-Hv50k-2016-6091	A/G	1H	5141334	-	-	-	-	-	-	-	-	-	-	-	-	-	-	-	-	-	-	-	-
JHI-Hv50k-2016-6092	C/T	1H	5141410	0.67056	0.612144	0.070958	0.236012	0.483851	0.642619	0.532876	0.643821	0.347877	0.932034	0.823548	0.871869	0.26209	0.63827	0.663672	0.82851	0.715505	0.307424	0.421759	0.578933
JHI-Hv50k-2016-6144	C/T	1H	5153743	0.678679	0.95484	0.789393	0.860094	0.633358	0.374661	0.4863	0.0811592	0.0629783	0.101039	0.638948	0.511297	0.258342	0.435069	0.75676	0.425161	0.637943	0.63062	0.474845	0.706673
JHI-Hv50k-2016-6156	C/T	1H	5154320	0.307805	0.271033	0.145802	0.163494	0.0424806	0.104738	0.179653	0.428212	0.127427	0.741144	0.983967	0.543762	0.49995	0.177099	0.035926	0.165163	0.129747	0.111095	0.0570239	0.187473
JHI-Hv50k-2016-6159	C/T	1H	5154527	0.385776	0.210734	0.259341	0.623977	0.0844297	0.462936	0.0651346	0.473962	0.108746	0.579836	0.542322	0.506835	0.578008	0.507805	0.0875561	0.778451	0.308231	0.573981	0.794973	0.14403
JHI-Hv50k-2016-6206	A/G	1H	5157188	0.235609	0.969521	0.292227	0.275452	0.665804	0.559151	0.393784	0.478918	0.411666	0.52679	0.485866	0.767104	0.295677	0.447988	0.382422	0.749712	0.840554	0.399507	0.35635	0.734132
JHI-Hv50k-2016-6222	C/G	1H	5157517	0.657071	0.340239	0.0732819	0.56584	0.680623	0.235538	0.263708	0.595404	0.249391	0.337248	0.464339	0.800394	0.560216	0.71764	0.954378	0.830277	0.295637	0.686052	0.257159	0.893138
JHI-Hv50k-2016-6236	C/T	1H	5158215	0.814614	0.217311	0.0136659	0.975337	0.231912	0.120014	0.310315	0.741518	0.221862	0.747125	0.862828	0.900396	0.374581	0.8177	0.11135	0.32427	0.0135636	0.108759	0.0470169	0.0928584
JHI-Hv50k-2016-6373	A/C	1H	5234019	-	-	-	-	-	-	-	-	-	-	-	-	-	-	-	-	-	-	-	-
JHI-Hv50k-2016-6421	C/G	1H	5276638	0.554047	0.130195	0.158223	0.1185	0.0275238	0.179707	0.417666	0.286516	0.0530944	0.593493	0.865179	0.422651	0.658976	0.131419	0.080878	0.922779	0.0686854	0.0546693	0.00840489	0.11034
JHI-Hv50k-2016-6424	C/T	1H	5276790	0.38384	0.970842	0.97032	-	0.145807	-	-	-	-	-	0.381221	0.196933	-	-	-	-	-	-	-	-
JHI-Hv50k-2016-6437	C/T	1H	5277337	0.690779	0.375101	0.0843819	0.122272	0.0333567	0.348507	0.630903	0.986718	0.64641	0.19569	0.743025	0.834505	0.253202	0.287357	0.0773389	0.560556	0.0454265	0.0818953	0.00555389	0.944186
JHI-Hv50k-2016-6438	A/G	1H	5277391	-	-	-	-	-	-	-	-	-	-	-	-	-	-	-	-	-	-	-	-
JHI-Hv50k-2016-6447	G/T	1H	5277617	0.983967	0.535779	0.781362	0.643317	0.650162	0.592915	0.217044	0.273105	0.120552	0.152247	0.599261	0.270279	0.915158	0.87903	0.996034	0.812909	0.989507	0.837156	0.824627	0.184044
JHI-Hv50k-2016-6448	A/G	1H	5277748	-	-	-	-	-	-	-	-	-	-	-	-	-	-	-	-	-	-	-	-
JHI-Hv50k-2016-6496	C/T	1H	5280858	-	-	-	-	-	-	-	-	-	-	-	-	-	-	-	-	-	-	-	-
JHI-Hv50k-2016-6497	C/G	1H	5280925	-	-	-	-	-	-	-	-	-	-	-	-	-	-	-	-	-	-	-	-
JHI-Hv50k-2016-6527	G/T	1H	5502458	-	-	-	-	-	-	-	-	-	-	-	-	-	-	-	-	-	-	-	-
JHI-Hv50k-2016-6529	C/T	1H	5502801	0.39376	0.518069	0.280173	0.775477	0.355837	0.74088	0.924207	0.141974	0.186718	0.0689233	0.456086	0.212826	0.854426	0.757617	0.482871	0.401419	0.411825	0.725846	0.623559	0.211586
JHI-Hv50k-2016-6532	A/G	1H	5503119	-	-	-	-	-	-	-	-	-	-	-	-	-	-	-	-	-	-	-	-
JHI-Hv50k-2016-6533	A/G	1H	5503177	-	-	-	-	-	-	-	-	-	-	-	-	-	-	-	-	-	-	-	-
JHI-Hv50k-2016-6534	A/G	1H	5503238	-	-	-	-	-	-	-	-	-	-	-	-	-	-	-	-	-	-	-	-
JHI-Hv50k-2016-6543	C/T	1H	5503846	-	-	-	-	-	-	-	-	-	-	-	-	-	-	-	-	-	-	-	-
JHI-Hv50k-2016-6556	A/G	1H	5505863	0.675549	0.755022	0.86906	0.625071	0.163196	0.281153	0.529696	0.203048	0.196806	0.458925	0.919355	0.0379174	0.523597	0.327299	0.376254	0.649937	0.306391	0.038955	0.00998535	0.590896
SCRI_RS_198544	A/G	1H	5506103	0.675549	0.755022	0.86906	0.625071	0.163196	0.281153	0.529696	0.203048	0.196806	0.458925	0.919355	0.0379174	0.523597	0.327299	0.376254	0.649937	0.306391	0.038955	0.00998535	0.590896
JHI-Hv50k-2016-6607	A/G	1H	5572431	-	-	-	-	-	-	-	-	-	-	-	-	-	-	-	-	-	-	-	-
JHI-Hv50k-2016-6625	A/G	1H	5573109	0.64066	0.705547	0.246783	0.465872	0.0608034	0.082625	0.665678	0.187233	0.0860189	0.567567	0.226376	0.606951	0.190247	0.4117	0.285111	0.828969	0.0941837	0.234973	0.0498185	0.66369
JHI-Hv50k-2016-6626	G/T	1H	5573183	-	-	-	-	-	-	-	-	-	-	-	-	-	-	-	-	-	-	-	-
JHI-Hv50k-2016-6652	C/T	1H	5575404	-	-	-	-	-	-	-	-	-	-	-	-	-	-	-	-	-	-	-	-
JHI-Hv50k-2016-6656	C/T	1H	5575519	-	-	-	-	-	-	-	-	-	-	-	-	-	-	-	-	-	-	-	-
JHI-Hv50k-2016-6679	C/T	1H	5576493	0.713357	0.781571	0.258368	0.502668	0.0534855	0.0638352	0.750964	0.139626	0.0657231	0.36544	0.181701	0.598443	0.15597	0.348677	0.245081	0.945624	0.0952598	0.240119	0.0638221	0.647952
JHI-Hv50k-2016-6686	C/T	1H	5577100	0.419199	0.469604	0.26576	0.786662	0.952891	0.054405	0.894352	0.98302	0.652712	0.663478	0.663613	0.0184543	0.937865	0.740154	0.332171	0.639179	0.867293	0.713329	0.921372	0.172966
JHI-Hv50k-2016-6735	A/G	1H	5581542	-	-	-	-	-	-	-	-	-	-	-	-	-	-	-	-	-	-	-	-
JHI-Hv50k-2016-6838	C/T	1H	5756915	-	-	-	-	-	-	-	-	-	-	-	-	-	-	-	-	-	-	-	-
JHI-Hv50k-2016-6845	A/G	1H	5757469	0.448299	0.214162	0.917974	0.0968014	0.438022	0.0879303	0.280702	0.878683	0.509852	0.444546	0.258076	0.297633	0.364759	0.519557	0.242851	0.748573	0.399924	0.572503	0.906811	0.821615
JHI-Hv50k-2016-6897	A/C	1H	5759693	-	-	-	-	-	-	-	-	-	-	-	-	-	-	-	-	-	-	-	-
JHI-Hv50k-2016-7025	C/T	1H	5768045	-	-	-	-	-	-	-	-	-	-	-	-	-	-	-	-	-	-	-	-
JHI-Hv50k-2016-7033	A/G	1H	5768370	0.755545	0.671517	0.629621	0.554326	0.986993	0.598443	0.921264	0.678111	0.69328	0.810394	0.545071	0.245404	0.0254037	0.979624	0.665433	0.276849	0.80774	0.0889985	0.132168	0.32742
JHI-Hv50k-2016-7035	C/T	1H	5768430	0.726641	0.92176	0.320187	0.60691	0.647213	0.663553	0.736403	0.772679	0.682314	0.848903	0.501874	0.440779	0.315567	0.844308	0.80265	0.709789	0.917412	0.161234	0.182714	0.369289
SCRI_RS_179144	A/G	1H	5769175	0.831252	0.913941	0.334161	0.639929	0.640299	0.677459	0.758034	0.747201	0.696607	0.903753	0.440235	0.443874	0.31311	0.803412	0.667069	0.729875	0.936361	0.219602	0.208199	0.369289
12_11011	A/G	1H	5770204	-	-	-	-	-	-	-	-	-	-	-	-	-	-	-	-	-	-	-	-
12_30933	A/G	1H	5770474	0.820115	0.103265	0.00754638	0.334656	0.235192	0.263832	0.658221	0.958054	0.344627	0.795948	0.356778	0.571357	0.508809	0.948524	0.762109	0.495537	0.0125177	0.183719	0.253691	0.486016
JHI-Hv50k-2016-7066	A/G	1H	5771103	0.67017	0.0473399	0.139254	0.0036718	0.0203475	0.0138066	0.635731	0.998884	0.418809	0.354045	0.612695	0.576363	0.194673	0.40831	0.370906	0.0356042	0.0302853	0.00581572	0.00805683	0.84662
JHI-Hv50k-2016-7067	C/T	1H	5771227	-	-	-	-	-	-	-	-	-	-	-	-	-	-	-	-	-	-	-	-
JHI-Hv50k-2016-7218	C/T	1H	6248430	0.937413	0.933396	0.365688	0.778457	0.295133	0.602491	0.744523	0.142382	0.0782076	0.488849	0.216703	0.780017	0.0474505	0.398832	0.564059	0.902107	0.198949	0.438946	0.129254	0.953563
JHI-Hv50k-2016-7219	A/T	1H	6248484	-	-	-	-	-	-	-	-	-	-	-	-	-	-	-	-	-	-	-	-
JHI-Hv50k-2016-7221	C/G	1H	6248863	0.161834	0.792183	0.683864	0.323578	0.556707	0.95797	0.25641	0.415481	0.302483	0.162078	0.37511	0.825157	0.446117	0.934454	0.789939	0.629036	0.782111	0.84099	0.866201	0.173737
JHI-Hv50k-2016-7222	A/G	1H	6249020	-	-	-	-	-	-	-	-	-	-	-	-	-	-	-	-	-	-	-	-
JHI-Hv50k-2016-7228	A/G	1H	6249804	0.54288	0.895781	0.770032	0.473671	0.0592252	0.520395	0.898588	0.678526	0.752621	0.482227	0.51358	0.615006	0.0256393	0.342758	0.432435	0.961243	0.453229	0.390096	0.115825	0.255389
JHI-Hv50k-2016-7237	A/T	1H	6251227	0.713583	0.74686	0.598973	0.156099	0.761218	0.975855	0.931582	0.64059	0.548577	0.152646	0.933339	0.802613	0.65295	0.710835	0.768268	0.565472	0.84841	0.735859	0.350248	0.828979
JHI-Hv50k-2016-7238	A/T	1H	6251406	-	-	-	-	-	-	-	-	-	-	-	-	-	-	-	-	-	-	-	-
JHI-Hv50k-2016-7263	C/T	1H	6276543	-	-	-	-	-	-	-	-	-	-	-	-	-	-	-	-	-	-	-	-
JHI-Hv50k-2016-7264	A/G	1H	6276788	-	-	-	-	-	-	-	-	-	-	-	-	-	-	-	-	-	-	-	-
JHI-Hv50k-2016-7265	A/G	1H	6276869	0.52435	0.697275	0.999544	0.920343	0.101673	0.927041	0.998129	0.247273	0.26115	-	0.685577	0.13375	0.907436	0.120599	0.487836	0.877986	0.560027	0.0702451	-	-
JHI-Hv50k-2016-7266	A/G	1H	6276938	-	-	-	-	-	-	-	-	-	-	-	-	-	-	-	-	-	-	-	-
JHI-Hv50k-2016-7270	G/T	1H	6277463	0.198063	0.466086	0.926068	0.646716	0.855765	0.867981	0.133388	0.642756	0.344781	0.162661	0.306107	0.887432	0.393781	0.872961	0.830514	0.960954	0.848053	0.920022	0.628527	0.229443
JHI-Hv50k-2016-7390	A/G	1H	6332167	0.889869	0.957385	0.805963	0.43962	0.876002	0.553678	0.900803	0.387025	0.163366	0.0312139	0.304797	0.96956	0.859114	0.645024	0.611176	0.402819	0.896792	0.752781	0.429671	0.85505
JHI-Hv50k-2016-7394	A/G	1H	6332253	0.889869	0.957385	0.805963	0.43962	0.876002	0.553678	0.900803	0.387025	0.163366	0.0312139	0.304797	0.96956	0.859114	0.645024	0.611176	0.402819	0.896792	0.752781	0.429671	0.85505
JHI-Hv50k-2016-7404	A/G	1H	6332460	0.889869	0.957385	0.805963	0.43962	0.876002	0.553678	0.900803	0.387025	0.163366	0.0312139	0.304797	0.96956	0.859114	0.645024	0.611176	0.402819	0.896792	0.752781	0.429671	0.85505
JHI-Hv50k-2016-7405	C/G	1H	6332518	0.925287	0.957385	0.749899	0.43962	0.889498	0.553678	0.900803	0.387025	0.163366	0.0312139	0.304797	0.96956	0.859114	0.645024	0.611176	0.402819	0.896792	0.752781	0.429671	0.85505
JHI-Hv50k-2016-7423	C/T	1H	6348964	0.86949	0.979493	0.73724	0.426102	0.882564	0.533094	0.905939	0.352072	0.155514	0.0254736	0.298794	0.931112	0.953999	0.609095	0.626932	0.360158	0.882317	0.769561	0.42059	0.798971
JHI-Hv50k-2016-7443	A/G	1H	6350065	0.885203	0.959807	0.745959	0.453714	0.895119	0.541148	0.939985	0.403344	0.183999	0.0312139	0.312888	0.951129	0.868324	0.645024	0.646906	0.37696	0.886694	0.804588	0.429671	0.85505
JHI-Hv50k-2016-7449	A/C	1H	6350560	0.887683	0.996238	0.794279	0.499793	0.922133	0.441586	0.95651	0.417679	0.187253	0.0267934	0.408697	0.894657	0.863759	0.606677	0.542885	0.310335	0.836339	0.762646	0.340807	0.85505
JHI-Hv50k-2016-7452	A/G	1H	6350837	0.694826	0.409519	0.120875	0.562828	0.686351	0.718588	0.920608	0.274391	0.303627	0.0227288	0.349236	0.581181	0.848585	0.693771	0.913898	0.992572	0.520513	0.484014	0.336255	0.780967
JHI-Hv50k-2016-7612	C/T	1H	6567732	0.599641	0.310438	0.22807	0.588834	0.780341	0.0597044	0.458493	0.82661	0.89618	0.0370172	0.106613	0.685304	0.703379	0.984485	0.676098	0.237874	0.595342	0.920164	0.417441	0.758804
JHI-Hv50k-2016-7618	C/T	1H	6573692	0.707042	0.584514	0.97425	0.289398	0.920412	0.518938	0.612966	0.437133	0.127753	0.0879595	0.476366	0.735256	0.827618	0.900375	0.905539	0.599423	0.933944	0.488647	0.217491	0.734281
JHI-Hv50k-2016-7619	A/C	1H	6573793	0.31807	0.82168	0.148353	0.373582	0.594862	0.717834	0.39103	0.919472	0.972879	0.191767	0.428898	0.749038	0.0760912	0.358029	0.957709	0.854377	0.848234	0.603152	0.934874	0.99182
JHI-Hv50k-2016-7695	C/T	1H	6690043	0.822818	0.386543	0.108025	0.904818	0.465839	0.840761	0.708039	0.243722	0.0701476	0.532588	0.144883	0.465093	0.0465648	0.72006	0.832796	0.689843	0.77311	0.314849	0.195034	0.701729
SCRI_RS_162524	A/G	1H	6690341	0.479763	0.313119	0.0668658	0.815358	0.539637	0.987658	0.926817	0.306876	0.072264	0.790472	0.19296	0.244133	0.03773	0.991274	0.809814	0.775383	0.623991	0.448883	0.20469	0.546677
JHI-Hv50k-2016-7701	A/T	1H	6690809	0.902709	0.427271	0.123253	0.92091	0.465839	0.837744	0.670043	0.207196	0.0629656	0.482908	0.136409	0.500307	0.0420369	0.591629	0.848956	0.713285	0.81525	0.30572	0.186495	0.701729
JHI-Hv50k-2016-7752	A/G	1H	6976698	0.655072	0.771044	0.223997	0.56175	0.145818	0.276811	0.859964	0.118016	0.0456404	0.370837	0.18797	0.598272	0.0619685	0.386584	0.481172	0.932545	0.119795	0.324318	0.113747	0.925117
JHI-Hv50k-2016-7753	C/T	1H	6976816	0.939007	0.501573	0.813797	0.500148	0.946987	0.231261	0.417051	0.83431	0.793525	0.607249	0.526072	0.677318	0.819218	0.477377	0.576633	0.312741	0.0454319	0.0802634	0.209796	0.624497
JHI-Hv50k-2016-7755	C/T	1H	6976942	-	-	-	-	-	-	-	-	-	-	-	-	-	-	-	-	-	-	-	-
JHI-Hv50k-2016-7757	G/T	1H	6976974	0.576924	0.738741	0.771793	0.122878	0.616432	0.352095	0.317159	0.89984	0.634601	0.455011	0.994431	0.626198	0.557711	0.340318	0.702698	0.479008	0.142874	0.578591	0.713664	0.732352
JHI-Hv50k-2016-7758	C/T	1H	6977068	0.655072	0.771044	0.223997	0.56175	0.145818	0.276811	0.859964	0.118016	0.0456404	0.370837	0.18797	0.598272	0.0619685	0.386584	0.481172	0.932545	0.119795	0.324318	0.113747	0.925117
JHI-Hv50k-2016-7793	C/T	1H	6995151	-	-	-	-	-	-	-	-	-	-	-	-	-	-	-	-	-	-	-	-
JHI-Hv50k-2016-7841	C/T	1H	7004595	0.373167	0.687235	0.115776	0.378517	0.428275	0.577192	0.449325	0.994688	0.914645	0.289562	0.321761	0.818242	0.376243	0.66868	0.731155	0.769554	0.962106	0.456528	0.721548	0.929669
JHI-Hv50k-2016-7843	C/T	1H	7004854	0.315003	0.890851	0.583915	0.69999	0.441816	0.407061	0.936511	0.0535988	0.0309162	0.245677	0.0528664	0.58239	0.0254956	0.495533	0.597735	0.766631	0.395944	0.670169	0.796521	0.693356
JHI-Hv50k-2016-7860	A/G	1H	7054241	0.930721	0.810896	0.41797	0.0791221	0.716144	0.855736	0.227765	0.746424	0.542797	0.218361	0.564736	0.705117	0.847482	0.53336	0.936163	0.944	0.378738	0.814307	0.572941	0.965014
JHI-Hv50k-2016-7866	A/G	1H	7060431	0.445151	0.99541	0.869906	0.408941	0.430138	0.881996	0.619622	0.279463	0.206884	0.301782	0.762919	0.521889	0.887376	0.982	0.880989	0.308587	0.419842	0.322945	0.171741	0.426553
JHI-Hv50k-2016-7869	C/T	1H	7060867	0.286831	0.958104	0.38762	0.633913	0.433972	0.604915	0.598163	0.83825	0.816126	0.403445	0.174867	0.797631	0.348828	0.572095	0.957201	0.751349	0.950629	0.554294	0.617974	0.60096
JHI-Hv50k-2016-7870	A/T	1H	7060971	-	-	-	-	-	-	-	-	-	-	-	-	-	-	-	-	-	-	-	-
6949-895	A/G	1H	7137635	-	-	-	-	-	-	-	-	-	-	-	-	-	-	-	-	-	-	-	-
11_21174	A/G	1H	7137635	-	-	-	-	-	-	-	-	-	-	-	-	-	-	-	-	-	-	-	-
JHI-Hv50k-2016-7883	A/G	1H	7145424	0.655072	0.771044	0.223997	0.56175	0.145818	0.276811	0.859964	0.118016	0.0456404	0.370837	0.18797	0.598272	0.0619685	0.386584	0.481172	0.932545	0.119795	0.324318	0.113747	0.925117
JHI-Hv50k-2016-7887	A/G	1H	7147443	0.286831	0.958104	0.38762	0.633913	0.433972	0.604915	0.598163	0.83825	0.816126	0.403445	0.174867	0.797631	0.348828	0.572095	0.957201	0.751349	0.950629	0.554294	0.617974	0.60096
JHI-Hv50k-2016-7888	A/G	1H	7147566	0.286831	0.958104	0.38762	0.633913	0.433972	0.604915	0.598163	0.83825	0.816126	0.403445	0.174867	0.797631	0.348828	0.572095	0.957201	0.751349	0.950629	0.554294	0.617974	0.60096
JHI-Hv50k-2016-7921	C/T	1H	7218861	0.384169	0.462683	0.231771	0.621096	0.398497	0.747438	0.640059	0.833328	0.89328	0.370033	0.213581	0.740599	0.999827	0.931951	0.766626	0.563137	0.916102	0.853455	0.576029	-
JHI-Hv50k-2016-7922	C/G	1H	7218934	0.593527	-	0.947451	-	-	-	-	-	-	-	-	-	-	-	-	-	-	-	-	-
JHI-Hv50k-2016-7936	A/G	1H	7220851	0.286831	0.958104	0.38762	0.633913	0.433972	0.604915	0.598163	0.83825	0.816126	0.403445	0.174867	0.797631	0.348828	0.572095	0.957201	0.751349	0.950629	0.554294	0.617974	0.60096
JHI-Hv50k-2016-7948	A/G	1H	7223543	0.286831	0.958104	0.38762	0.633913	0.433972	0.604915	0.598163	0.83825	0.816126	0.403445	0.174867	0.797631	0.348828	0.572095	0.957201	0.751349	0.950629	0.554294	0.617974	0.60096
JHI-Hv50k-2016-7963	C/T	1H	7228086	0.286831	0.958104	0.38762	0.633913	0.433972	0.604915	0.598163	0.83825	0.816126	0.403445	0.174867	0.797631	0.348828	0.572095	0.957201	0.751349	0.950629	0.554294	0.617974	0.60096
JHI-Hv50k-2016-7965	C/G	1H	7228236	0.744297	0.723735	0.566145	0.990679	0.328208	0.809844	0.692587	0.23032	0.26856	0.865711	0.748736	0.861129	0.0565026	0.655741	0.578777	0.615763	0.238278	0.473092	0.280438	0.850688
7372-1253	A/G	1H	7228966	0.827037	0.264214	0.0834908	0.553591	0.740037	0.462926	0.61881	0.124815	0.14805	0.0190584	0.358108	0.865211	0.701944	0.49362	0.516155	0.912157	0.880104	0.753211	0.881831	0.872085
11_21226	A/G	1H	7228966	0.64605	0.229012	0.0621204	0.381144	0.746422	0.293022	0.740363	0.119329	0.134213	0.00974358	0.238397	0.541608	0.671028	0.36986	0.499979	0.848454	0.956724	0.753765	0.76579	0.700684
JHI-Hv50k-2016-7974	A/G	1H	7229279	-	-	-	-	-	-	-	-	-	-	-	-	-	-	-	-	-	-	-	-
JHI-Hv50k-2016-7983	C/T	1H	7424578	0.200186	0.463179	0.695249	0.581077	0.598141	0.821372	0.51125	0.481199	0.53407	0.333997	0.957762	0.820369	0.110705	0.724754	0.588608	0.851524	0.355506	0.705082	0.228303	0.36279
JHI-Hv50k-2016-7985	A/G	1H	7424687	0.205459	0.848303	0.293975	0.537484	0.610287	0.133999	0.873969	0.822972	0.734648	0.994966	0.618365	0.545321	0.766944	0.173967	0.949712	0.603945	0.900574	0.144873	0.139285	0.225927
JHI-Hv50k-2016-7986	C/T	1H	7424688	-	-	-	-	-	-	-	-	-	-	-	-	-	-	-	-	-	-	-	-
JHI-Hv50k-2016-7989	A/G	1H	7424883	0.163067	0.461498	0.873738	0.998437	0.955072	0.36194	0.831035	0.910576	0.657647	0.786289	0.46463	0.955402	0.366056	0.658037	0.90465	0.884442	0.673274	0.804387	0.937189	0.198536
JHI-Hv50k-2016-8002	C/G	1H	7425741	0.915028	-	0.214593	-	-	-	-	-	-	-	-	-	-	-	-	-	-	-	-	-
SCRI_RS_184274	A/C	1H	7471254	0.422753	0.939834	0.204301	0.719536	0.940473	0.712931	0.465841	0.751249	0.788639	0.648546	0.318772	0.823346	0.247679	0.855859	0.968374	0.609368	0.562192	0.899154	0.822365	0.856027
JHI-Hv50k-2016-8060	C/T	1H	7471564	0.0679427	0.556105	0.438905	0.776474	0.208574	0.691521	0.210115	0.0829748	0.138095	0.471766	0.853711	0.907231	0.349366	0.703881	0.930694	0.131356	0.674883	0.865836	0.724126	0.68195
JHI-Hv50k-2016-8128	A/G	1H	7683668	0.994703	0.382826	0.173215	0.49373	0.568749	0.0618945	0.478242	0.4816	0.615719	0.492107	0.449507	0.720431	0.973512	0.219048	0.821777	0.854847	0.772769	0.360388	0.123762	0.566151
JHI-Hv50k-2016-8131	A/C	1H	7683934	0.879653	0.422889	0.181797	0.499831	0.598285	0.0555257	0.499575	0.429869	0.554782	0.418182	0.547948	0.798739	0.898251	0.187501	0.926037	0.804673	0.825023	0.361039	0.118213	0.590454
JHI-Hv50k-2016-8132	A/G	1H	7684049	0.794658	0.165431	0.123958	0.993082	0.389145	0.546979	0.90852	0.743383	0.484997	0.381575	0.852494	0.728715	0.839013	0.383661	0.579359	0.745008	0.602073	0.109536	0.0922387	0.372075
JHI-Hv50k-2016-8173	A/C	1H	7686927	-	-	-	-	-	-	-	-	-	-	-	-	-	-	-	-	-	-	-	-
JHI-Hv50k-2016-8208	A/G	1H	7712383	0.177062	0.150003	0.321155	0.349241	0.507022	0.0420899	0.951408	0.883862	0.37694	0.90252	0.997549	0.510682	0.662621	0.612362	0.583851	0.789819	0.538919	0.58391	0.350592	0.47515
JHI-Hv50k-2016-8214	C/T	1H	7712530	-	-	-	-	-	-	-	-	-	-	-	-	-	-	-	-	-	-	-	-
SCRI_RS_1929	A/C	1H	7841466	0.56104	0.689901	0.393092	0.494195	0.476402	0.142976	0.693329	0.294052	0.503078	0.512185	0.398475	0.326383	0.728618	0.73908	0.515482	0.537899	0.0535645	0.20637	0.211892	0.36991
JHI-Hv50k-2016-8306	A/G	1H	7842575	-	-	-	-	-	-	-	-	-	-	-	-	-	-	-	-	-	-	-	-
JHI-Hv50k-2016-8325	C/T	1H	7843513	-	-	-	-	-	-	-	-	-	-	-	-	-	-	-	-	-	-	-	-
JHI-Hv50k-2016-8341	C/T	1H	7844448	0.898517	0.692555	0.776646	0.806813	0.819285	0.210891	0.813149	0.696727	0.508261	0.800685	0.318166	0.872302	0.82523	0.297169	0.91852	0.676362	0.832521	0.26013	0.366672	0.0723373
JHI-Hv50k-2016-8361	A/G	1H	7845520	-	-	-	-	-	-	-	-	-	-	-	-	-	-	-	-	-	-	-	-
JHI-Hv50k-2016-8401	C/T	1H	8048561	0.176204	0.274569	0.712806	0.117442	0.310568	0.878168	0.951449	0.954709	0.414127	0.696113	0.629328	0.707568	0.785692	0.962947	0.873212	0.825895	0.933012	0.812725	0.0537714	0.0667746
JHI-Hv50k-2016-8403	A/G	1H	8049097	0.0689266	0.61843	0.204199	0.734698	0.925966	0.15803	0.481974	0.266862	0.294678	0.201942	0.8642	0.883857	0.681613	0.32181	0.965683	0.683475	0.298216	0.383518	0.692189	0.842321
JHI-Hv50k-2016-8460	A/G	1H	8056391	-	-	-	-	-	-	-	-	-	-	-	-	-	-	-	-	-	-	-	-
JHI-Hv50k-2016-8493	A/G	1H	8059626	0.99641	0.562572	0.903111	0.993581	0.906335	0.720338	0.655917	0.644751	0.946046	0.905968	0.668128	0.596295	0.587655	0.315028	0.828871	0.755715	0.275049	0.70057	0.38112	0.123102
JHI-Hv50k-2016-8507	C/T	1H	8060337	-	-	-	-	-	-	-	-	-	-	-	-	-	-	-	-	-	-	-	-
JHI-Hv50k-2016-8553	A/G	1H	8143367	0.539	0.453044	0.393689	0.229376	0.359543	0.167785	0.797796	0.514537	0.308845	0.510788	0.218904	0.599078	0.635371	0.293031	0.392132	0.544387	0.402354	0.823823	0.309271	0.602237
JHI-Hv50k-2016-8563	C/T	1H	8147148	0.698405	0.830285	0.928138	0.362222	0.296778	0.898267	0.838142	0.33574	0.266804	0.310149	0.229325	0.397348	0.310912	0.527834	0.362727	0.772271	0.310674	0.839285	0.256949	0.67586
JHI-Hv50k-2016-8602	A/G	1H	8161894	-	-	-	-	-	-	-	-	-	-	-	-	-	-	-	-	-	-	-	-
JHI-Hv50k-2016-8609	A/T	1H	8163219	-	-	-	-	-	-	-	-	-	-	-	-	-	-	-	-	-	-	-	-
JHI-Hv50k-2016-8618	A/T	1H	8164440	0.546775	0.913007	0.842706	0.158702	0.201518	0.964256	0.869131	0.394736	0.420613	0.688412	0.154447	0.496617	0.443614	0.331404	0.529778	0.615987	0.140726	0.859398	0.124464	0.799839
JHI-Hv50k-2016-8627	C/T	1H	8164700	0.580558	0.69797	0.938889	0.412551	0.569908	0.272328	0.642847	0.579959	0.50801	0.869234	0.320653	0.373312	0.116918	0.836384	0.847257	0.528208	0.0969262	0.203797	0.470197	0.661407
JHI-Hv50k-2016-8710	C/G	1H	8337195	0.01747	0.512441	0.34119	0.0470844	0.0150323	0.519175	0.27205	0.800762	0.946459	0.628755	0.519518	0.521149	0.977443	0.784967	0.331366	0.567573	0.484808	0.323947	0.0447762	0.105714
JHI-Hv50k-2016-8723	A/G	1H	8338131	0.598976	0.857871	0.68239	0.199629	0.277596	0.114076	0.811685	0.597058	0.567633	0.722166	0.174006	0.985272	0.186449	0.540344	0.270122	0.715944	0.518884	0.919555	0.85001	0.355234
JHI-Hv50k-2016-8779	C/G	1H	8351643	-	-	-	-	-	-	-	-	-	-	-	-	-	-	-	-	-	-	-	-
JHI-Hv50k-2016-8786	A/G	1H	8351841	0.103164	0.8126	0.233659	0.458204	0.783899	0.363766	0.418939	0.402451	0.305339	0.168893	0.882116	0.876068	0.424824	0.349887	0.9948	0.659523	0.397993	0.500009	0.756562	0.458097
JHI-Hv50k-2016-8791	C/T	1H	8352365	-	-	-	-	-	-	-	-	-	-	-	-	-	-	-	-	-	-	-	-
SCRI_RS_165792	A/C	1H	8352810	0.0617104	0.917378	0.462785	0.123855	0.101134	0.520861	0.176058	0.762836	0.713519	0.643069	0.455672	0.749981	0.77347	0.699661	0.354575	0.697119	0.441131	0.351351	0.0669521	0.102222
JHI-Hv50k-2016-8797	C/T	1H	8353075	-	-	-	-	-	-	-	-	-	-	-	-	-	-	-	-	-	-	-	-
JHI-Hv50k-2016-8804	C/T	1H	8354048	0.103164	0.8126	0.233659	0.458204	0.783899	0.363766	0.418939	0.402451	0.305339	0.168893	0.882116	0.876068	0.424824	0.349887	0.9948	0.659523	0.397993	0.500009	0.756562	0.458097
JHI-Hv50k-2016-8809	C/T	1H	8354584	-	-	-	-	-	-	-	-	-	-	-	-	-	-	-	-	-	-	-	-
SCRI_RS_222250	A/G	1H	8354814	0.0899612	0.588485	0.49225	0.0270918	0.0264608	0.227261	0.462789	0.897497	0.985421	0.665301	0.107433	0.654977	0.914724	0.365892	0.309398	0.587483	0.732174	0.407224	0.130147	0.421394
JHI-Hv50k-2016-8840	C/T	1H	8364009	-	-	-	-	-	-	-	-	-	-	-	-	-	-	-	-	-	-	-	-
JHI-Hv50k-2016-8841	C/T	1H	8364159	0.854072	0.449653	0.740368	0.84089	0.654978	0.27134	0.743763	0.407157	0.218493	0.376819	0.468411	0.347651	0.358643	0.668219	0.894915	0.522752	0.0699235	0.148599	0.670614	0.40408
JHI-Hv50k-2016-8842	G/T	1H	8364270	0.99641	0.562572	0.903111	0.993581	0.906335	0.720338	0.655917	0.644751	0.946046	0.905968	0.668128	0.596295	0.587655	0.315028	0.828871	0.755715	0.275049	0.70057	0.38112	0.123102
JHI-Hv50k-2016-8950	C/T	1H	8451733	0.0802706	0.507735	0.108619	0.496419	0.783899	0.512403	0.287432	0.411089	0.46211	0.179714	0.74549	0.827425	0.423039	0.413328	0.687931	0.94241	0.531332	0.589335	0.755109	0.458097
JHI-Hv50k-2016-8951	A/T	1H	8451854	-	-	-	-	-	-	-	-	-	-	-	-	-	-	-	-	-	-	-	-
JHI-Hv50k-2016-8961	C/T	1H	8452962	-	-	-	-	-	-	-	-	-	-	-	-	-	-	-	-	-	-	-	-
JHI-Hv50k-2016-8968	A/G	1H	8454043	-	-	-	-	-	-	-	-	-	-	-	-	-	-	-	-	-	-	-	-
JHI-Hv50k-2016-8969	C/T	1H	8454293	-	-	-	-	-	-	-	-	-	-	-	-	-	-	-	-	-	-	-	-
JHI-Hv50k-2016-9033	C/T	1H	8467176	-	-	-	-	-	-	-	-	-	-	-	-	-	-	-	-	-	-	-	-
12_31149	A/G	1H	8468465	-	-	-	-	-	-	-	-	-	-	-	-	-	-	-	-	-	-	-	-
JHI-Hv50k-2016-9131	A/G	1H	8481295	0.635761	0.633106	0.993527	0.633407	0.60586	0.680169	0.718664	0.894963	0.74536	0.686624	0.151206	0.939832	0.72762	0.856125	0.735292	0.429158	0.560073	0.929905	0.622668	0.185025
JHI-Hv50k-2016-9149	C/T	1H	8483003	0.765059	0.787699	0.722391	0.484827	0.540077	0.68151	0.718539	0.984446	0.808163	0.709866	0.144165	0.986306	0.774266	0.779538	0.785195	0.427604	0.533941	0.971272	0.608957	0.206887
JHI-Hv50k-2016-9160	C/T	1H	8484233	-	-	-	-	-	-	-	-	-	-	-	-	-	-	-	-	-	-	-	-
JHI-Hv50k-2016-9183	A/C	1H	8525373	-	-	-	-	-	-	-	-	-	-	-	-	-	-	-	-	-	-	-	-
JHI-Hv50k-2016-9198	A/G	1H	8526231	-	-	-	-	-	-	-	-	-	-	-	-	-	-	-	-	-	-	-	-
JHI-Hv50k-2016-9204	A/C	1H	8526907	-	-	-	-	-	-	-	-	-	-	-	-	-	-	-	-	-	-	-	-
JHI-Hv50k-2016-9209	C/T	1H	8527110	-	-	-	-	-	-	-	-	-	-	-	-	-	-	-	-	-	-	-	-
JHI-Hv50k-2016-9210	C/G	1H	8527169	-	-	-	-	-	-	-	-	-	-	-	-	-	-	-	-	-	-	-	-
JHI-Hv50k-2016-9229	C/T	1H	8579874	-	-	-	-	-	-	-	-	-	-	-	-	-	-	-	-	-	-	-	-
JHI-Hv50k-2016-9232	A/G	1H	8586441	-	-	-	-	-	-	-	-	-	-	-	-	-	-	-	-	-	-	-	-
JHI-Hv50k-2016-9237	C/G	1H	8587066	0.741509	0.837502	0.157756	0.413317	0.442627	0.721731	0.712553	0.889904	0.847198	0.867398	0.221728	0.752713	0.983734	0.580233	0.541944	0.810859	0.527443	0.828821	0.488018	0.525875
JHI-Hv50k-2016-9238	A/C	1H	8587131	-	-	-	-	-	-	-	-	-	-	-	-	-	-	-	-	-	-	-	-
JHI-Hv50k-2016-9240	A/G	1H	8587197	0.669303	0.597024	0.539642	0.631466	0.923585	0.28329	0.867095	0.620285	0.474657	0.616505	0.364796	0.492201	0.605064	0.796162	0.664333	0.734766	0.452339	0.738167	0.225753	0.387659
JHI-Hv50k-2016-9500	C/T	1H	8914352	-	-	-	-	-	-	-	-	-	-	-	-	-	-	-	-	-	-	-	-
SCRI_RS_134663	A/G	1H	8914431	0.324569	0.749827	0.355352	0.191803	0.507607	0.103164	0.296774	0.601819	0.482593	0.864004	0.546308	0.373633	0.39833	0.622772	0.512991	0.519525	0.280576	0.753466	0.522388	0.273507
JHI-Hv50k-2016-9518	A/G	1H	8915797	-	-	-	-	0.410468	-	-	-	-	-	-	-	-	-	-	0.6338	-	-	0.527738	0.0775412
JHI-Hv50k-2016-9519	C/T	1H	8915870	0.859945	0.970799	0.809708	0.754862	0.211207	0.196936	0.927388	0.705799	0.590953	0.26952	0.701489	0.565405	0.518997	0.657753	0.649848	0.23285	0.122441	0.600416	0.223248	0.536911
JHI-Hv50k-2016-9524	A/C	1H	8916224	-	-	-	-	-	-	-	-	-	-	-	-	-	-	-	-	-	-	-	-
JHI-Hv50k-2016-9563	C/T	1H	8918908	-	-	-	-	-	-	-	-	-	-	-	-	-	-	-	-	-	-	-	-
JHI-Hv50k-2016-9567	G/T	1H	8919481	0.859945	0.970799	0.809708	0.754862	0.211207	0.196936	0.927388	0.705799	0.590953	0.26952	0.701489	0.565405	0.518997	0.657753	0.649848	0.23285	0.122441	0.600416	0.223248	0.536911
JHI-Hv50k-2016-9597	C/T	1H	8931461	-	-	-	-	-	-	-	-	-	-	-	-	-	-	-	-	-	-	-	-
JHI-Hv50k-2016-9600	A/C	1H	8932450	-	-	-	-	-	-	-	-	-	-	-	-	-	-	-	-	-	-	-	-
JHI-Hv50k-2016-9615	C/T	1H	8935492	-	-	-	-	-	-	-	-	-	-	-	-	-	-	-	-	-	-	-	-
JHI-Hv50k-2016-9618	C/T	1H	8935735	0.94824	0.73927	0.0794117	0.172859	-	0.398542	0.926812	0.774052	0.997669	0.404986	0.501737	0.617171	0.909595	0.0467822	0.986051	0.435991	0.962513	0.124264	0.0924941	0.480931
JHI-Hv50k-2016-9620	A/G	1H	8935838	-	-	-	-	-	-	-	-	-	-	-	-	-	-	-	-	-	-	-	-
12_30918	A/G	1H	8935905	0.32288	0.776476	0.894216	0.136876	0.246213	0.159894	0.725522	0.678953	0.663469	0.668832	0.986187	0.417225	0.850777	0.38651	0.516798	0.177328	0.15739	0.186316	0.0207166	0.546425
JHI-Hv50k-2016-9624	A/G	1H	8936160	-	-	-	-	-	-	-	-	-	-	-	-	-	-	-	-	-	-	-	-
12_30919	A/G	1H	8936302	0.429796	0.921842	0.376661	0.708773	0.469585	0.337482	0.669905	0.646281	0.625815	0.985135	0.535658	0.48431	0.453625	0.957714	0.35069	0.345099	0.183004	0.737865	0.286001	0.262247
JHI-Hv50k-2016-9680	A/G	1H	9072567	0.74062	0.971327	0.271782	0.19678	0.807466	0.548348	0.421282	0.645093	0.809399	0.677446	0.856545	0.658215	0.884636	0.804174	0.945095	0.914723	0.522786	0.20502	0.246519	0.704232
JHI-Hv50k-2016-9699	G/T	1H	9076558	0.479668	0.584865	0.774629	0.710993	0.464464	0.987155	0.775678	0.470508	0.563077	0.468246	0.0898016	0.926731	0.877073	0.517343	0.868367	0.412485	0.403749	0.972876	0.988015	0.310561
JHI-Hv50k-2016-9703	C/G	1H	9077273	0.825365	0.931985	0.336054	0.180332	0.771416	0.539508	0.444581	0.71141	0.878648	0.619773	0.876907	0.67509	0.801199	0.765297	0.966319	0.889992	0.524247	0.187386	0.237776	0.756507
JHI-Hv50k-2016-9721	A/G	1H	9079361	-	-	-	-	-	-	-	-	-	-	-	-	-	-	-	-	-	-	-	-
JHI-Hv50k-2016-9731	A/G	1H	9087251	0.453864	0.757642	0.76592	0.266258	0.50172	0.0494515	0.445899	0.455692	0.514829	0.757352	0.260046	0.897846	0.25291	0.327135	0.821901	0.586632	0.475689	0.749299	0.322918	0.162192
JHI-Hv50k-2016-9748	A/T	1H	9088155	-	-	-	-	-	-	-	-	-	-	-	-	-	-	-	-	-	-	-	-
SCRI_RS_119312	A/C	1H	9160377	0.662042	0.295712	0.214789	0.163038	0.577054	0.492395	0.274283	0.707842	0.798025	0.595128	0.492391	0.955144	0.644762	0.582057	0.685253	0.965259	0.678358	0.40531	0.0754205	0.630943
12_30950	A/G	1H	9161205	-	-	-	-	-	-	-	-	-	-	-	-	-	-	-	-	-	-	-	-
JHI-Hv50k-2016-9842	C/T	1H	9161305	-	-	-	-	-	-	-	-	-	-	-	-	-	-	-	-	-	-	-	-
12_30952	A/T	1H	9161346	0.536064	0.503766	0.101159	0.117217	0.450351	0.240766	0.418931	0.326078	0.137548	0.398874	0.385582	0.631197	0.281026	0.683749	0.458361	0.123773	0.0572015	0.322465	0.330186	0.918685
JHI-Hv50k-2016-9857	A/C	1H	9162599	0.330545	0.539892	0.763388	0.601252	0.25086	0.687245	0.555706	0.281972	0.464057	0.353159	0.141584	0.500496	0.742113	0.684365	0.8621	0.25631	0.227063	0.62799	0.865059	0.507175
JHI-Hv50k-2016-9863	C/T	1H	9164970	-	-	-	-	-	-	-	-	-	-	-	-	-	-	-	-	-	-	-	-
JHI-Hv50k-2016-9902	A/G	1H	9229744	-	-	-	-	-	-	-	-	-	-	-	-	-	-	-	-	-	-	-	-
JHI-Hv50k-2016-9903	A/G	1H	9229816	0.4659	0.733102	0.244657	0.915999	0.792166	0.564783	0.0631217	0.251532	0.313827	0.582427	0.92165	0.62309	0.146655	0.776102	0.670195	0.477103	0.741445	0.858902	0.924525	0.515211
SCRI_RS_129789	C/T	1H	9237505	0.538878	0.751327	0.619265	0.260044	0.810603	0.0739899	0.479152	0.217824	0.195878	0.473038	0.294175	0.889863	0.435068	0.404171	0.506704	0.568508	0.105426	0.428164	0.588961	0.146685
JHI-Hv50k-2016-9963	C/T	1H	9237773	0.574678	0.740049	0.39508	0.0376264	0.390148	0.246911	0.98501	0.290855	0.434464	0.939239	0.271192	0.647187	0.353241	0.594532	0.70577	0.649319	0.198017	0.16096	0.0930091	0.346492
JHI-Hv50k-2016-9983	A/C	1H	9238603	0.936002	0.498423	0.470257	0.537107	0.64546	0.394518	0.598001	0.56132	0.818544	0.935724	0.211153	0.432424	0.0414314	0.573709	0.755742	0.469059	0.42787	0.730725	0.749456	0.160062
JHI-Hv50k-2016-9987	A/G	1H	9238835	0.122032	0.173765	0.119191	0.0108094	0.125409	0.103754	0.6778	0.779397	0.406581	0.939219	0.978503	0.717948	0.930803	0.535798	0.198798	0.912527	0.28481	0.0947463	0.0633348	0.610864
JHI-Hv50k-2016-9989	C/G	1H	9238928	0.292102	0.394599	0.941328	0.844713	0.894969	0.852221	0.653236	0.511048	0.717861	0.551292	0.0639862	0.918358	0.749545	0.783882	0.705036	0.50551	0.406555	0.875923	0.988782	0.31455
JHI-Hv50k-2016-10004	C/G	1H	9239562	0.364723	0.505906	0.810027	0.710993	0.464464	0.987155	0.775678	0.470508	0.563077	0.468246	0.0898016	0.926731	0.877073	0.517343	0.868367	0.412485	0.403749	0.972876	0.988015	0.310561
JHI-Hv50k-2016-10019	A/G	1H	9240411	0.568539	0.769587	0.892103	0.204955	0.556379	0.153562	0.534973	0.169157	0.14912	0.121979	0.155702	0.940472	0.95984	0.176741	0.52444	0.712935	0.247747	0.64785	0.516964	0.283
JHI-Hv50k-2016-10164	A/C	1H	9603205	0.354118	0.443246	0.880805	0.72827	0.422345	0.406406	0.58834	0.199631	0.338782	0.278278	0.0230158	0.606154	0.463127	0.334411	0.92854	0.0562218	0.604271	0.70089	0.514919	0.461759
JHI-Hv50k-2016-10222	A/G	1H	9795271	-	-	-	-	-	-	-	-	-	-	-	-	-	-	-	-	-	-	-	-
JHI-Hv50k-2016-10223	C/G	1H	9795287	-	-	-	-	-	-	-	-	-	-	-	-	-	-	-	-	-	-	-	-
JHI-Hv50k-2016-10241	A/C	1H	9796931	-	-	-	-	-	-	-	-	-	-	-	-	-	-	-	-	-	-	-	-
JHI-Hv50k-2016-10260	C/T	1H	9847490	-	-	0.0962485	-	-	-	-	0.0972793	0.611547	-	-	0.817136	-	-	-	-	0.55128	-	-	-
JHI-Hv50k-2016-10262	A/C	1H	9847654	0.656875	0.338284	0.166366	0.149246	0.889959	0.466379	0.531706	0.488819	0.0821481	0.2538	0.0966593	0.969857	0.202982	0.230626	0.550027	0.547884	0.273531	0.995277	0.912047	0.603955
JHI-Hv50k-2016-10265	C/T	1H	9848504	0.670179	0.387582	0.702188	0.886604	0.664138	0.348249	0.15151	0.284585	0.53055	0.746922	0.715149	0.858019	0.185911	0.623146	0.95257	0.928396	0.947089	0.984409	0.883042	0.861297
JHI-Hv50k-2016-10279	C/T	1H	9936024	0.849053	0.858741	0.359839	0.234049	0.759093	0.449464	0.944904	0.093604	0.0180612	0.0914426	0.0738781	0.319517	0.248385	0.123237	0.28068	0.198366	0.160497	0.569213	0.862358	0.795928
JHI-Hv50k-2016-10280	A/C	1H	9936102	-	-	-	-	-	-	-	-	-	-	-	-	-	-	-	-	-	-	-	-
JHI-Hv50k-2016-10283	C/T	1H	9936447	-	-	-	-	-	-	-	0.086603	0.44039	-	-	-	-	-	-	-	0.584084	-	-	-
JHI-Hv50k-2016-10286	A/G	1H	9936711	0.376501	0.776092	0.722123	0.329305	0.39161	0.672711	0.842976	0.375446	0.350201	0.212046	0.0243124	0.861568	0.8497	0.314857	0.67695	0.239526	0.359191	0.770252	0.939756	0.571006
JHI-Hv50k-2016-10289	A/G	1H	9936736	-	-	-	-	-	-	-	-	-	-	-	-	-	-	-	-	-	-	-	-
JHI-Hv50k-2016-10325	C/T	1H	10236292	-	-	-	-	-	-	-	-	-	-	-	-	-	-	-	-	-	-	-	-
SCRI_RS_148733	A/G	1H	10236703	0.470684	0.425354	0.226857	0.0300212	0.265418	0.497123	0.883172	0.782356	0.238385	0.529681	0.0420566	0.208759	0.954854	0.122559	0.652535	0.998591	0.987892	0.634483	0.362857	0.664978
JHI-Hv50k-2016-10330	C/T	1H	10237263	-	-	-	-	-	-	-	-	-	-	-	-	-	-	-	-	-	-	-	-
JHI-Hv50k-2016-10333	C/T	1H	10237800	-	-	-	-	-	-	-	-	-	-	-	-	-	-	-	-	-	-	-	-
JHI-Hv50k-2016-10336	A/G	1H	10239199	0.425877	0.447048	0.287037	0.0317851	0.219177	0.602617	0.840295	0.828845	0.273621	0.531115	0.0449089	0.196976	0.984035	0.0953365	0.671948	0.940721	0.866803	0.55742	0.259809	0.664978
JHI-Hv50k-2016-10363	A/G	1H	10246449	0.297412	0.676238	0.845294	0.074618	0.0997468	0.264785	0.434989	0.795703	0.700473	0.869961	0.030872	0.273226	0.499482	0.105714	0.590267	0.961692	0.608708	0.687364	0.222349	0.988487
JHI-Hv50k-2016-10365	C/T	1H	10246666	-	-	-	-	-	-	-	-	-	-	-	-	-	-	-	-	-	-	-	-
JHI-Hv50k-2016-10366	C/T	1H	10246852	-	-	-	-	-	-	-	-	-	-	-	-	-	-	-	-	-	-	-	-
JHI-Hv50k-2016-10391	A/G	1H	10599960	0.0900568	0.384105	0.327829	0.0139098	0.259378	0.750104	0.46289	0.888768	0.62437	0.926181	0.900666	0.583815	0.604931	0.374665	0.54799	0.571774	0.454357	0.998951	0.461991	0.0700256
JHI-Hv50k-2016-10419	A/G	1H	10741165	-	-	-	-	-	-	-	-	-	-	-	-	-	-	-	-	-	-	-	-
JHI-Hv50k-2016-10432	C/T	1H	10742744	-	-	-	-	-	-	-	-	-	-	-	-	-	-	-	-	-	-	-	-
JHI-Hv50k-2016-10440	A/C	1H	10744078	-	-	-	-	-	-	-	-	-	-	-	-	-	-	-	-	-	-	-	-
JHI-Hv50k-2016-10443	G/T	1H	10744426	-	-	-	-	-	-	-	-	-	-	-	-	-	-	-	-	-	-	-	-
JHI-Hv50k-2016-10445	A/G	1H	10744518	-	-	-	-	-	-	-	-	-	-	-	-	-	-	-	-	-	-	-	-
SCRI_RS_137023	A/G	1H	10746226	0.834776	0.950353	0.772459	0.233174	0.639517	0.660609	0.66566	0.154489	0.0794111	0.151444	0.0555355	0.52427	0.835934	0.40477	0.923864	0.678693	0.499698	0.846162	0.436729	0.723187
12_30588	A/G	1H	10747464	-	-	-	-	-	-	-	-	-	-	-	-	-	-	-	-	-	-	-	-
SCRI_RS_164150	C/T	1H	10747629	-	-	-	-	-	-	-	-	-	-	-	-	-	-	-	-	-	-	-	-
JHI-Hv50k-2016-10472	C/T	1H	10747635	-	-	-	-	-	-	-	-	-	-	-	-	-	-	-	-	-	-	-	-
JHI-Hv50k-2016-10491	C/G	1H	10749299	0.781713	0.904649	0.913246	0.187046	0.686079	0.668629	0.520974	0.157064	0.0621312	0.12029	0.0829433	0.62522	0.77135	0.179769	0.935046	0.524366	0.635459	0.657967	0.56994	0.725322
JHI-Hv50k-2016-10570	C/T	1H	10963569	0.931266	0.944115	0.372915	0.0405816	0.940998	0.641729	0.270072	0.297659	0.108556	0.193127	0.43373	0.427236	0.0992334	0.438101	0.43028	0.412647	0.466573	0.644901	0.14581	0.518228
JHI-Hv50k-2016-10609	C/T	1H	11139071	0.385914	0.202392	0.655388	0.0912801	0.377362	0.92516	0.576457	0.237123	0.3915	0.593288	0.0756092	0.308577	0.266519	0.137391	0.57737	0.913866	0.513867	0.388297	0.421537	0.807557
JHI-Hv50k-2016-10642	G/T	1H	11164784	0.104043	0.553594	0.269074	0.716	0.705122	0.282136	0.809459	0.496407	0.871992	0.480534	0.647019	0.466694	0.617151	0.875288	0.539555	0.24285	0.746696	0.89696	0.945604	0.377315
JHI-Hv50k-2016-10643	C/T	1H	11164835	-	-	-	-	-	-	-	-	-	-	-	-	-	-	-	-	-	-	-	-
JHI-Hv50k-2016-10645	C/T	1H	11165010	0.133013	0.931112	0.842184	0.887629	0.467351	0.588077	0.441065	0.362498	0.502663	0.717239	0.462648	0.625743	0.953705	0.72601	0.705257	0.917694	0.77711	0.938613	0.945864	0.436875
JHI-Hv50k-2016-10665	G/T	1H	11181296	-	-	-	-	-	-	-	-	-	-	-	-	-	-	-	-	-	-	-	-
JHI-Hv50k-2016-10678	A/G	1H	11189482	-	-	-	-	-	-	-	-	-	-	-	-	-	-	-	-	-	-	-	-
JHI-Hv50k-2016-10692	C/T	1H	11190846	0.17473	0.492596	0.631217	0.0186052	0.872716	0.972943	0.887355	0.116242	0.111716	0.224637	0.430233	0.172228	0.37483	0.131037	0.750535	0.553463	0.568204	0.990211	0.16244	0.838923
JHI-Hv50k-2016-10779	C/T	1H	11211324	0.452834	0.244146	0.545146	0.023376	0.0274089	0.108038	0.683496	0.13027	0.288128	0.327958	0.00900335	0.413388	0.900948	0.0434725	0.767787	0.59796	0.343849	0.127923	0.307664	0.277756
JHI-Hv50k-2016-10780	A/G	1H	11211480	0.27931	0.238057	0.276328	0.0440909	0.271307	0.331192	0.827594	0.234781	0.478853	0.470915	0.00976921	0.252605	0.980611	0.0877263	0.844394	0.961461	0.421586	0.163822	0.346295	0.551452
JHI-Hv50k-2016-10782	A/G	1H	11211578	0.934737	0.342879	0.52957	0.0317491	0.326701	0.102314	0.802034	0.386825	0.463154	0.391027	0.0862028	0.440748	0.877431	0.0678899	0.835145	0.641352	0.28945	0.233898	0.626001	0.178449
JHI-Hv50k-2016-10800	G/T	1H	11212937	0.784014	0.910604	0.753753	0.911477	0.556727	0.222457	0.727362	0.673866	0.863458	0.449449	0.0395697	0.685401	0.220915	0.629449	0.489472	0.949035	0.302874	0.0322758	0.0649897	0.425529
JHI-Hv50k-2016-10875	G/T	1H	11362884	0.899657	0.73322	0.879782	0.0202383	0.170238	0.0737327	0.789152	0.274326	0.163798	0.244358	0.0445224	0.198157	0.745128	0.0416172	0.480217	0.167409	0.162356	0.152735	0.481005	0.592837
JHI-Hv50k-2016-10930	A/C	1H	11365254	0.985327	0.535698	0.85216	0.0238256	0.626539	0.895834	0.791716	0.688399	0.464646	0.690986	0.992687	0.296205	0.406861	0.127396	0.848907	0.574971	0.848461	0.516501	0.337629	0.574147
JHI-Hv50k-2016-10958	C/T	1H	11366070	-	-	-	-	-	-	-	-	-	-	-	-	-	-	-	-	-	-	-	-
JHI-Hv50k-2016-10989	C/G	1H	11457132	0.766802	0.377389	0.755822	0.0327244	0.366692	0.939796	0.926805	0.619968	0.712172	0.902948	0.263136	0.532152	0.502781	0.184928	0.766582	0.822557	0.957721	0.978387	0.245047	0.698548
JHI-Hv50k-2016-10993	A/C	1H	11457309	-	-	-	-	0.0921944	-	-	-	-	-	-	-	-	-	-	-	-	-	-	0.662894
JHI-Hv50k-2016-10994	C/T	1H	11457366	0.257389	-	0.49046	-	0.1062	-	-	-	-	-	-	-	-	-	-	-	-	-	-	0.63041
SCRI_RS_130600	A/G	1H	11457743	0.673832	0.824808	0.624958	0.238341	0.127676	0.712518	0.491736	0.640112	0.931791	0.734796	0.265207	0.193818	0.534082	0.257641	0.615319	0.556977	0.556656	0.233934	0.919015	0.59882
SCRI_RS_182656	A/G	1H	11457754	0.448228	0.645267	0.820322	0.198971	0.942213	0.775351	0.744311	0.112796	0.279425	0.83251	0.835852	0.891262	0.646999	0.294297	0.645278	0.846524	0.495904	0.347306	0.462847	0.70458
SCRI_RS_130592	A/G	1H	11458045	0.93042	0.811221	0.677577	0.0652721	0.845868	0.800227	0.832125	0.887693	0.887105	0.894464	0.638887	0.493891	0.194279	0.318621	0.968903	0.818794	0.934821	0.527734	0.395629	0.452166
JHI-Hv50k-2016-11028	C/T	1H	11464570	0.934045	0.724504	0.482084	0.294359	0.0639424	0.362534	0.653832	0.801024	0.882424	0.698435	0.177645	0.299662	0.139308	0.375988	0.791128	0.428626	0.546145	0.387831	0.641243	0.824156
SCRI_RS_169942	A/G	1H	11471725	0.332353	0.233828	0.592127	0.0294296	0.529885	0.99835	0.538869	0.396555	0.618074	0.89569	0.3448	0.323837	0.226605	0.154612	0.618734	0.999817	0.931829	0.702574	0.321168	0.958163
JHI-Hv50k-2016-11098	G/T	1H	11498533	0.467443	0.393219	0.903038	0.160224	0.032626	0.931613	0.129192	0.528771	0.66178	0.806749	0.0691289	0.320931	0.209002	0.0891683	0.808015	0.713574	0.236024	0.346596	0.550158	0.835747
12_30118	C/G	1H	11498637	0.558497	0.547307	0.773921	0.0139352	0.82198	0.989368	0.407531	0.459976	0.641402	0.412251	0.60461	0.519008	0.587481	0.339385	0.656208	0.713885	0.89855	0.66319	0.287794	0.630656
JHI-Hv50k-2016-11134	A/G	1H	11520174	-	-	-	-	-	-	-	-	-	-	-	-	-	-	-	-	-	-	-	-
JHI-Hv50k-2016-11135	A/G	1H	11520278	0.693367	0.0727285	0.213027	0.00867231	0.951957	0.670061	0.282443	0.414987	0.999149	0.483105	0.304473	0.602049	0.470462	0.492898	0.369733	0.359016	0.690423	0.737352	0.967683	0.125733
JHI-Hv50k-2016-11139	C/G	1H	11520378	0.644678	0.0588731	0.18347	0.00867231	0.951957	0.670061	0.282443	0.414987	0.999149	0.483105	0.304473	0.602049	0.470462	0.492898	0.369733	0.359016	0.690423	0.737352	0.967683	0.125733
JHI-Hv50k-2016-11149	C/G	1H	11528337	0.415092	0.571001	0.256494	-	0.0100989	0.962955	0.960101	0.661845	0.687714	0.242495	0.318679	0.355216	0.957433	0.820282	0.87667	-	0.491423	-	0.606719	0.939799
JHI-Hv50k-2016-11188	A/G	1H	11544929	0.422603	0.292027	0.419905	0.0013494	0.818302	0.76502	0.284336	0.973182	0.824934	0.872894	0.592889	0.61491	0.283021	0.718208	0.20751	0.395126	0.387374	0.423389	0.999304	0.303049
JHI-Hv50k-2016-11190	C/T	1H	11545070	-	-	-	-	-	-	-	-	-	-	-	-	-	-	-	-	-	-	-	-
JHI-Hv50k-2016-11201	A/G	1H	11546635	-	-	-	-	-	-	-	-	-	-	-	-	-	-	-	-	-	-	-	-
SCRI_RS_157757	A/G	1H	11547609	0.637581	0.955303	0.511023	0.326079	0.3045	0.93199	0.770099	0.703222	0.592695	0.808749	0.46124	0.135035	0.919444	0.722345	0.894889	0.416937	0.707872	0.914841	0.233818	0.238014
JHI-Hv50k-2016-11221	C/T	1H	11664794	0.377638	0.1201	0.212196	0.0466854	0.174735	0.76101	0.418077	0.5301	0.670017	0.731966	0.319565	0.16607	0.162569	0.168542	0.382311	0.954184	0.832719	0.609681	0.658169	0.572003
JHI-Hv50k-2016-11229	A/T	1H	11665121	0.660528	0.643257	0.790652	0.0695186	0.0276018	0.640703	0.218004	0.456039	0.703629	0.550214	0.563562	0.43668	0.32993	0.25622	0.950704	0.656337	0.230504	0.219196	0.790419	0.430362
JHI-Hv50k-2016-11230	C/T	1H	11665260	-	-	-	-	-	-	-	-	-	-	-	-	-	-	-	-	-	-	-	-
JHI-Hv50k-2016-11234	A/G	1H	11665410	-	-	-	-	-	-	-	-	-	-	-	-	-	-	-	-	-	-	-	-
JHI-Hv50k-2016-11249	C/T	1H	11688864	-	-	-	-	-	-	-	-	-	-	-	-	-	-	-	-	-	-	-	-
JHI-Hv50k-2016-11408	C/G	1H	11950782	-	-	-	-	-	-	-	-	-	-	-	-	-	-	-	-	-	-	-	-
JHI-Hv50k-2016-11481	C/T	1H	12034784	-	-	-	-	-	-	-	-	-	-	-	-	-	-	-	-	-	-	-	-
JHI-Hv50k-2016-11495	A/G	1H	12035800	0.831953	0.479593	0.760968	0.246282	0.34398	0.975035	0.756674	0.917646	0.892333	0.616372	0.638337	0.203639	0.0197916	0.651296	0.866023	0.760873	0.217828	0.685065	0.459549	0.409516
JHI-Hv50k-2016-11520	A/G	1H	12039808	-	-	-	-	-	-	-	-	-	-	-	-	-	-	-	-	-	-	-	-
JHI-Hv50k-2016-11522	C/T	1H	12040013	-	-	-	-	-	-	-	-	-	-	-	-	-	-	-	-	-	-	-	-
JHI-Hv50k-2016-11528	C/T	1H	12040644	0.600344	0.359631	0.930416	0.00621767	0.53954	0.658495	0.163896	0.274815	0.360741	0.911566	0.745419	0.923179	0.486378	0.489433	0.464181	0.371824	0.622872	0.176958	0.754793	0.582392
JHI-Hv50k-2016-11545	G/T	1H	12041659	-	-	-	-	-	-	-	-	-	-	-	-	-	-	-	-	-	-	-	-
SCRI_RS_205669	C/T	1H	12075504	0.612506	0.153291	0.337401	0.0428351	0.205864	0.857816	0.498276	0.617869	0.518885	0.564643	0.349764	0.132906	0.12086	0.232523	0.411608	0.694254	0.762173	0.681679	0.851839	0.466967
SCRI_RS_189465	C/T	1H	12227429	0.689628	0.984317	0.66395	0.0312687	0.550438	0.707875	0.61168	0.845335	0.524183	0.218565	0.707981	0.874071	0.177386	0.182397	0.316674	0.782507	0.603337	0.490744	0.702184	0.185136
JHI-Hv50k-2016-11646	A/G	1H	12288004	-	-	-	-	-	-	-	-	-	-	-	-	-	-	-	-	-	-	-	-
JHI-Hv50k-2016-11650	C/T	1H	12288444	-	-	-	-	-	-	-	-	-	-	-	-	-	-	-	-	-	-	-	-
JHI-Hv50k-2016-11651	G/T	1H	12288709	0.80556	0.473571	0.61564	0.0894927	0.965245	0.574317	0.522829	0.6453	0.475254	0.16945	0.674431	0.598953	0.419272	0.215322	0.501339	0.614359	0.650959	0.595668	0.866325	0.24611
JHI-Hv50k-2016-11687	C/G	1H	12442603	0.477556	0.479575	0.765475	0.0950734	0.214867	0.632061	0.61408	0.61125	0.914019	0.982635	0.296743	0.301049	0.116712	0.569145	0.875666	0.562466	0.648492	0.964032	0.361763	0.849148
SCRI_RS_152464	C/G	1H	12442656	0.382482	0.523385	0.779729	0.0640579	0.211315	0.721245	0.637066	0.644982	0.925444	0.987417	0.330447	0.298709	0.18189	0.471364	0.890894	0.613126	0.640415	0.939146	0.373412	0.849148
JHI-Hv50k-2016-11704	C/T	1H	12443895	-	-	-	-	-	-	-	-	-	-	-	-	-	-	-	-	-	-	-	-
JHI-Hv50k-2016-11714	A/G	1H	12444511	0.829168	0.86729	0.850681	0.224581	0.615872	0.671705	0.708149	0.477766	0.725436	0.974813	0.261827	0.188121	0.0432359	0.969429	0.412049	0.348094	0.405537	0.515037	0.568593	0.745089
SCRI_RS_13972	A/G	1H	12445090	0.292403	0.739125	0.819758	0.170683	0.379382	0.997065	0.69527	0.957223	0.767618	0.630788	0.644829	0.0598443	0.0890477	0.255971	0.540751	0.288876	0.109122	0.612157	0.268739	0.684087
JHI-Hv50k-2016-11736	C/G	1H	12448945	-	-	-	-	-	-	-	-	-	-	-	-	-	-	-	-	-	-	-	-
JHI-Hv50k-2016-11739	C/G	1H	12449176	-	-	-	-	-	-	-	-	-	-	-	-	-	-	-	-	-	-	-	-
JHI-Hv50k-2016-11753	A/T	1H	12480703	-	-	-	-	-	-	-	-	-	-	-	-	-	-	-	-	-	-	-	-
JHI-Hv50k-2016-11768	A/C	1H	12482187	-	-	-	-	0.261637	-	-	-	-	-	-	-	-	-	-	-	-	-	-	-
JHI-Hv50k-2016-11776	A/G	1H	12482734	0.447426	0.135806	0.808418	0.00476794	0.39692	0.6195	0.170215	0.415816	0.229262	0.467483	0.2685	0.920217	0.324567	0.903911	0.681837	0.662423	0.710072	0.790168	0.653565	0.369274
JHI-Hv50k-2016-11778	C/T	1H	12482833	0.364037	0.565226	0.554002	0.0572226	0.320537	0.803525	0.723325	0.220333	0.562014	0.435328	0.620642	0.814013	0.99831	0.551872	0.427449	0.570603	0.978047	0.549036	0.458374	0.763365
JHI-Hv50k-2016-11808	C/T	1H	12487964	-	-	-	-	-	-	-	-	-	-	-	-	-	-	-	-	-	-	-	-
JHI-Hv50k-2016-11824	A/C	1H	12489143	-	-	-	-	-	-	-	-	-	-	-	-	-	-	-	-	-	-	-	-
JHI-Hv50k-2016-11870	A/G	1H	12499845	0.793527	0.249148	0.472981	0.453642	0.49222	0.467139	0.519894	0.456214	0.528519	0.202285	0.514845	0.587641	0.694477	0.104421	0.707882	0.911048	0.218938	0.365551	0.321951	0.562346
JHI-Hv50k-2016-11873	C/T	1H	12500045	-	-	-	-	-	-	-	-	-	-	-	-	-	-	-	-	-	-	-	-
JHI-Hv50k-2016-11874	A/G	1H	12500101	-	-	-	-	-	-	-	-	-	-	-	-	-	-	-	-	-	-	-	-
JHI-Hv50k-2016-11876	A/T	1H	12500454	0.364037	0.565226	0.554002	0.0572226	0.320537	0.803525	0.723325	0.220333	0.562014	0.435328	0.620642	0.814013	0.99831	0.551872	0.427449	0.570603	0.978047	0.549036	0.458374	0.763365
JHI-Hv50k-2016-11877	A/G	1H	12500493	0.644954	0.930806	0.582665	0.0319268	0.165563	0.857278	0.407236	0.128158	0.0895487	0.0829448	0.763799	0.789381	0.153028	0.170525	0.452482	0.722783	0.194361	0.283615	0.243363	0.748452
JHI-Hv50k-2016-11910	A/G	1H	12527946	0.362289	0.593517	0.590523	0.064229	0.320397	0.897549	0.859137	0.375962	0.84903	0.39437	0.496671	0.546272	0.781927	0.651669	0.612961	0.927655	0.67453	0.542154	0.923912	0.612665
12_30948	A/C	1H	12554357	-	-	-	-	-	-	-	-	-	-	-	-	-	-	-	-	-	-	-	-
JHI-Hv50k-2016-11970	A/G	1H	12951535	0.28141	0.435192	0.379633	0.125748	0.214792	0.735196	0.658581	0.261116	0.636768	0.426226	0.439206	0.899881	0.840549	0.604876	0.449693	0.604531	0.877728	0.711893	0.300698	0.888898
JHI-Hv50k-2016-11974	A/G	1H	12952172	0.601739	0.292064	0.928907	0.0297424	0.325512	0.651422	0.253507	0.802295	0.615714	0.90271	0.296995	0.929344	0.125776	0.492802	0.91557	0.975456	0.670343	0.938349	0.370018	0.896442
JHI-Hv50k-2016-11980	G/T	1H	12953278	0.579635	0.849616	0.952561	0.301291	0.624277	0.782744	0.352988	0.224731	0.311316	0.579527	0.565773	0.681738	0.928616	0.979128	0.333102	0.509944	0.940231	0.758392	0.451326	0.925121
JHI-Hv50k-2016-12094	A/G	1H	12997899	0.789087	0.408673	0.764942	0.029329	0.356403	0.6554	0.248962	0.768303	0.588465	0.886436	0.274762	0.821352	0.110065	0.52332	0.791474	0.940795	0.543495	0.90442	0.316187	0.865238
JHI-Hv50k-2016-12110	A/G	1H	13002088	0.704094	0.400271	0.78079	0.0297424	0.325512	0.651422	0.253507	0.802295	0.615714	0.90271	0.296995	0.929344	0.125776	0.492802	0.91557	0.975456	0.670343	0.938349	0.370018	0.896442
JHI-Hv50k-2016-12117	C/T	1H	13002398	-	-	-	-	-	-	-	-	-	-	-	-	-	-	-	-	-	-	-	-
JHI-Hv50k-2016-12122	A/G	1H	13003082	-	-	-	-	-	-	-	-	-	-	-	-	-	-	-	-	-	-	-	-
JHI-Hv50k-2016-12202	G/T	1H	13057870	0.926798	0.992719	0.557798	0.0475215	0.794578	0.651034	0.346952	0.668705	0.731147	0.259426	0.0750246	0.906405	0.360172	0.563403	0.58166	0.927935	0.282064	0.514664	0.67121	0.562687
JHI-Hv50k-2016-12217	A/C	1H	13062827	-	-	-	-	-	-	-	-	-	-	-	-	-	-	-	-	-	-	-	-
JHI-Hv50k-2016-12336	A/G	1H	13160622	0.578697	0.0713648	0.230034	0.736485	0.477818	0.552436	0.870898	0.135294	0.406306	0.0392544	0.578359	0.503523	0.977899	0.300373	0.347436	0.966193	0.49177	0.347538	0.528905	0.517739
JHI-Hv50k-2016-12344	A/C	1H	13161098	0.358605	0.0207299	0.161606	0.696836	0.0629727	0.227662	0.80598	0.0869216	0.479908	0.0535093	0.432151	0.826939	0.822279	0.532747	0.692643	0.802933	0.489652	0.279611	0.658752	0.545995
JHI-Hv50k-2016-12349	A/C	1H	13164148	-	-	-	-	-	-	-	-	-	-	-	-	-	-	-	-	-	-	-	-
JHI-Hv50k-2016-12355	C/T	1H	13164321	-	-	-	-	-	-	-	-	-	-	-	-	-	-	-	-	-	-	-	-
JHI-Hv50k-2016-12372	A/C	1H	13203079	-	-	-	-	-	-	-	-	-	-	-	-	-	-	-	-	-	-	-	-
JHI-Hv50k-2016-12514	C/T	1H	13502091	-	-	-	-	-	-	-	-	-	-	-	-	-	-	-	-	-	-	-	-
JHI-Hv50k-2016-12517	A/C	1H	13502381	-	-	-	-	-	-	-	-	-	-	-	-	-	-	-	-	-	-	-	-
JHI-Hv50k-2016-12523	A/G	1H	13503951	0.324259	0.0562613	0.153034	0.966098	0.977701	0.948008	0.943506	0.0927544	0.21017	0.944115	0.357736	0.393527	0.376157	0.787259	0.74606	0.950505	0.347232	0.557396	0.74973	0.427611
JHI-Hv50k-2016-12547	A/T	1H	13512960	-	-	-	-	-	-	-	-	-	-	-	-	-	-	-	-	-	-	-	-
JHI-Hv50k-2016-12594	C/T	1H	13514961	-	-	-	-	-	-	-	-	-	-	-	-	-	-	-	-	-	-	-	-
JHI-Hv50k-2016-12602	A/G	1H	13515557	-	-	-	-	-	-	-	-	-	-	-	-	-	-	-	-	-	-	-	-
JHI-Hv50k-2016-12642	C/T	1H	13521060	-	-	-	-	-	-	-	-	-	-	-	-	-	-	-	-	-	-	-	-
JHI-Hv50k-2016-12666	A/T	1H	13523243	0.254364	0.0630136	0.166897	0.911412	0.977701	0.835047	0.943506	0.0927544	0.21017	0.944115	0.357736	0.393527	0.376157	0.787259	0.74606	0.950505	0.347232	0.557396	0.74973	0.427611
JHI-Hv50k-2016-12669	C/G	1H	13523367	0.0746573	0.25838	0.173285	0.0832991	0.0846934	0.751724	0.508139	0.101372	0.306747	0.483408	0.198936	0.642874	0.776429	0.958371	0.495587	0.849636	0.613751	0.888519	0.394812	0.490537
JHI-Hv50k-2016-12670	C/T	1H	13523615	0.737523	0.513886	0.655863	0.0722812	0.0769613	0.494642	0.260659	0.552603	0.44442	0.184619	0.247937	0.853805	0.208457	0.453409	0.818468	0.871221	0.836891	0.657223	0.361474	0.55994
JHI-Hv50k-2016-12682	C/T	1H	13577257	0.36814	0.997414	0.927789	0.187416	0.347763	0.541238	0.698015	0.79296	0.497505	0.350579	0.331854	0.547914	0.206364	0.894759	0.350128	0.953573	0.520541	0.572829	0.278972	0.00962989
JHI-Hv50k-2016-12689	C/T	1H	13577646	-	-	-	-	-	-	-	-	-	-	-	-	-	-	-	-	-	-	-	-
JHI-Hv50k-2016-12699	C/T	1H	13578650	-	-	-	-	-	-	-	-	-	-	-	-	-	-	-	-	-	-	-	-
JHI-Hv50k-2016-12700	C/T	1H	13578767	-	-	-	-	-	-	-	-	-	-	-	-	-	-	-	-	-	-	-	-
JHI-Hv50k-2016-12702	A/G	1H	13578821	-	-	-	-	-	-	-	-	-	-	-	-	-	-	-	-	-	-	-	-
JHI-Hv50k-2016-12703	C/T	1H	13578932	-	-	-	-	-	-	-	-	-	-	-	-	-	-	-	-	-	-	-	-
JHI-Hv50k-2016-12704	A/G	1H	13578940	-	-	-	-	-	-	-	-	-	-	-	-	-	-	-	-	-	-	-	-
JHI-Hv50k-2016-12707	A/G	1H	13579164	-	-	-	-	-	-	-	-	-	-	-	-	-	-	-	-	-	-	-	-
JHI-Hv50k-2016-12715	C/T	1H	13579703	0.798527	0.82282	0.873887	0.316768	0.283353	0.62236	0.425153	0.885287	0.818247	0.578578	0.271915	0.558669	0.143676	0.37836	0.658535	0.832906	0.57673	0.451854	0.370361	0.000891241
2496-1916	A/G	1H	13581567	-	-	-	-	-	-	-	-	-	-	-	-	-	-	-	-	-	-	-	-
11_20371	A/G	1H	13581567	-	-	-	-	-	-	-	-	-	-	-	-	-	-	-	-	-	-	-	-
JHI-Hv50k-2016-12736	C/T	1H	13581763	-	-	-	-	-	-	-	-	-	-	-	-	-	-	-	-	-	-	-	-
JHI-Hv50k-2016-12773	A/G	1H	13585049	-	-	-	-	-	-	-	-	-	-	-	-	-	-	-	-	-	-	-	-
SCRI_RS_189506	A/G	1H	13588202	0.560563	0.891314	0.946623	0.247174	0.340034	0.628186	0.971798	0.486424	0.342035	0.411274	0.147307	0.929611	0.192393	0.922047	0.475596	0.677833	0.819852	0.731112	0.30521	0.005861
JHI-Hv50k-2016-12802	A/C	1H	13590219	0.550243	0.756027	0.810863	0.277082	0.386067	0.512173	0.842554	0.583704	0.432629	0.435554	0.221795	0.758375	0.19705	0.889719	0.392065	0.805554	0.915571	0.856153	0.416479	0.00525774
10922-503	A/G	1H	13590934	0.521139	0.851916	0.899962	0.247174	0.334052	0.628186	0.971798	0.486424	0.342035	0.411274	0.146781	0.830951	0.16352	0.922047	0.475596	0.677833	0.819852	0.731112	0.30521	0.005861
11_10030	A/G	1H	13590934	0.560152	0.737867	0.806928	0.284893	0.37875	0.491019	0.877887	0.506907	0.367452	0.363399	0.189877	0.858795	0.187213	0.926024	0.385696	0.828552	0.845716	0.83069	0.464085	0.00525774
JHI-Hv50k-2016-12821	A/G	1H	13591207	-	-	-	-	-	-	-	-	-	-	-	-	-	-	-	-	-	-	-	-
JHI-Hv50k-2016-12829	A/T	1H	13597132	0.330944	0.241929	0.497438	0.104272	0.0914257	0.391442	0.0726988	0.912897	0.468071	0.407759	0.0389355	0.887318	0.158613	0.799205	0.41199	0.670585	0.903386	0.49548	0.439103	0.113232
12_30876	A/G	1H	13602737	0.950296	0.785955	0.274123	0.114173	0.107199	0.616656	0.35841	0.728091	0.808029	0.130881	0.408874	0.664588	0.603746	0.192527	0.794505	0.896324	0.905252	0.707351	0.472724	0.00461351
12_30877	C/G	1H	13602909	-	-	-	-	-	-	-	-	-	-	-	-	-	-	-	-	-	-	-	-
JHI-Hv50k-2016-12862	A/C	1H	13690576	0.726531	0.249189	0.559177	0.415883	0.113039	0.772615	0.144797	0.913631	0.919077	0.357649	0.318128	0.211456	0.623836	0.138397	0.779256	0.994352	0.584023	0.665042	0.273665	0.00509538
JHI-Hv50k-2016-12866	A/T	1H	13690817	0.281619	0.648035	0.401486	0.321069	0.0453285	0.503222	0.312051	0.718138	0.572354	0.892542	0.0628213	0.138122	0.504439	0.301375	0.85813	0.735741	0.230635	0.41548	0.275137	0.111878
SCRI_RS_141877	G/T	1H	13727327	-	-	-	-	-	-	-	-	-	-	-	-	-	-	-	-	-	-	-	-
JHI-Hv50k-2016-12926	A/G	1H	13732326	-	-	-	-	-	-	-	-	-	-	-	-	-	-	-	-	-	-	-	-
JHI-Hv50k-2016-12930	A/G	1H	13732560	0.522358	0.524516	0.261041	0.423015	0.114273	0.583634	0.155481	0.899808	0.999386	0.371097	0.289148	0.134042	0.692263	0.112703	0.910497	0.614414	0.315367	0.571874	0.283822	0.00509538
JHI-Hv50k-2016-12956	C/T	1H	13978369	-	-	-	-	-	-	-	-	-	-	-	-	-	-	-	-	-	-	-	-
JHI-Hv50k-2016-12959	A/G	1H	13978473	0.444591	0.0521607	0.97051	0.259317	0.134563	0.236535	0.131826	0.987023	0.515101	0.279682	0.764371	0.457477	0.953218	0.0447905	0.450671	0.471835	0.823969	0.974277	0.31593	0.00238345
JHI-Hv50k-2016-12965	A/C	1H	13979013	-	-	-	-	-	-	-	-	-	-	-	-	-	-	-	-	-	-	-	-
JHI-Hv50k-2016-12986	A/G	1H	13983067	-	-	-	-	-	-	-	-	-	-	-	-	-	-	-	-	-	-	-	-
JHI-Hv50k-2016-13004	G/T	1H	13991606	0.229646	0.382978	0.548116	0.222757	0.0932094	0.440981	0.132061	0.576536	0.500677	0.958525	0.149863	0.0556735	0.794877	0.493463	0.76319	0.545248	0.16889	0.615527	0.348941	0.00248308
JHI-Hv50k-2016-13011	C/T	1H	13992369	0.155949	0.679893	0.503854	0.161165	0.0779379	0.66755	0.291835	0.814896	0.566169	0.98426	0.318356	0.0530591	0.741838	0.502665	0.947947	0.572944	0.144993	0.607619	0.13974	0.00165371
JHI-Hv50k-2016-13033	C/T	1H	13993114	0.00728894	0.656116	0.487579	0.809325	0.234322	0.414819	0.62542	0.462693	0.214266	0.187775	0.0528942	0.802479	0.0929732	0.376861	0.198446	0.927526	0.326317	0.555774	0.370876	0.452623
JHI-Hv50k-2016-13067	A/G	1H	14194017	0.000150198	0.655986	0.316823	0.0515433	0.0343544	0.913496	0.498599	0.640526	0.456453	0.152739	0.357837	0.0279443	0.960836	0.825957	0.530389	0.83592	0.701321	0.763666	0.315923	0.0335501
JHI-Hv50k-2016-13068	A/G	1H	14194220	-	-	-	-	-	-	-	-	-	-	-	-	-	-	-	-	-	-	-	-
JHI-Hv50k-2016-13085	C/T	1H	14203262	0.151357	0.241425	0.734477	0.318828	0.178069	0.354945	0.149094	0.453872	0.502684	0.824295	0.223277	0.0402725	0.965126	0.148949	0.959027	0.614732	0.388229	0.430479	0.130203	0.00428135
JHI-Hv50k-2016-13093	A/G	1H	14203677	-	-	-	-	-	-	-	-	-	-	-	-	-	-	-	-	-	-	-	-
JHI-Hv50k-2016-13113	C/T	1H	14209162	0.0850861	0.286707	0.698415	0.230144	0.0382683	0.526147	0.233377	0.192575	0.169386	0.2676	0.0591829	0.0505573	0.959851	0.673302	0.741916	0.715716	0.241131	0.541773	0.324461	0.00128276
JHI-Hv50k-2016-13154	G/T	1H	14279579	0.164724	0.372538	0.604343	0.244735	0.0528917	0.49517	0.141772	0.447202	0.398221	0.961985	0.150594	0.0515162	0.919343	0.565727	0.845936	0.545696	0.214015	0.540994	0.306108	0.00248308
JHI-Hv50k-2016-13200	A/T	1H	14366124	0.566959	0.964944	0.892793	0.176573	-	0.975072	0.0285752	0.125674	0.162617	0.233548	0.707077	0.51258	0.257848	0.969381	0.0904584	0.722153	0.575375	0.447449	0.724814	-
SCRI_RS_124926	C/T	1H	14371313	0.327051	0.596957	0.233862	0.678252	0.522189	0.837278	0.15187	0.0318537	0.00866193	0.0978826	0.022764	0.378707	0.975925	0.66086	0.117979	0.937912	0.194476	0.272001	0.442548	8.59203e-05
JHI-Hv50k-2016-13227	C/G	1H	14371600	0.88452	0.644403	0.442408	0.433723	-	0.477082	0.186833	0.887747	0.597315	0.370207	0.308081	0.0702032	0.226629	0.620715	0.956	0.79238	0.713624	0.646731	0.973668	-
JHI-Hv50k-2016-13229	A/G	1H	14371949	0.88452	0.644403	0.442408	0.433723	-	0.477082	0.186833	0.887747	0.597315	0.370207	0.308081	0.0702032	0.226629	0.620715	0.956	0.79238	0.713624	0.646731	0.973668	-
JHI-Hv50k-2016-13232	C/T	1H	14372886	0.693565	0.608772	0.423677	0.509164	-	0.511258	0.171062	0.921433	0.581455	0.379773	0.207808	0.0679205	0.297755	0.574221	0.963156	0.814676	0.981654	0.833765	0.890408	-
JHI-Hv50k-2016-13237	A/T	1H	14373496	0.88452	0.644403	0.442408	0.433723	-	0.477082	0.186833	0.887747	0.597315	0.370207	0.308081	0.0702032	0.226629	0.620715	0.956	0.79238	0.713624	0.646731	0.973668	-
JHI-Hv50k-2016-13238	C/T	1H	14373861	0.905798	0.622247	0.43439	0.40053	-	0.469357	0.169637	0.986182	0.683631	0.320826	0.292871	0.0761464	0.287354	0.576019	0.927046	0.763353	0.708971	0.690979	0.956335	-
6792-1945	A/G	1H	14374682	0.434871	0.974116	0.773746	0.463265	0.654962	0.687407	0.0162146	0.0514581	0.0391596	0.0241575	0.00706481	0.830739	0.518122	0.713446	0.0559035	0.665201	0.14906	0.216952	0.798988	0.54402
11_10873	A/G	1H	14374682	0.421963	0.668653	0.985809	0.379053	0.56572	0.905143	0.0189896	0.0715722	0.0718638	0.0322546	0.0127121	0.621851	0.400586	0.711575	0.0462761	0.809236	0.12771	0.183408	0.341178	0.380733
JHI-Hv50k-2016-13243	G/T	1H	14375113	0.509589	0.292734	0.411973	0.787789	-	0.666453	0.360727	0.351454	0.37241	0.832468	0.126775	0.195593	0.502538	0.523733	0.539949	0.472315	0.0916432	0.221804	0.0855221	-
JHI-Hv50k-2016-13244	G/T	1H	14375279	0.327689	0.406341	0.312188	0.203326	0.774307	0.674147	0.396942	0.400458	0.143084	0.77188	0.333043	0.0278002	0.522143	0.45209	0.423076	0.671744	0.605	0.793744	0.950579	0.00149903
JHI-Hv50k-2016-13258	C/T	1H	14593896	0.315354	0.9696	0.299109	0.644579	0.00677297	0.509451	0.519324	0.779925	0.358443	0.895258	0.0381998	0.0767559	0.609593	0.940473	0.753281	0.57354	0.127261	0.794675	0.709203	5.23171e-05
JHI-Hv50k-2016-13262	C/T	1H	14595137	-	-	-	-	-	-	-	-	-	-	-	-	-	-	-	-	-	-	-	-
JHI-Hv50k-2016-13264	A/G	1H	14595224	0.317586	0.742579	0.544758	0.0673701	0.101659	0.883923	0.00609369	0.156819	0.344398	0.179552	0.483555	0.1996	0.883843	0.485097	0.288478	0.466635	0.696178	0.403079	0.98796	0.338116
JHI-Hv50k-2016-13282	A/G	1H	14600265	0.897082	0.682656	0.469082	0.306869	0.227734	0.708679	0.0152261	0.0340053	0.00938561	0.0302564	0.0135271	0.981126	0.260793	0.403339	0.221291	0.798139	0.137517	0.33112	0.68386	3.35132e-06
JHI-Hv50k-2016-13324	C/T	1H	14737513	0.427672	0.976541	0.621918	0.110176	-	0.286527	0.0138274	0.190953	0.301205	0.101617	0.649808	0.353102	0.408764	0.443158	0.37238	0.215108	0.868892	0.805736	0.867794	0.319688
JHI-Hv50k-2016-13325	C/T	1H	14737572	0.379405	0.811767	0.389	0.12105	0.107754	0.37061	0.00760254	0.0793378	0.190904	0.0479308	0.382702	0.253574	0.317387	0.383052	0.268494	0.30998	0.851492	0.478544	0.928088	0.226359
JHI-Hv50k-2016-13349	G/T	1H	14975034	0.409577	0.978247	0.444543	0.877116	0.321026	0.273847	0.616037	0.638629	0.759482	0.310096	0.147716	0.178718	0.89303	0.031208	0.620962	0.946711	0.443599	0.798222	0.823978	4.65329e-06
SCRI_RS_182603	A/C	1H	15065044	0.816719	0.585325	0.159283	0.681171	0.0198717	0.32127	0.338582	0.494061	0.172101	0.517923	0.0526208	0.771911	0.171301	0.482918	0.865161	0.283692	0.122643	0.52759	0.778083	0.000107175
JHI-Hv50k-2016-13366	C/T	1H	15065386	0.322023	0.737147	0.183635	0.731478	0.00254822	0.775796	0.894159	0.415041	0.0853697	0.577305	0.0468691	0.176606	0.987946	0.847524	0.715591	0.396608	0.238047	0.836883	0.446551	7.79379e-07
JHI-Hv50k-2016-13372	G/T	1H	15304790	0.885327	0.990547	0.516951	0.588954	0.0213068	0.55116	0.48261	0.874297	0.532268	0.883104	0.0667366	0.672345	0.180783	0.212048	0.469348	0.773535	0.423862	0.861084	0.662663	0.000107175
JHI-Hv50k-2016-13374	C/G	1H	15304884	0.39729	0.788223	0.180351	0.762109	0.00205843	0.659717	0.84211	0.939502	0.397848	0.695779	0.13691	0.156124	0.568298	0.413211	0.585247	0.706174	0.355877	0.734232	0.788152	6.93752e-07
JHI-Hv50k-2016-13382	C/T	1H	15305185	-	-	-	-	-	-	-	-	-	-	-	-	-	-	-	-	-	-	-	-
JHI-Hv50k-2016-13405	G/T	1H	15306390	-	-	-	-	-	-	-	-	-	-	-	-	-	-	-	-	-	-	-	-
SCRI_RS_153360	C/T	1H	15599115	0.916551	0.40831	0.24404	0.28994	0.161059	0.844315	0.0102134	0.0409146	0.0125552	0.0326183	0.064155	0.463732	0.294505	0.389647	0.14646	0.970977	0.532827	0.35103	0.774951	1.2029e-06
JHI-Hv50k-2016-13415	A/G	1H	15600976	-	-	-	-	-	-	-	-	-	-	-	-	-	-	-	-	-	-	-	-
JHI-Hv50k-2016-13416	A/T	1H	15601770	0.665375	0.454462	0.163038	0.789708	0.000734208	0.733311	0.977641	0.576133	0.184685	0.633939	0.0953576	0.592716	0.81903	0.665349	0.993575	0.25503	0.588586	0.717748	0.457329	6.93752e-07
JHI-Hv50k-2016-13417	C/T	1H	15601795	-	-	-	-	-	-	-	-	-	-	-	-	-	-	-	-	-	-	-	-
JHI-Hv50k-2016-13419	A/G	1H	15602449	0.0497829	0.544211	0.969553	0.862267	0.833875	0.44055	0.0213597	0.0727613	0.0997968	0.153684	0.0234905	0.875029	0.263494	0.94122	0.0159241	0.885454	0.286003	0.584074	0.995152	0.344887
JHI-Hv50k-2016-13427	C/G	1H	15604343	-	-	-	-	-	-	-	-	-	-	-	-	-	-	-	-	-	-	-	-
JHI-Hv50k-2016-13434	A/G	1H	15606067	-	-	-	-	-	-	-	-	-	-	-	-	-	-	-	-	-	-	-	-
JHI-Hv50k-2016-13437	A/T	1H	15606536	-	-	-	-	-	-	-	-	-	-	-	-	-	-	-	-	-	-	-	-
4226-570	A/G	1H	15607330	0.0547804	0.326827	0.752669	0.658534	0.42997	0.520085	0.575391	0.553338	0.767803	0.348875	0.0820894	0.749551	0.0419701	0.691767	0.250724	0.97268	0.775392	0.745696	0.807279	0.991814
11_20712	A/G	1H	15607330	0.0490988	0.321566	0.62724	0.637296	0.405692	0.484219	0.516371	0.506138	0.682069	0.433741	0.0322582	0.932073	0.0370943	0.853231	0.386327	0.86557	0.675329	0.917138	0.957127	0.781023
SCRI_RS_138043	C/T	1H	15615666	0.712171	0.368967	0.115182	0.117271	0.163585	0.336778	0.00736181	0.0527383	0.0115574	0.0698736	0.0468504	0.392653	0.810588	0.470216	0.173843	0.726584	0.335628	0.364065	0.510871	3.81833e-06
JHI-Hv50k-2016-13496	C/T	1H	15690845	0.769957	0.455423	0.162874	0.822977	0.000867479	0.779256	0.890097	0.5426	0.148155	0.633939	0.0932054	0.63693	0.80117	0.665349	0.916742	0.320672	0.618973	0.85328	0.457329	6.93752e-07
JHI-Hv50k-2016-13499	C/T	1H	15691255	0.665375	0.454462	0.163038	0.789708	0.000734208	0.733311	0.977641	0.576133	0.184685	0.633939	0.0953576	0.592716	0.81903	0.665349	0.993575	0.25503	0.588586	0.717748	0.457329	6.93752e-07
JHI-Hv50k-2016-13500	A/G	1H	15691595	0.416279	0.971062	0.779847	0.493172	0.147171	0.932672	0.0170207	0.0424842	0.0253738	0.0719608	0.00312245	0.64499	0.242098	0.824325	0.0744983	0.763414	0.080771	0.227625	0.876235	0.655196
SCRI_RS_14227	C/T	1H	15691817	0.339275	0.45176	0.377567	0.895181	0.42293	0.385406	0.0836763	0.0722545	0.168496	0.139526	0.124139	0.877328	0.774567	0.286694	0.121579	0.179954	0.213611	0.406961	0.961948	0.00142959
JHI-Hv50k-2016-13509	C/T	1H	15692660	0.791386	0.884194	0.970636	0.541164	0.324719	0.157554	0.0517034	0.0822756	0.113677	0.133543	0.841728	0.778909	0.955746	0.821175	0.127007	0.381113	0.785822	0.578965	0.93363	0.0413862
JHI-Hv50k-2016-13516	A/G	1H	15694302	0.665375	0.454462	0.163038	0.789708	0.000734208	0.733311	0.977641	0.576133	0.184685	0.633939	0.0953576	0.592716	0.81903	0.665349	0.993575	0.25503	0.588586	0.717748	0.457329	6.93752e-07
JHI-Hv50k-2016-13520	A/G	1H	15694777	0.556758	0.468879	0.163961	0.820118	0.00108294	0.72277	0.951411	0.53777	0.169583	0.589559	0.0805279	0.471831	0.857718	0.759674	0.873102	0.298761	0.7508	0.808029	0.392811	5.80325e-07
JHI-Hv50k-2016-13541	A/C	1H	15793609	-	-	-	-	-	-	-	-	-	-	-	-	-	-	-	-	-	-	-	-
JHI-Hv50k-2016-13562	A/T	1H	16056083	-	-	-	-	-	-	-	-	-	-	-	-	-	-	-	-	-	-	-	-
JHI-Hv50k-2016-13566	C/T	1H	16057681	0.7835	0.216457	0.0562668	0.555578	0.348147	0.917546	0.0353978	0.240217	0.0744739	0.409976	0.277132	0.931101	0.397367	0.901999	0.0498794	0.413727	0.182692	0.249562	0.537267	2.87587e-05
JHI-Hv50k-2016-13578	A/G	1H	16060021	0.755786	0.746259	0.590142	0.445196	-	0.508077	0.0432921	0.29029	0.328448	0.547265	0.905456	0.815542	0.324728	0.965251	0.0755525	0.728402	0.332694	0.348758	0.742402	-
JHI-Hv50k-2016-13582	A/G	1H	16061686	-	-	-	-	-	-	-	-	-	-	-	-	-	-	-	-	-	-	-	-
JHI-Hv50k-2016-13583	A/G	1H	16061886	0.504981	0.829232	0.934521	0.281401	0.00660632	0.0460084	0.090054	0.819378	0.943775	0.349844	0.825424	0.262486	0.677611	0.653894	0.523906	0.138468	0.14145	0.0290547	0.00922192	0.362864
JHI-Hv50k-2016-13621	C/T	1H	16440662	0.623608	0.98446	0.836626	0.318679	0.00660632	0.059412	0.0864318	0.965722	0.919961	0.303308	0.772788	0.333341	0.689179	0.430161	0.481814	0.164889	0.178366	0.0413763	0.0144143	0.362864
SCRI_RS_122490	A/G	1H	16449728	0.0193041	0.438979	0.465186	0.284634	0.61687	0.426971	0.736947	0.265744	0.417045	0.0922094	0.643672	0.348977	0.497577	0.880374	0.043612	0.535854	0.114954	0.131515	0.175264	0.230673
JHI-Hv50k-2016-13699	A/T	1H	16449785	0.0170463	0.251754	0.310871	0.211787	0.685115	0.863992	0.962874	0.24932	0.475548	0.10451	0.540991	0.257136	0.912897	0.326601	0.064506	0.859446	0.080165	0.0706766	0.0728722	0.219056
SCRI_RS_88375	A/G	1H	16450645	0.661972	0.322465	0.109515	0.463433	0.328552	0.901758	0.0810277	0.179655	0.0776941	0.161033	0.368774	0.914743	0.527834	0.595326	0.175074	0.735215	0.298581	0.184405	0.256944	1.95513e-05
JHI-Hv50k-2016-13740	A/C	1H	16452270	-	-	-	-	-	-	-	-	-	-	-	-	-	-	-	-	-	-	-	-
JHI-Hv50k-2016-13743	C/T	1H	16452548	-	-	-	-	-	-	-	-	-	-	-	-	-	-	-	-	-	-	-	-
JHI-Hv50k-2016-13744	C/G	1H	16452602	-	-	-	-	-	-	-	-	-	-	-	-	-	-	-	-	-	-	-	-
JHI-Hv50k-2016-13749	A/G	1H	16452836	-	-	-	-	-	-	-	-	-	-	-	-	-	-	-	-	-	-	-	-
JHI-Hv50k-2016-13780	A/G	1H	16614616	0.0669421	0.81069	0.975877	0.122087	0.277678	0.307624	0.26387	0.680791	0.728442	0.742249	0.73309	0.242223	0.702834	0.89054	0.700011	0.0645374	0.439459	0.167137	0.0381515	0.179184
JHI-Hv50k-2016-13782	A/G	1H	16614864	-	-	-	-	-	-	-	-	-	-	-	-	-	-	-	-	-	-	-	-
JHI-Hv50k-2016-13798	C/T	1H	16616380	-	-	-	-	-	-	-	-	-	-	-	-	-	-	-	-	-	-	-	-
JHI-Hv50k-2016-13804	A/G	1H	16617674	-	-	-	-	-	-	-	-	-	-	-	-	-	-	-	-	-	-	-	-
JHI-Hv50k-2016-13805	G/T	1H	16617700	-	-	-	-	-	-	-	-	-	-	-	-	-	-	-	-	-	-	-	-
SCRI_RS_150226	A/C	1H	16644370	0.81732	0.405161	0.160635	0.500598	0.338846	0.866186	0.0430074	0.144161	0.0712064	0.228085	0.242986	0.998723	0.346156	0.993513	0.186182	0.990358	0.305789	0.246238	0.398156	1.56797e-05
12_30241	A/C	1H	17000625	0.484563	0.679464	0.303693	0.435918	-	0.394236	0.0150167	0.0459514	0.0307234	0.0371656	0.179995	0.378711	0.866056	0.317381	0.186574	0.719298	0.38918	0.405246	0.929211	0.000291298
JHI-Hv50k-2016-13961	A/G	1H	17001337	0.0112159	0.369458	0.406626	0.086118	0.301191	0.309052	0.182432	0.70016	0.76456	0.202644	0.418117	0.233038	0.527683	0.268337	0.331268	0.361882	0.227731	0.237554	0.147156	0.0189318
JHI-Hv50k-2016-14002	A/G	1H	17189480	0.00829028	0.610642	0.998339	0.242278	0.109196	0.611307	0.851321	0.229957	0.228055	0.0723902	0.209882	0.219973	0.96056	0.403267	0.0325971	0.29731	0.0259203	0.0512431	0.0544246	0.670327
JHI-Hv50k-2016-14076	C/T	1H	17195894	0.939755	0.762601	0.4508	0.434277	-	0.543641	0.0381735	0.239234	0.270526	0.442302	0.925786	0.796054	0.349227	0.939262	0.110149	0.662754	0.381218	0.349681	0.726495	-
SCRI_RS_217160	A/G	1H	17195993	0.00993782	0.717802	0.800183	0.205305	0.107695	0.596513	0.840269	0.209761	0.19115	0.0465672	0.185791	0.190341	0.876183	0.457234	0.0404605	0.298485	0.0605087	0.0621385	0.0503426	0.515619
JHI-Hv50k-2016-14144	G/T	1H	17269082	0.63861	0.355988	0.11614	0.746758	0.000685342	0.666018	0.848798	0.872359	0.339961	0.772286	0.0952446	0.432211	0.790191	0.618025	0.710582	0.274754	0.809638	0.843707	0.387687	6.93752e-07
JHI-Hv50k-2016-14145	G/T	1H	17269162	0.414874	0.617157	0.767033	0.783955	0.496339	0.253106	0.209637	0.455571	0.642063	0.383643	0.256669	0.985967	0.598625	0.254511	0.355348	0.164855	0.125195	0.440301	0.823344	0.000257864
JHI-Hv50k-2016-14148	A/G	1H	17269279	-	0.424422	-	-	-	-	-	-	-	0.790244	-	-	-	-	-	0.65928	-	-	-	-
JHI-Hv50k-2016-14255	C/G	1H	17330498	0.06828	0.898924	0.471032	0.370322	0.117207	0.547662	0.996451	0.595912	0.468228	0.31232	0.873834	0.176254	0.301002	0.923358	0.180087	0.161382	0.16094	0.0642757	0.0153787	9.64745e-05
JHI-Hv50k-2016-14258	A/G	1H	17330751	0.06828	0.898924	0.471032	0.370322	0.117207	0.547662	0.996451	0.595912	0.468228	0.31232	0.873834	0.176254	0.301002	0.923358	0.180087	0.161382	0.16094	0.0642757	0.0153787	9.64745e-05
JHI-Hv50k-2016-14263	C/G	1H	17331521	0.0336376	0.310169	0.343148	0.337534	0.395731	0.868473	0.776138	0.357486	0.637083	0.193933	0.989771	0.477052	0.886194	0.27218	0.0386485	0.885732	0.110335	0.102521	0.171282	0.00575625
SCRI_RS_171221	G/T	1H	17332852	0.906763	0.751061	0.563487	0.471411	-	0.463637	0.0294155	0.204239	0.227287	0.431997	0.799238	0.818345	0.310412	0.916244	0.141943	0.577558	0.340984	0.299238	0.624616	-
JHI-Hv50k-2016-14300	A/G	1H	17337682	0.652765	0.372183	0.116428	0.764967	0.000630943	0.632085	0.895992	0.74108	0.258436	0.633939	0.0740285	0.546942	0.821433	0.665349	0.720639	0.25503	0.707371	0.803959	0.457329	6.93752e-07
JHI-Hv50k-2016-14306	C/T	1H	17338728	0.90445	0.703035	0.403777	0.497923	-	0.513932	0.0455746	0.251683	0.266695	0.557638	0.891824	0.797883	0.253185	0.979038	0.0778318	0.74098	0.349614	0.391895	0.818079	-
JHI-Hv50k-2016-14315	A/T	1H	17341264	0.731362	0.40835	0.108054	0.801287	0.000832772	0.564112	0.97429	0.699111	0.25244	0.628455	0.0800491	0.602091	0.639099	0.51061	0.691632	0.258253	0.672567	0.748814	0.409087	6.93752e-07
SCRI_RS_151047	C/T	1H	17341588	0.00993782	0.717802	0.800183	0.205305	0.107695	0.596513	0.840269	0.209761	0.19115	0.0465672	0.185791	0.190341	0.876183	0.457234	0.0404605	0.298485	0.0605087	0.0621385	0.0503426	0.515619
SCRI_RS_235243	G/T	1H	17566590	0.216216	0.572685	0.519506	0.336392	0.416258	0.84844	0.944225	0.835054	0.834175	0.568227	0.21621	0.314952	0.373994	0.919048	0.12936	0.531319	0.27552	0.133271	0.0891511	0.464715
JHI-Hv50k-2016-14323	A/G	1H	17567209	0.173821	0.937895	0.423536	0.616004	0.00137814	0.18317	0.943369	0.484588	0.211239	0.6195	0.00444967	0.693926	0.662605	0.321323	0.698078	0.367546	0.188112	0.639212	0.808498	0.513283
JHI-Hv50k-2016-14331	C/T	1H	17568143	-	-	-	-	-	-	-	-	-	-	-	-	-	-	-	-	-	-	-	-
JHI-Hv50k-2016-14332	A/G	1H	17568315	-	-	-	-	-	-	-	-	-	-	-	-	-	-	-	-	-	-	-	-
JHI-Hv50k-2016-14342	C/G	1H	17569802	0.0385154	0.376625	0.179408	0.148916	0.0379825	0.377778	0.964868	0.781364	0.789872	0.739383	0.898817	0.163061	0.169076	0.900449	0.0833812	0.0555574	0.136559	0.115119	0.0627749	9.66521e-05
JHI-Hv50k-2016-14345	A/G	1H	17570042	0.652765	0.372183	0.116428	0.764967	0.000630943	0.632085	0.895992	0.74108	0.258436	0.633939	0.0740285	0.546942	0.821433	0.665349	0.720639	0.25503	0.707371	0.803959	0.457329	6.93752e-07
1906-429	A/G	1H	17570246	0.2422	0.609951	0.561018	0.336392	0.409549	0.84844	0.944225	0.835054	0.834175	0.568227	0.216189	0.382322	0.426289	0.919048	0.12936	0.531319	0.27552	0.133271	0.0891511	0.464715
11_10186	A/G	1H	17570246	0.341467	0.801262	0.823992	0.560726	0.292401	0.380371	0.645988	0.435982	0.576159	0.719496	0.238636	0.765717	0.559808	0.869042	0.256476	0.957073	0.370939	0.22134	0.0420234	0.335066
JHI-Hv50k-2016-14349	A/T	1H	17570331	-	-	-	-	-	-	-	-	-	-	-	-	-	-	-	-	-	-	-	-
JHI-Hv50k-2016-14418	C/T	1H	17583101	0.0200455	0.562352	0.842618	0.476782	0.0958544	0.732579	0.975119	0.185059	0.179778	0.0250677	0.0491086	0.495597	0.992454	0.37939	0.0776633	0.494133	0.0258466	0.0233351	0.090319	0.628295
11_20440	A/G	1H	17583107	0.00533244	0.667277	0.971752	0.215236	0.113053	0.581174	0.841098	0.206167	0.177439	0.0744708	0.151576	0.18218	0.970967	0.360767	0.0434442	0.303256	0.0407665	0.0463624	0.0402111	0.64568
JHI-Hv50k-2016-14473	A/G	1H	17901229	0.621188	0.363575	0.110366	0.728634	0.000741495	0.636609	0.9377	0.774539	0.282681	0.628179	0.0649617	0.494797	0.947433	0.597991	0.591694	0.31222	0.885338	0.860898	0.430006	9.23948e-07
JHI-Hv50k-2016-14476	A/G	1H	17901406	0.00999038	0.998651	0.971145	0.0305108	0.0755856	0.6892	0.399182	0.316204	0.132289	0.0453735	0.209877	0.212113	0.676901	0.266565	0.389831	0.279276	0.00478841	0.0293575	0.0301628	0.885774
JHI-Hv50k-2016-14477	C/T	1H	17901497	0.652765	0.372183	0.116428	0.764967	0.000630943	0.632085	0.895992	0.74108	0.258436	0.633939	0.0740285	0.546942	0.821433	0.665349	0.720639	0.25503	0.707371	0.803959	0.457329	6.93752e-07
JHI-Hv50k-2016-14482	C/T	1H	17902352	0.818177	0.572936	0.19912	0.757583	0.000630943	0.550406	0.870856	0.642406	0.295985	0.483433	0.0728831	0.592423	0.982904	0.548009	0.644324	0.272348	0.923111	0.882605	0.433011	6.93752e-07
SCRI_RS_154811	C/T	1H	17902617	0.0764358	0.332418	0.164335	0.0188098	0.578871	0.81439	0.315695	0.543718	0.755806	0.103397	0.848222	0.231434	0.656703	0.339717	0.224634	0.62526	0.0129778	0.048343	0.0944892	0.00238366
JHI-Hv50k-2016-14484	C/T	1H	17902874	-	-	-	-	-	-	-	-	-	-	-	-	-	-	-	-	-	-	-	-
JHI-Hv50k-2016-14491	A/G	1H	17906562	0.164767	0.937663	0.643587	0.419229	0.00209749	0.183281	0.903888	0.379943	0.164899	0.498402	0.0060204	0.587468	0.698416	0.196719	0.870822	0.502664	0.120817	0.540265	0.356559	0.880504
JHI-Hv50k-2016-14498	A/G	1H	17906703	0.164767	0.937663	0.643587	0.419229	0.00209749	0.183281	0.903888	0.379943	0.164899	0.498402	0.0060204	0.587468	0.698416	0.196719	0.870822	0.502664	0.120817	0.540265	0.356559	0.880504
SCRI_RS_117492	A/G	1H	17908362	0.0235482	0.448848	0.985087	0.241616	0.0916943	0.246792	0.966069	0.380614	0.477285	0.199413	0.321264	0.204751	0.517405	0.418364	0.100237	0.369142	0.0545409	0.0624376	0.0333929	0.687295
JHI-Hv50k-2016-14551	A/G	1H	17910385	0.358166	0.832906	0.87992	0.363311	0.00233568	0.17182	0.927322	0.449672	0.248804	0.519078	0.00684278	0.660344	0.670239	0.420094	0.937303	0.53702	0.329183	0.693125	0.47595	0.886032
JHI-Hv50k-2016-14553	C/T	1H	17910511	0.164767	0.937663	0.643587	0.419229	0.00209749	0.183281	0.903888	0.379943	0.164899	0.498402	0.0060204	0.587468	0.698416	0.196719	0.870822	0.502664	0.120817	0.540265	0.356559	0.880504
JHI-Hv50k-2016-14570	C/T	1H	17911522	0.00741047	0.435507	0.749589	0.200469	0.113053	0.724577	0.993723	0.206874	0.2625	0.0767449	0.195663	0.165514	0.962472	0.412066	0.0918508	0.542133	0.0607705	0.0590227	0.0396611	0.64568
JHI-Hv50k-2016-14597	A/G	1H	18109006	0.889202	0.506058	0.810613	0.766384	0.749619	0.925079	0.393649	0.36118	0.445454	0.495848	0.371598	0.74759	0.315687	0.729933	0.797095	0.965483	0.17487	0.0188168	0.212223	0.929286
JHI-Hv50k-2016-14601	A/G	1H	18109197	0.889202	0.506058	0.810613	0.766384	0.749619	0.925079	0.393649	0.36118	0.445454	0.495848	0.371598	0.74759	0.315687	0.729933	0.797095	0.965483	0.17487	0.0188168	0.212223	0.929286
JHI-Hv50k-2016-14602	A/G	1H	18109259	0.889202	0.506058	0.810613	0.766384	0.749619	0.925079	0.393649	0.36118	0.445454	0.495848	0.371598	0.74759	0.315687	0.729933	0.797095	0.965483	0.17487	0.0188168	0.212223	0.929286
JHI-Hv50k-2016-14603	A/T	1H	18109525	0.889202	0.506058	0.810613	0.766384	0.749619	0.925079	0.393649	0.36118	0.445454	0.495848	0.371598	0.74759	0.315687	0.729933	0.797095	0.965483	0.17487	0.0188168	0.212223	0.929286
JHI-Hv50k-2016-14614	A/G	1H	18158260	0.889202	0.506058	0.810613	0.766384	0.749619	0.925079	0.393649	0.36118	0.445454	0.495848	0.371598	0.74759	0.315687	0.729933	0.797095	0.965483	0.17487	0.0188168	0.212223	0.929286
JHI-Hv50k-2016-14617	C/G	1H	18158583	0.652765	0.372183	0.116428	0.764967	0.000630943	0.632085	0.895992	0.74108	0.258436	0.633939	0.0740285	0.546942	0.821433	0.665349	0.720639	0.25503	0.707371	0.803959	0.457329	6.93752e-07
JHI-Hv50k-2016-14622	G/T	1H	18160925	0.652765	0.372183	0.116428	0.764967	0.000630943	0.632085	0.895992	0.74108	0.258436	0.633939	0.0740285	0.546942	0.821433	0.665349	0.720639	0.25503	0.707371	0.803959	0.457329	6.93752e-07
JHI-Hv50k-2016-14629	C/G	1H	18162946	0.652765	0.372183	0.116428	0.764967	0.000630943	0.632085	0.895992	0.74108	0.258436	0.633939	0.0740285	0.546942	0.821433	0.665349	0.720639	0.25503	0.707371	0.803959	0.457329	6.93752e-07
JHI-Hv50k-2016-14644	A/G	1H	18349972	0.819084	0.52995	0.154232	0.748354	0.0151154	0.67062	0.578055	0.138202	0.0259362	0.342576	0.171416	0.716161	0.561711	0.933746	0.874891	0.584671	0.595245	0.518278	0.231163	0.000115122
JHI-Hv50k-2016-14675	A/G	1H	18355586	0.501129	0.336503	0.136457	0.436564	0.00142904	0.575829	0.805435	0.575535	0.216785	0.34608	0.0806721	0.399589	0.197107	0.487282	0.648	0.83355	0.987613	0.736481	0.837377	5.50993e-07
JHI-Hv50k-2016-14681	A/G	1H	18357862	-	-	-	-	-	-	-	-	-	-	-	-	-	-	-	-	-	-	-	-
SCRI_RS_155382	C/T	1H	18358066	0.242025	0.0614057	0.0178531	0.264184	0.00217282	0.870233	0.690727	0.264618	0.016206	0.0643827	0.223098	0.301019	0.395019	0.621104	0.856422	0.648132	0.0943038	0.0533986	0.0431987	1.48719e-05
JHI-Hv50k-2016-14683	G/T	1H	18358190	-	-	-	-	-	-	-	-	-	-	-	-	-	-	-	-	-	-	-	-
JHI-Hv50k-2016-14691	C/T	1H	18358840	0.703156	0.309176	0.0616572	0.806824	0.000630943	0.603872	0.951025	0.609114	0.152819	0.647709	0.0740285	0.546942	0.755535	0.665349	0.609087	0.346646	0.588247	0.980959	0.457329	6.93752e-07
5318-436	A/C	1H	18359684	0.246281	0.0726654	0.0236964	0.428718	0.00137025	0.939693	0.604086	0.161887	0.00570677	0.0316728	0.174939	0.43452	0.35856	0.693688	0.83169	0.384807	0.0553699	0.0220014	0.0230387	1.48719e-05
11_10757	A/C	1H	18359684	0.186873	0.0659403	0.0430898	0.289949	0.00196183	0.603237	0.64576	0.204599	0.00878083	0.0708835	0.142009	0.221415	0.328565	0.594269	0.648132	0.387466	0.0590626	0.0264886	0.0204562	4.06093e-05
JHI-Hv50k-2016-14717	A/G	1H	18409665	0.874111	0.497482	0.822426	0.768248	0.730386	0.898305	0.442673	0.339928	0.42297	0.442171	0.410386	0.770456	0.253747	0.682608	0.881743	0.989184	0.224946	0.0282288	0.292503	0.870725
JHI-Hv50k-2016-14718	A/G	1H	18409809	0.587077	0.369143	0.237841	0.661808	0.00142904	0.571696	0.936736	0.444085	0.137331	0.199586	0.055021	0.507372	0.227535	0.557149	0.804232	0.473863	0.962623	0.943545	0.650292	5.50993e-07
JHI-Hv50k-2016-14788	C/G	1H	18463485	-	-	-	-	-	-	-	-	-	-	-	-	-	-	-	-	-	-	-	-
JHI-Hv50k-2016-14793	A/G	1H	18463816	0.730874	0.407906	0.108501	0.700726	0.0121848	0.665651	0.588503	0.152862	0.026971	0.342576	0.190789	0.631581	0.628148	0.933746	0.859705	0.584671	0.524076	0.525445	0.231163	0.000115122
JHI-Hv50k-2016-14867	A/G	1H	18502156	0.98961	0.262945	0.224569	0.120895	0.747499	0.62967	0.0308121	0.261295	0.144702	0.356742	0.536491	0.451717	0.80168	0.164668	0.741412	0.0995386	0.870043	0.337509	0.972419	0.000623866
JHI-Hv50k-2016-14899	A/C	1H	18559531	0.776206	0.389443	0.0937229	0.686413	0.0137622	0.571701	0.587069	0.199445	0.0381107	0.393822	0.218876	0.616801	0.645842	0.614032	0.728767	0.645772	0.698876	0.582336	0.301908	0.000135269
JHI-Hv50k-2016-14903	A/G	1H	18561685	0.50479	0.992278	0.707744	0.0839531	0.176335	0.430891	0.0801231	0.0872195	0.0840839	0.382723	0.449482	0.381766	0.887723	0.882262	0.70835	0.255854	0.501475	0.93624	0.491197	0.00121786
JHI-Hv50k-2016-14904	C/T	1H	18561778	0.741858	0.603216	0.478651	0.0897274	0.350052	0.674715	0.036979	0.0799556	0.0445198	0.13781	0.595898	0.446397	0.639493	0.715185	0.592004	0.114056	0.648187	0.295709	0.829381	0.000674761
JHI-Hv50k-2016-14906	G/T	1H	18562904	0.50479	0.992278	0.707744	0.0839531	0.176335	0.430891	0.0801231	0.0872195	0.0840839	0.382723	0.449482	0.381766	0.887723	0.882262	0.70835	0.255854	0.501475	0.93624	0.491197	0.00121786
JHI-Hv50k-2016-14907	C/T	1H	18563736	0.50479	0.992278	0.707744	0.0839531	0.176335	0.430891	0.0801231	0.0872195	0.0840839	0.382723	0.449482	0.381766	0.887723	0.882262	0.70835	0.255854	0.501475	0.93624	0.491197	0.00121786
JHI-Hv50k-2016-14916	A/G	1H	18611913	-	-	-	-	-	-	-	-	-	-	-	-	-	-	-	-	-	-	-	-
JHI-Hv50k-2016-14925	A/G	1H	18642567	0.3686	0.36728	0.30081	0.166391	0.00157112	0.719137	0.321356	0.962087	0.735115	0.996653	0.790559	0.798328	0.823419	0.383374	0.762535	0.602329	0.282046	0.81265	0.8259	-
JHI-Hv50k-2016-14929	A/T	1H	18642652	-	-	-	-	-	-	-	-	-	-	-	-	-	-	-	-	-	-	-	-
JHI-Hv50k-2016-14930	C/G	1H	18642704	-	-	-	-	-	-	-	-	-	-	-	-	-	-	-	-	-	-	-	-
JHI-Hv50k-2016-14932	C/T	1H	18642819	0.552462	0.799916	0.47594	0.0723217	0.384764	0.610349	0.0258034	0.0302048	0.0109874	0.13781	0.487751	0.817506	0.65247	0.873001	0.506912	0.114056	0.217119	0.20263	0.829381	0.000674761
JHI-Hv50k-2016-14933	G/T	1H	18642933	0.133866	0.621662	0.113757	0.615267	0.0184445	0.589414	0.473975	0.0507586	0.00405538	0.342576	0.138391	0.26063	0.646035	0.558558	0.994975	0.584671	0.104112	0.353462	0.231163	0.000115122
SCRI_RS_123187	C/T	1H	18664341	0.623134	0.885014	0.457389	0.0962766	0.246256	0.313875	0.0645016	0.0365485	0.0248154	0.280017	0.442575	0.66959	0.871193	0.487289	0.540863	0.287477	0.987155	0.798376	0.498391	0.000550935
JHI-Hv50k-2016-14950	C/T	1H	18664781	0.0196335	-	0.685803	0.0636927	0.133617	0.688572	-	0.18424	0.537322	0.704872	0.563743	0.00324884	0.904985	0.740386	0.2413	0.163254	0.638085	0.910634	0.641561	0.156563
JHI-Hv50k-2016-15008	A/G	1H	18670927	0.133866	0.621662	0.113757	0.615267	0.0184445	0.589414	0.473975	0.0507586	0.00405538	0.342576	0.138391	0.26063	0.646035	0.558558	0.994975	0.584671	0.104112	0.353462	0.231163	0.000115122
JHI-Hv50k-2016-15013	C/T	1H	18671367	0.231678	0.723242	0.155543	0.630864	0.0199747	0.61861	0.408435	0.0457378	0.00523516	0.299441	0.131548	0.25062	0.553387	0.518255	0.978263	0.591083	0.192049	0.491422	0.244902	9.97755e-05
JHI-Hv50k-2016-15016	A/G	1H	18671493	0.365487	0.338545	0.116972	0.26896	0.00789268	0.646234	0.377104	0.284955	0.0369303	0.856336	0.303399	0.262212	0.249203	0.535542	0.571344	0.447295	0.213541	0.535711	0.150784	0.000136101
JHI-Hv50k-2016-15025	A/C	1H	18775643	-	-	-	-	-	-	-	-	-	-	-	-	-	-	-	-	-	-	-	-
JHI-Hv50k-2016-15026	C/T	1H	18776161	-	-	-	-	-	-	-	-	-	-	-	-	-	-	-	-	-	-	-	-
JHI-Hv50k-2016-15027	C/T	1H	18776441	0.242639	0.551172	0.941723	0.0471217	0.725307	0.967091	0.0387566	0.0177969	0.0192514	0.162302	0.918997	0.863106	0.769458	0.804108	0.087767	0.10024	0.393216	0.38105	0.633767	0.000368925
JHI-Hv50k-2016-15028	A/T	1H	18776487	0.133866	0.621662	0.113757	0.615267	0.0184445	0.589414	0.473975	0.0507586	0.00405538	0.342576	0.138391	0.26063	0.646035	0.558558	0.994975	0.584671	0.104112	0.353462	0.231163	0.000115122
JHI-Hv50k-2016-15029	C/G	1H	18776566	0.133866	0.621662	0.113757	0.615267	0.0184445	0.589414	0.473975	0.0507586	0.00405538	0.342576	0.138391	0.26063	0.646035	0.558558	0.994975	0.584671	0.104112	0.353462	0.231163	0.000115122
JHI-Hv50k-2016-15033	A/G	1H	18777086	0.0881335	0.935623	0.354016	0.357518	0.767085	0.523693	0.349768	0.102634	0.0329395	0.311784	0.807292	0.242455	0.642461	0.68106	0.215862	0.311621	0.0529611	0.21582	0.716947	0.000315856
JHI-Hv50k-2016-15043	C/G	1H	18777803	0.0427166	0.996139	0.334999	0.455594	0.790747	0.772441	0.325933	0.0373985	0.00884289	0.132606	0.67729	0.199089	0.557791	0.953086	0.150558	0.216378	0.0358436	0.183245	0.549551	0.000245235
JHI-Hv50k-2016-15048	C/T	1H	18777910	0.266595	0.539035	0.938275	0.0510335	0.734611	0.918499	0.040295	0.016135	0.0177313	0.143909	0.946559	0.937272	0.743183	0.808834	0.0695739	0.0804728	0.343809	0.385859	0.749322	0.000368925
JHI-Hv50k-2016-15050	A/C	1H	18778011	0.584032	0.624247	0.957404	0.0945729	0.627425	0.723839	0.0743811	0.0621905	0.0764628	0.0639789	0.972867	0.79659	0.907212	0.962464	0.0170844	0.0304705	0.341633	0.377146	0.449882	0.00011049
JHI-Hv50k-2016-15051	A/G	1H	18778066	0.463718	0.331124	0.936247	0.0902927	0.733054	0.922205	0.0722489	0.0101975	0.0114367	0.14055	0.680717	0.818123	0.678858	0.637499	0.023533	0.105943	0.304003	0.425962	0.97626	0.000260826
JHI-Hv50k-2016-15062	A/G	1H	18778663	0.118418	0.60902	0.107695	0.620025	0.0228389	0.565035	0.534638	0.0757855	0.00730781	0.411361	0.169699	0.181195	0.709832	0.579767	0.955553	0.603764	0.164589	0.419784	0.220002	0.000104024
JHI-Hv50k-2016-15065	A/G	1H	18778946	-	-	-	-	-	-	-	-	-	-	-	-	-	-	-	-	-	-	-	-
JHI-Hv50k-2016-15066	A/G	1H	18779090	-	-	-	-	-	-	-	-	-	-	-	-	-	-	-	-	-	-	-	-
JHI-Hv50k-2016-15067	C/G	1H	18779202	0.133866	0.621662	0.113757	0.615267	0.0184445	0.589414	0.473975	0.0507586	0.00405538	0.342576	0.138391	0.26063	0.646035	0.558558	0.994975	0.584671	0.104112	0.353462	0.231163	0.000115122
JHI-Hv50k-2016-15068	A/G	1H	18779328	0.453678	0.609398	0.968602	0.0501808	0.929432	0.860047	0.072099	0.0389986	0.0299284	0.269098	0.865401	0.871279	0.701525	0.468452	0.0974392	0.156048	0.1854	0.236134	0.641732	0.0018939
JHI-Hv50k-2016-15072	A/G	1H	18779438	-	-	-	-	-	-	-	-	-	-	-	-	-	-	-	-	-	-	-	-
JHI-Hv50k-2016-15073	C/T	1H	18779490	0.266595	0.539035	0.938275	0.0510335	0.734611	0.918499	0.040295	0.016135	0.0177313	0.143909	0.946559	0.937272	0.743183	0.808834	0.0695739	0.0804728	0.343809	0.385859	0.749322	0.000368925
JHI-Hv50k-2016-15075	C/T	1H	18779587	0.266595	0.539035	0.938275	0.0510335	0.734611	0.918499	0.040295	0.016135	0.0177313	0.143909	0.946559	0.937272	0.743183	0.808834	0.0695739	0.0804728	0.343809	0.385859	0.749322	0.000368925
JHI-Hv50k-2016-15082	C/G	1H	18779793	0.279265	0.611623	0.921419	0.0635959	0.692902	0.953397	0.0457757	0.0256278	0.0282073	0.223225	0.884603	0.937616	0.773106	0.947996	0.0868907	0.0913865	0.415027	0.411135	0.766907	0.000368925
JHI-Hv50k-2016-15099	G/T	1H	18780524	0.283532	0.544146	0.95686	0.0476336	0.76237	0.969615	0.0374223	0.0159742	0.0174503	0.155963	0.955356	0.959138	0.719368	0.833458	0.0650922	0.0817068	0.310265	0.360492	0.710502	0.000392212
JHI-Hv50k-2016-15113	C/T	1H	18793044	-	-	-	-	-	-	-	-	-	-	-	-	-	-	-	-	-	-	-	-
JHI-Hv50k-2016-15116	A/T	1H	18793288	0.761064	0.694606	0.919423	0.575374	0.727504	0.421227	0.592406	0.893102	0.940937	0.19057	0.99068	0.445548	0.415224	0.838365	0.712114	0.437904	0.0402674	0.269797	0.674824	0.000322644
JHI-Hv50k-2016-15117	G/T	1H	18793423	-	-	-	-	-	-	-	-	-	-	-	-	-	-	-	-	-	-	-	-
JHI-Hv50k-2016-15118	C/T	1H	18793606	-	-	-	-	-	-	-	-	-	-	-	-	-	-	-	-	-	-	-	-
JHI-Hv50k-2016-15129	C/T	1H	18796076	-	-	-	-	-	-	-	-	-	-	-	-	-	-	-	-	-	-	-	-
JHI-Hv50k-2016-15134	C/G	1H	18802688	-	-	-	-	-	-	-	-	-	-	-	-	-	-	-	-	-	-	-	-
JHI-Hv50k-2016-15135	A/G	1H	18802952	0.427768	0.307185	0.912969	0.155216	0.917893	0.938827	0.0382832	0.61173	0.499901	0.29191	0.705625	0.386235	0.657772	0.891396	0.808511	0.816468	0.343327	0.578613	0.478303	0.586295
JHI-Hv50k-2016-15136	C/T	1H	18803165	-	-	-	-	-	-	-	-	-	-	-	-	-	-	-	-	-	-	-	-
JHI-Hv50k-2016-15143	C/G	1H	18803599	-	-	-	-	-	-	-	-	-	-	-	-	-	-	-	-	-	-	-	-
JHI-Hv50k-2016-15144	G/T	1H	18803662	-	-	-	-	-	-	-	-	-	-	-	-	-	-	-	-	-	-	-	-
JHI-Hv50k-2016-15145	C/T	1H	18803680	0.762736	0.694606	0.864194	0.575374	0.790636	0.421227	0.592406	0.893102	0.940937	0.19057	0.99068	0.445548	0.415224	0.838365	0.712114	0.437904	0.0402674	0.269797	0.438233	0.000322644
JHI-Hv50k-2016-15149	C/T	1H	18806841	0.427768	0.307185	0.912969	0.155216	0.917893	0.938827	0.0382832	0.61173	0.499901	0.29191	0.705625	0.386235	0.657772	0.891396	0.808511	0.816468	0.343327	0.578613	0.478303	0.586295
JHI-Hv50k-2016-15151	A/G	1H	18807092	-	-	-	-	-	-	-	-	-	-	-	-	-	-	-	-	-	-	-	-
JHI-Hv50k-2016-15152	C/T	1H	18807230	-	-	-	-	-	-	-	-	-	-	-	-	-	-	-	-	-	-	-	-
5194-1118	C/G	1H	18807356	0.942646	0.620375	0.798118	0.431558	0.849826	0.363515	0.656225	0.796643	0.914789	0.228659	0.714998	0.207925	0.363115	0.91253	0.561589	0.614446	0.0397645	0.330335	0.33601	0.000322644
11_10744	C/G	1H	18807356	0.762736	0.694606	0.864194	0.575374	0.790636	0.421227	0.592406	0.893102	0.940937	0.19057	0.99068	0.445548	0.415224	0.838365	0.712114	0.437904	0.0402674	0.269797	0.438233	0.000322644
JHI-Hv50k-2016-15160	C/T	1H	18807696	-	-	-	-	-	-	-	-	-	-	-	-	-	-	-	-	-	-	-	-
JHI-Hv50k-2016-15164	A/C	1H	18807860	-	-	-	-	-	-	-	-	-	-	-	-	-	-	-	-	-	-	-	-
JHI-Hv50k-2016-15183	C/G	1H	18846135	-	-	-	-	-	-	-	-	-	-	-	-	-	-	-	-	-	-	-	-
JHI-Hv50k-2016-15195	A/G	1H	18846585	-	-	-	-	-	-	-	-	-	-	-	-	-	-	-	-	-	-	-	-
JHI-Hv50k-2016-15198	A/G	1H	18846972	0.363946	0.943383	0.265405	0.0420744	0.346652	0.680546	0.156271	0.792316	0.545084	0.343177	0.682719	0.659246	0.402808	0.815952	0.528763	0.473539	0.471795	0.817084	0.388342	0.00716375
JHI-Hv50k-2016-15206	C/G	1H	18848388	0.925982	0.729633	0.838817	0.511638	0.777521	0.400327	0.559541	0.920404	0.960681	0.195577	0.849287	0.457499	0.495748	0.792279	0.717697	0.425688	0.0781713	0.371309	0.614112	0.000460672
JHI-Hv50k-2016-15232	C/T	1H	18906106	-	-	-	-	-	-	-	-	-	-	-	-	-	-	-	-	-	-	-	-
JHI-Hv50k-2016-15252	A/G	1H	18909527	0.367016	-	0.115097	-	0.304786	-	-	-	-	-	-	-	-	-	-	-	-	-	-	-
JHI-Hv50k-2016-15254	C/T	1H	18909620	0.861416	0.771782	0.625651	0.148149	0.395491	0.648214	0.00515577	0.130724	0.1635	0.757689	0.48481	0.286767	0.239347	0.356263	0.943577	0.858918	0.567657	0.357288	0.780159	0.00179045
JHI-Hv50k-2016-15255	C/T	1H	18909673	-	-	-	-	-	-	-	-	-	-	-	-	-	-	-	-	-	-	-	-
JHI-Hv50k-2016-15256	C/T	1H	18909727	-	-	-	-	-	-	-	-	-	-	-	-	-	-	-	-	-	-	-	-
SCRI_RS_176084	C/G	1H	19122608	0.981664	0.789028	0.698899	0.177212	0.834053	0.333937	0.0285207	0.201917	0.342478	0.606147	0.56888	0.341009	0.541201	0.979263	0.861734	0.703127	0.268498	0.707573	0.759808	0.0866877
JHI-Hv50k-2016-15283	A/G	1H	19122857	0.814789	0.798516	0.765881	0.204906	0.819215	0.277485	0.0257879	0.166638	0.308362	0.57108	0.397241	0.303258	0.394772	0.992796	0.849574	0.707002	0.229338	0.633615	0.649817	0.0556289
JHI-Hv50k-2016-15302	C/T	1H	19270504	0.583344	0.622524	0.877499	0.150846	0.861453	0.531221	0.019365	0.222182	0.441893	0.392333	0.596174	0.291685	0.252395	0.66161	0.98795	0.777292	0.156519	0.390412	0.611374	0.0599991
6081-850	A/C	1H	19370549	0.358451	0.749739	0.637137	0.164621	0.899047	0.612857	0.00624023	0.191957	0.317471	0.419268	0.790281	0.429679	0.294441	0.634012	0.803135	0.77397	0.15384	0.257969	0.715658	0.092219
11_21048	A/C	1H	19370549	0.411188	0.623397	0.80199	0.189949	0.873561	0.531221	0.00555403	0.15913	0.286229	0.392333	0.596174	0.291685	0.252395	0.66161	0.814003	0.777292	0.12956	0.221516	0.611374	0.0599991
JHI-Hv50k-2016-15317	G/T	1H	19370796	0.452754	0.856853	0.584274	0.195385	0.82265	0.5512	0.00580095	0.251845	0.346738	0.280952	0.541117	0.256972	0.532886	0.420478	0.923746	0.7884	0.15128	0.238806	0.486895	0.0553397
JHI-Hv50k-2016-15319	C/G	1H	19371008	0.850247	0.823742	0.662059	0.282794	0.747035	0.268215	0.00917788	0.113757	0.186732	0.564799	0.280483	0.360272	0.615313	0.95157	0.862775	0.843411	0.124978	0.383388	0.810923	0.0415863
JHI-Hv50k-2016-15323	C/T	1H	19464502	0.880513	0.692852	0.786267	0.287825	0.852598	0.230533	0.00491995	0.0757964	0.129683	0.818928	0.550495	0.543709	0.301698	0.945819	0.793478	0.293443	0.217472	0.520165	0.720262	0.0483409
JHI-Hv50k-2016-15324	A/G	1H	19466847	0.880513	0.692852	0.786267	0.287825	0.852598	0.230533	0.00491995	0.0757964	0.129683	0.818928	0.550495	0.543709	0.301698	0.945819	0.793478	0.293443	0.217472	0.520165	0.720262	0.0483409
JHI-Hv50k-2016-15327	A/G	1H	19468893	0.983861	0.692953	0.774384	0.313234	0.794794	0.182308	0.00602953	0.0680879	0.136506	0.781786	0.444608	0.440794	0.229775	0.920618	0.842202	0.26969	0.197226	0.519328	0.623898	0.0333669
JHI-Hv50k-2016-15328	C/T	1H	19469279	0.364096	0.960405	0.882316	0.490333	0.918242	0.193644	0.00192765	0.127674	0.195403	0.964716	0.473981	0.0258806	0.66252	0.941019	0.887529	0.296452	0.118304	0.482233	0.823632	0.838676
JHI-Hv50k-2016-15348	C/T	1H	19673383	0.805116	0.150483	0.748717	0.325233	0.885856	0.700515	0.0175653	0.0399232	0.182384	0.855657	0.628919	0.383102	0.488843	0.867238	0.841135	0.388759	0.340171	0.971781	0.738899	0.0696752
JHI-Hv50k-2016-15349	A/G	1H	19673620	0.880513	0.692852	0.786267	0.287825	0.852598	0.230533	0.00491995	0.0757964	0.129683	0.818928	0.550495	0.543709	0.301698	0.945819	0.793478	0.293443	0.217472	0.520165	0.720262	0.0483409
JHI-Hv50k-2016-15350	A/G	1H	19673687	0.880513	0.692852	0.786267	0.287825	0.852598	0.230533	0.00491995	0.0757964	0.129683	0.818928	0.550495	0.543709	0.301698	0.945819	0.793478	0.293443	0.217472	0.520165	0.720262	0.0483409
JHI-Hv50k-2016-15355	C/T	1H	19681931	-	-	-	-	-	-	-	-	-	-	-	-	-	-	-	-	-	-	-	-
SCRI_RS_239784	A/G	1H	19951710	-	-	-	-	-	-	-	-	-	-	-	-	-	-	-	-	-	-	-	-
JHI-Hv50k-2016-15407	A/C	1H	19951842	0.872176	0.756145	0.963088	0.053029	0.675242	0.698403	0.0551922	0.512718	0.488901	0.5151	0.815257	0.361337	0.708847	0.93758	0.767897	0.77413	0.87413	0.711488	0.608845	0.680998
JHI-Hv50k-2016-15408	A/G	1H	19951982	0.981434	0.422969	0.688373	0.0108226	0.512255	0.80741	0.215017	0.774751	0.657989	0.739322	0.31124	0.587512	0.732654	0.75412	0.801802	0.809937	0.851986	0.411488	0.103115	0.00839349
JHI-Hv50k-2016-15410	A/G	1H	19953793	0.872305	0.996934	0.677545	0.0969378	0.466227	0.859868	0.062518	0.468107	0.544577	0.53491	0.847346	0.241864	0.736606	0.622888	0.95915	0.933042	0.760364	0.550005	0.647178	0.706471
JHI-Hv50k-2016-15414	C/T	1H	19956443	0.981434	0.422969	0.688373	0.0108226	0.512255	0.80741	0.215017	0.774751	0.657989	0.739322	0.31124	0.587512	0.732654	0.75412	0.801802	0.809937	0.851986	0.411488	0.103115	0.00839349
JHI-Hv50k-2016-15419	A/G	1H	19957937	0.942379	0.756145	0.84527	0.053029	0.654444	0.698403	0.0551922	0.512718	0.488901	0.5151	0.815257	0.361337	0.708847	0.93758	0.767897	0.77413	0.87413	0.711488	0.608845	0.680998
JHI-Hv50k-2016-15425	G/T	1H	19982338	0.728494	0.566995	0.476089	0.519966	0.79916	0.865987	0.25579	0.701321	0.781116	0.716731	0.459244	0.0472938	0.307729	0.925902	0.918736	0.999081	0.846026	0.80349	0.292255	8.41167e-06
JHI-Hv50k-2016-15452	G/T	1H	20003669	0.773381	0.828789	0.83284	0.0327552	0.666037	0.830859	0.0347866	0.400448	0.365211	0.384888	0.926592	0.49595	0.618224	0.574611	0.537128	0.416343	0.858528	0.667219	0.385966	0.3581
SCRI_RS_150500	C/T	1H	20170947	0.496266	0.734844	0.508305	0.82373	-	0.28922	0.262167	0.242473	0.25369	0.133886	0.0882611	0.0458318	0.0687265	0.124904	0.654581	0.442666	0.480773	0.570781	0.516885	-
JHI-Hv50k-2016-15510	C/G	1H	20235361	0.513798	0.910129	0.478994	0.804696	-	0.166375	0.197413	0.196676	0.162961	0.100655	0.0655778	0.0369686	0.0860884	0.085387	0.585903	0.279124	0.372063	0.45024	0.540767	-
JHI-Hv50k-2016-15515	C/G	1H	20235848	0.897987	0.738441	0.418838	0.95681	0.744924	0.350945	0.161367	0.262722	0.260801	0.181891	0.127714	0.0389499	0.181085	0.208665	0.493058	0.325508	0.543553	0.737301	0.595013	9.47625e-06
JHI-Hv50k-2016-15523	C/G	1H	20236500	0.790288	0.870222	0.69585	0.87971	-	0.153441	0.157757	0.227142	0.123952	0.113981	0.0829388	0.104533	0.144024	0.0572222	0.515803	0.242048	0.338033	0.491751	0.527331	9.16029e-06
JHI-Hv50k-2016-15529	C/T	1H	20236751	0.940528	0.742417	0.422818	0.943207	0.744924	0.327284	0.184144	0.306882	0.308852	0.209338	0.173566	0.0428555	0.179863	0.231865	0.404328	0.272898	0.538149	0.777123	0.650202	9.47625e-06
JHI-Hv50k-2016-15574	C/T	1H	20239136	0.897987	0.738441	0.418838	0.95681	0.744924	0.350945	0.161367	0.262722	0.260801	0.181891	0.127714	0.0389499	0.181085	0.208665	0.493058	0.325508	0.543553	0.737301	0.595013	9.47625e-06
JHI-Hv50k-2016-15598	C/T	1H	20291169	0.897987	0.738441	0.418838	0.95681	0.744924	0.350945	0.161367	0.262722	0.260801	0.181891	0.127714	0.0389499	0.181085	0.208665	0.493058	0.325508	0.543553	0.737301	0.595013	9.47625e-06
JHI-Hv50k-2016-15607	A/G	1H	20318267	0.65422	0.806633	0.376216	0.205312	0.963477	0.227572	0.0722502	0.215774	0.266592	0.200702	0.984737	0.0807273	0.0579608	0.778623	0.8678	0.157774	0.548279	0.483557	0.0739013	0.0463647
JHI-Hv50k-2016-15608	C/T	1H	20318440	-	-	-	-	-	-	-	-	-	-	-	-	-	-	-	-	-	-	-	-
JHI-Hv50k-2016-15609	G/T	1H	20318512	-	-	-	-	-	-	-	-	-	-	-	-	-	-	-	-	-	-	-	-
JHI-Hv50k-2016-15610	A/T	1H	20318809	-	-	-	-	-	-	-	-	-	-	-	-	-	-	-	-	-	-	-	-
12_31276	A/C	1H	20336402	-	-	-	-	-	-	-	-	-	-	-	-	-	-	-	-	-	-	-	-
JHI-Hv50k-2016-15630	G/T	1H	20349356	0.612465	0.773026	0.363942	0.798387	-	0.128779	0.142999	0.106651	0.0967491	0.119103	0.1121	0.0474053	0.0439806	0.147998	0.77396	0.0793315	0.561806	0.307296	0.517536	6.97116e-06
JHI-Hv50k-2016-15633	C/T	1H	20349530	0.650095	0.850024	0.907035	0.0326997	0.559485	0.873951	0.129679	0.421841	0.531456	0.445031	0.443939	0.58512	0.215903	0.877259	0.358264	0.934769	0.724482	0.333867	0.097944	0.00914171
JHI-Hv50k-2016-15705	A/G	1H	20485873	0.979367	0.955035	0.397718	0.0453513	0.729503	0.189523	0.137418	0.636158	0.798445	0.964004	0.736552	0.205637	0.0822369	0.631345	0.880116	0.0180872	0.0487538	0.55026	0.767878	0.0708931
JHI-Hv50k-2016-15707	A/G	1H	20486219	0.65422	0.806633	0.376216	0.205312	0.963477	0.227572	0.0722502	0.215774	0.266592	0.200702	0.984737	0.0807273	0.0579608	0.778623	0.8678	0.157774	0.548279	0.483557	0.0739013	0.0463647
JHI-Hv50k-2016-15708	C/T	1H	20486619	-	-	-	-	-	-	-	-	-	-	-	-	-	-	-	-	-	-	-	-
JHI-Hv50k-2016-15710	A/G	1H	20487105	-	-	-	-	-	-	-	-	-	-	-	-	-	-	-	-	-	-	-	-
JHI-Hv50k-2016-15711	A/G	1H	20487201	-	-	-	-	-	-	-	-	-	-	-	-	-	-	-	-	-	-	-	-
JHI-Hv50k-2016-15715	A/G	1H	20487714	-	-	-	-	-	-	-	-	-	-	-	-	-	-	-	-	-	-	-	-
JHI-Hv50k-2016-15718	A/G	1H	20488795	-	-	-	-	-	-	-	-	-	-	-	-	-	-	-	-	-	-	-	-
JHI-Hv50k-2016-15719	A/G	1H	20488939	-	-	-	-	-	-	-	-	-	-	-	-	-	-	-	-	-	-	-	-
JHI-Hv50k-2016-15722	C/T	1H	20489377	-	-	-	-	0.616636	-	-	-	-	-	-	-	-	-	-	-	-	-	-	0.488406
JHI-Hv50k-2016-15730	C/T	1H	20673323	0.380552	0.300537	0.833391	0.636145	0.197919	0.82349	0.924919	0.327748	0.867221	0.41499	0.551472	0.336156	0.0707657	0.937246	0.958434	0.970752	0.710481	0.725165	0.347423	0.216403
JHI-Hv50k-2016-15731	C/T	1H	20673463	0.397807	0.495934	0.234176	0.614529	0.830388	0.91769	0.876933	0.369771	0.315559	0.427765	0.413962	0.359466	0.0552658	0.945254	0.89724	0.657642	0.875442	0.836659	0.0513271	0.145782
JHI-Hv50k-2016-15732	C/T	1H	20673868	-	-	-	-	-	-	-	-	-	-	-	-	-	-	-	-	-	-	-	-
JHI-Hv50k-2016-15733	C/T	1H	20673902	-	-	-	-	-	-	-	-	-	-	-	-	-	-	-	-	-	-	-	-
JHI-Hv50k-2016-15789	A/G	1H	21024505	-	-	-	-	-	-	-	-	-	-	-	-	-	-	-	-	-	-	-	-
JHI-Hv50k-2016-15815	A/G	1H	21170506	-	-	-	-	-	-	-	-	-	-	-	-	-	-	-	-	-	-	-	-
JHI-Hv50k-2016-15867	A/G	1H	21405503	-	-	-	-	-	-	-	-	-	-	-	-	-	-	-	-	-	-	-	-
JHI-Hv50k-2016-15868	C/G	1H	21405717	0.0890157	0.661561	0.306017	0.464158	0.785719	0.814568	0.896551	0.480478	0.521269	0.61377	0.612026	0.374639	0.0289173	0.727013	0.935168	0.61826	0.960128	0.681693	0.0471079	0.151758
JHI-Hv50k-2016-15869	C/T	1H	21405736	-	-	-	-	-	-	-	-	-	-	-	-	-	-	-	-	-	-	-	-
JHI-Hv50k-2016-15870	C/T	1H	21405863	0.0315902	0.508584	0.0798862	0.498312	0.770585	0.770521	0.903619	0.616268	0.508416	0.61377	0.634814	0.346298	0.0423814	0.727013	0.854555	0.718785	0.727838	0.764935	0.0471079	0.151758
JHI-Hv50k-2016-15952	C/T	1H	21746829	-	-	-	-	0.93975	-	-	-	-	-	-	-	-	-	-	-	-	-	-	-
JHI-Hv50k-2016-15962	A/G	1H	21795761	0.507853	0.623774	0.440645	0.76507	0.136716	0.489797	0.405934	0.934832	0.925237	0.604993	0.603809	0.401154	0.0463515	0.888333	0.526681	0.851565	0.205322	0.365933	0.214618	0.334778
JHI-Hv50k-2016-15964	C/G	1H	21796427	-	-	-	-	0.652307	-	-	-	-	-	-	-	-	-	-	-	-	-	-	0.358238
JHI-Hv50k-2016-16019	A/G	1H	21918164	-	-	-	-	-	-	-	-	-	-	-	-	-	-	-	-	-	-	-	-
JHI-Hv50k-2016-16025	A/T	1H	21933694	-	-	-	-	-	-	-	-	-	-	-	-	-	-	-	-	-	-	-	-
JHI-Hv50k-2016-16026	A/G	1H	21933874	-	-	-	-	-	-	-	-	-	-	-	-	-	-	-	-	-	-	-	-
JHI-Hv50k-2016-16027	A/G	1H	21933932	-	-	-	-	-	-	-	-	-	-	-	-	-	-	-	-	-	-	-	-
JHI-Hv50k-2016-16033	G/T	1H	22019015	-	-	-	-	-	-	-	-	-	-	-	-	-	-	-	-	-	-	-	-
JHI-Hv50k-2016-16035	A/G	1H	22019064	0.605618	0.504436	0.361241	0.118504	0.63019	0.221807	0.292231	0.258698	0.357221	0.559229	0.0745769	0.0889697	0.35884	0.981016	0.398454	0.300248	0.770812	0.542727	0.165031	0.00248592
JHI-Hv50k-2016-16053	A/C	1H	22032235	0.0291031	0.507865	0.0947309	0.479595	0.748753	0.791504	0.856366	0.633382	0.548566	0.61377	0.641719	0.358115	0.0400902	0.727013	0.896924	0.666407	0.714161	0.823152	0.0471079	0.151758
JHI-Hv50k-2016-16056	A/G	1H	22067358	-	-	-	-	-	-	-	-	-	-	-	-	-	-	-	-	-	-	-	-
JHI-Hv50k-2016-16064	C/T	1H	22067619	0.600669	0.724969	0.613807	0.125342	0.901924	0.188602	0.586175	0.263852	0.331721	0.908093	0.0413581	0.103661	0.941475	0.732425	0.670515	0.375189	0.489881	0.48122	0.227204	0.0343001
JHI-Hv50k-2016-16065	C/T	1H	22067628	-	-	-	-	-	-	-	-	-	-	-	-	-	-	-	-	-	-	-	-
JHI-Hv50k-2016-16066	C/G	1H	22067690	0.430864	0.505055	0.276234	0.1573	0.564177	0.272973	0.243513	0.283735	0.378298	0.467784	0.0825773	0.143323	0.26734	0.708045	0.515225	0.399659	0.623088	0.533038	0.270945	0.00281566
JHI-Hv50k-2016-16067	A/G	1H	22067727	0.671394	0.790056	0.720946	0.125342	0.923126	0.188602	0.581229	0.247403	0.267463	0.917964	0.0347012	0.111373	0.935077	0.830727	0.670515	0.384323	0.720798	0.643802	0.266519	0.0343001
JHI-Hv50k-2016-16081	A/G	1H	22168359	0.98497	0.712541	0.723607	0.145907	0.94358	0.738805	0.666252	0.250712	0.272161	0.720231	0.0696942	0.207273	0.762398	0.475987	0.660315	0.174088	0.428608	0.387952	0.346609	0.0884361
JHI-Hv50k-2016-16093	C/T	1H	22172229	0.668409	0.500882	0.354011	0.125952	0.636915	0.205375	0.331812	0.274922	0.407769	0.559229	0.0769948	0.0961995	0.367708	0.981016	0.442643	0.345241	0.788588	0.619375	0.165031	0.00248592
SCRI_RS_232660	C/T	1H	22174508	0.976246	0.980338	0.526237	0.136713	0.269921	0.164611	0.273748	0.348432	0.420422	0.611544	0.0257802	0.131823	0.564572	0.829482	0.413321	0.677989	0.932598	0.947019	0.408329	0.00254401
SCRI_RS_128285	C/T	1H	22176692	0.73969	0.502425	0.219339	0.125125	0.352889	0.238808	0.32427	0.194885	0.313253	0.557629	0.0306578	0.110305	0.488955	0.999434	0.499783	0.347681	0.88198	0.642854	0.207954	0.00254401
JHI-Hv50k-2016-16125	A/T	1H	22565241	-	-	-	-	0.279622	-	-	-	-	-	-	-	-	-	-	-	-	-	-	-
JHI-Hv50k-2016-16128	C/T	1H	22566234	0.0302633	0.95887	0.39652	0.403959	0.140019	0.729409	0.0701889	0.372978	0.459665	0.169627	0.202482	0.985198	0.501555	0.801096	0.950514	0.156838	0.114398	0.439785	0.455913	0.509474
JHI-Hv50k-2016-16129	C/T	1H	22566595	0.826489	0.672846	0.752452	0.850205	0.295053	0.321313	0.316126	0.817758	0.954011	0.4144	0.155925	0.363989	0.897095	0.989811	0.766568	0.28729	0.66254	0.80927	0.844191	0.129059
JHI-Hv50k-2016-16132	A/G	1H	22567280	-	-	-	-	-	-	-	-	-	-	-	-	-	-	-	-	-	-	-	-
3751-1136	C/G	1H	22567867	0.788371	0.172987	0.160449	0.809072	0.815338	0.28543	0.420842	0.26441	0.356935	0.439926	0.204209	0.476293	0.140278	0.289487	0.205785	0.249591	0.263648	0.732787	0.926964	3.84552e-05
11_20617	C/G	1H	22567867	0.718981	0.263668	0.428868	0.856878	0.722555	0.150133	0.403014	0.2462	0.279324	0.390849	0.135831	0.218792	0.122223	0.115196	0.210414	0.297041	0.210166	0.46983	0.687479	3.84552e-05
SCRI_RS_126734	C/T	1H	22837846	0.770904	0.199223	0.210818	0.821259	0.801028	0.304382	0.380185	0.224784	0.303594	0.390432	0.157013	0.35161	0.110682	0.260421	0.259935	0.295639	0.26701	0.6932	0.859172	3.84552e-05
JHI-Hv50k-2016-16143	A/G	1H	22839213	-	-	-	-	0.279622	-	-	-	-	-	-	-	-	-	-	-	-	-	-	-
JHI-Hv50k-2016-16150	C/T	1H	22839699	0.690716	0.474753	0.651303	0.965904	0.283723	0.52156	0.373625	0.701161	0.673746	0.300221	0.271084	0.324661	0.899231	0.576804	0.669116	0.326079	0.831058	0.675297	0.696224	0.138558
JHI-Hv50k-2016-16158	C/T	1H	22841235	0.690716	0.474753	0.651303	0.965904	0.283723	0.52156	0.373625	0.701161	0.673746	0.300221	0.271084	0.324661	0.899231	0.576804	0.669116	0.326079	0.831058	0.675297	0.696224	0.138558
JHI-Hv50k-2016-16159	A/G	1H	22841321	0.718981	0.263668	0.428868	0.856878	0.722555	0.150133	0.403014	0.2462	0.279324	0.390849	0.135831	0.218792	0.122223	0.115196	0.210414	0.297041	0.210166	0.46983	0.687479	3.84552e-05
JHI-Hv50k-2016-16174	C/T	1H	22915320	0.952065	0.147103	0.247634	0.966863	0.733203	0.335473	0.341441	0.275985	0.416736	0.563778	0.222304	0.171671	0.237175	0.264018	0.210817	0.339664	0.370047	0.753086	0.744672	7.23805e-05
JHI-Hv50k-2016-16177	C/T	1H	23014041	0.373726	0.479772	0.692373	0.62899	-	0.126192	-	-	-	0.796641	0.198582	0.0445769	0.572884	-	-	-	-	-	0.592622	-
JHI-Hv50k-2016-16178	A/C	1H	23014133	0.504663	0.130697	0.257118	0.763557	0.901852	0.181503	0.248087	0.0989271	0.209826	0.341573	0.115744	0.100917	0.18394	0.0641754	0.242811	0.325495	0.530577	0.609766	0.657793	6.27089e-05
JHI-Hv50k-2016-16180	A/G	1H	23014757	0.328606	0.174297	0.229564	0.799886	0.768816	0.17763	0.276861	0.13241	0.209698	0.390849	0.112995	0.0851192	0.142435	0.0600586	0.242013	0.297041	0.360346	0.46983	0.687479	3.84552e-05
JHI-Hv50k-2016-16185	A/G	1H	23049402	0.994235	0.120511	0.260111	0.962047	0.757907	0.313078	0.272394	0.193201	0.375643	0.563778	0.192375	0.0917105	0.269135	0.157648	0.234472	0.271726	0.494108	0.629201	0.744672	7.23805e-05
JHI-Hv50k-2016-16218	A/G	1H	23059287	0.690716	0.474753	0.651303	0.965904	0.283723	0.52156	0.373625	0.701161	0.673746	0.300221	0.271084	0.324661	0.899231	0.576804	0.669116	0.326079	0.831058	0.675297	0.696224	0.138558
JHI-Hv50k-2016-16219	A/T	1H	23059420	0.796304	0.593043	0.728792	0.850205	0.295053	0.321313	0.308577	0.772636	0.806468	0.418305	0.182049	0.338506	0.886877	0.851011	0.766568	0.291449	0.998251	0.933002	0.735392	0.129059
JHI-Hv50k-2016-16224	C/G	1H	23060046	0.941442	0.52924	0.686864	0.907628	0.28494	0.411956	0.337724	0.73434	0.7365	0.353848	0.221151	0.328116	0.994857	0.706918	0.714831	0.30669	0.91253	0.797986	0.713943	0.130982
JHI-Hv50k-2016-16232	A/C	1H	23062021	0.718981	0.263668	0.428868	0.856878	0.722555	0.150133	0.403014	0.2462	0.279324	0.390849	0.135831	0.218792	0.122223	0.115196	0.210414	0.297041	0.210166	0.46983	0.687479	3.84552e-05
JHI-Hv50k-2016-16233	C/T	1H	23062109	0.742418	0.298369	0.35113	0.808702	0.72869	0.179981	0.376738	0.278924	0.29432	0.465044	0.156064	0.248812	0.190427	0.145886	0.25997	0.307101	0.326349	0.493763	0.691493	4.61144e-05
JHI-Hv50k-2016-16240	C/T	1H	23147584	0.526914	0.209684	0.242287	0.5848	0.786887	0.192309	0.15332	0.488353	0.798548	0.912918	0.0581449	0.161584	0.351814	0.0464788	0.500501	0.239733	0.713972	0.787833	0.412003	6.0172e-06
JHI-Hv50k-2016-16245	C/G	1H	23167657	0.422483	0.103143	0.159392	0.758538	0.897002	0.157405	0.283066	0.176008	0.399435	0.329414	0.0723298	0.081803	0.129947	0.0436575	0.355649	0.293056	0.413947	0.413776	0.765802	3.84552e-05
JHI-Hv50k-2016-16247	A/C	1H	23167661	0.422483	0.103143	0.159392	0.758538	0.897002	0.157405	0.283066	0.176008	0.399435	0.329414	0.0723298	0.081803	0.129947	0.0436575	0.355649	0.293056	0.413947	0.413776	0.765802	3.84552e-05
JHI-Hv50k-2016-16248	A/C	1H	23168216	0.356297	0.108025	0.168611	0.727513	0.910455	0.181062	0.239862	0.163703	0.333121	0.329414	0.0710146	0.0757496	0.128119	0.0436575	0.306794	0.364846	0.43965	0.522569	0.765802	3.84552e-05
JHI-Hv50k-2016-16252	C/G	1H	23168973	0.422483	0.103143	0.159392	0.758538	0.897002	0.157405	0.283066	0.176008	0.399435	0.329414	0.0723298	0.081803	0.129947	0.0436575	0.355649	0.293056	0.413947	0.413776	0.765802	3.84552e-05
JHI-Hv50k-2016-16253	G/T	1H	23169058	0.422483	0.103143	0.159392	0.758538	0.897002	0.157405	0.283066	0.176008	0.399435	0.329414	0.0723298	0.081803	0.129947	0.0436575	0.355649	0.293056	0.413947	0.413776	0.765802	3.84552e-05
JHI-Hv50k-2016-16257	A/T	1H	23201377	0.955626	0.0725997	0.194988	0.887707	0.89383	0.317512	0.236253	0.233344	0.543136	0.487216	0.12792	0.0820543	0.246002	0.120781	0.296969	0.336394	0.584556	0.686606	0.8224	7.23805e-05
JHI-Hv50k-2016-16260	C/T	1H	23202362	0.370865	0.0841713	0.14093	0.822028	0.865387	0.224692	0.255476	0.199452	0.465278	0.401876	0.0950777	0.0793692	0.177942	0.0729428	0.320489	0.312043	0.492702	0.540143	0.792887	4.44242e-05
JHI-Hv50k-2016-16264	G/T	1H	23219314	0.441937	0.170648	0.22692	0.74818	0.571205	0.21195	0.945515	0.54575	0.875479	0.926584	0.0732187	0.0962845	0.413237	0.258611	0.646087	0.26096	0.855154	0.683679	0.924945	0.00376637
JHI-Hv50k-2016-16286	C/T	1H	23224440	0.972858	0.137604	0.152312	0.90457	0.556666	0.385787	0.788324	0.692093	0.942132	0.80379	0.154437	0.127632	0.746523	0.609918	0.627531	0.312264	0.721989	0.959405	0.851165	0.00537961
JHI-Hv50k-2016-16287	A/C	1H	23224486	0.441937	0.170648	0.22692	0.74818	0.571205	0.21195	0.945515	0.54575	0.875479	0.926584	0.0732187	0.0962845	0.413237	0.258611	0.646087	0.26096	0.855154	0.683679	0.924945	0.00376637
JHI-Hv50k-2016-16306	A/G	1H	23814229	-	-	-	-	-	-	-	-	-	-	-	-	-	-	-	-	-	-	-	-
5346-1587	A/G	1H	23815813	-	-	-	-	-	-	-	-	-	-	-	-	-	-	-	-	-	-	-	-
11_10760	A/G	1H	23815813	-	-	-	-	-	-	-	-	-	-	-	-	-	-	-	-	-	-	-	-
JHI-Hv50k-2016-16328	A/G	1H	23820821	0.61379	-	0.667199	-	0.384361	-	-	-	-	0.388569	-	-	0.00976711	0.275685	0.593059	0.930148	-	0.291139	0.412508	-
JHI-Hv50k-2016-16331	A/G	1H	23821649	0.235471	0.407501	0.432921	0.338046	0.430535	0.751378	0.447704	0.781372	0.963721	0.607317	0.479936	0.546806	0.144964	0.854345	0.84293	0.823103	0.993344	0.840209	0.90448	0.172048
JHI-Hv50k-2016-16332	A/G	1H	23822131	0.276009	0.193371	0.18253	0.305093	0.806313	0.432166	0.34672	0.253824	0.625661	0.893663	0.439335	0.285778	0.575001	0.24739	0.575811	0.751218	0.424424	0.395451	0.537347	3.77011e-05
JHI-Hv50k-2016-16335	A/G	1H	23822794	0.61379	-	0.667199	-	0.384361	-	-	-	-	0.388569	-	-	0.00976711	0.275685	0.593059	0.930148	-	0.291139	0.412508	-
JHI-Hv50k-2016-16372	A/G	1H	23871002	0.477945	0.766056	0.779178	0.658471	0.64308	0.145129	0.670878	0.280741	0.405378	0.337189	0.00730698	0.245024	0.631971	0.216391	0.765275	0.857104	0.429092	0.353626	0.965627	0.0330086
JHI-Hv50k-2016-16384	A/G	1H	23923244	-	-	-	-	-	-	-	-	-	-	-	-	-	-	-	-	-	-	-	-
JHI-Hv50k-2016-16386	A/C	1H	23923716	-	-	-	-	-	-	-	-	-	-	-	-	-	-	-	-	-	-	-	-
JHI-Hv50k-2016-16388	A/G	1H	23925161	0.237075	0.367501	0.341288	0.242809	0.869146	0.599132	0.271013	0.202625	0.363348	0.729698	0.424185	0.242336	0.678169	0.353987	0.444095	0.610752	0.313358	0.430884	0.658747	3.77011e-05
JHI-Hv50k-2016-16391	A/G	1H	23925544	0.237075	0.367501	0.341288	0.242809	0.869146	0.599132	0.271013	0.202625	0.363348	0.729698	0.424185	0.242336	0.678169	0.353987	0.444095	0.610752	0.313358	0.430884	0.658747	3.77011e-05
JHI-Hv50k-2016-16396	A/G	1H	23930305	0.394514	0.414689	0.333188	0.58895	0.483179	0.586441	0.897907	0.485208	0.682055	0.975623	0.669774	0.339135	0.376824	0.428617	0.111011	0.230228	0.43264	0.550259	0.584647	0.00417328
JHI-Hv50k-2016-16398	A/G	1H	23930478	-	-	-	-	-	-	-	-	-	-	-	-	-	-	-	-	-	-	-	-
JHI-Hv50k-2016-16399	C/T	1H	23930597	-	-	-	-	-	-	-	-	-	-	-	-	-	-	-	-	-	-	-	-
JHI-Hv50k-2016-16400	C/T	1H	23930651	0.289468	0.361267	0.330212	0.257717	0.856442	0.55774	0.319106	0.219737	0.435323	0.729698	0.435382	0.262208	0.695117	0.353987	0.508835	0.519635	0.294023	0.336544	0.658747	3.77011e-05
JHI-Hv50k-2016-16401	A/T	1H	23930757	-	-	-	-	-	-	-	-	-	-	-	-	-	-	-	-	-	-	-	-
JHI-Hv50k-2016-16403	A/G	1H	23930785	0.230583	0.333135	0.3133	0.283542	0.495731	0.730516	0.971658	0.510623	0.795444	0.920243	0.492986	0.384766	0.574188	0.517017	0.708741	0.571635	0.640214	0.67041	0.700424	0.00330275
JHI-Hv50k-2016-16404	A/C	1H	23930896	0.191608	0.324665	0.293278	0.265013	0.507058	0.861497	0.966579	0.441615	0.64236	0.920243	0.456289	0.398831	0.557752	0.4406	0.581294	0.688222	0.633902	0.847559	0.820152	0.00330275
JHI-Hv50k-2016-16405	A/C	1H	23931000	-	-	-	-	-	-	-	-	-	-	-	-	-	-	-	-	-	-	-	-
JHI-Hv50k-2016-16413	C/T	1H	23931519	-	-	-	-	-	-	-	-	-	-	-	-	-	-	-	-	-	-	0.782321	-
JHI-Hv50k-2016-16414	C/G	1H	23931793	-	-	-	-	-	-	-	-	-	-	-	-	-	0.41003	-	-	-	-	0.532377	-
JHI-Hv50k-2016-16437	C/T	1H	23935233	0.290285	0.349031	0.334906	0.290889	0.550598	0.651362	0.999875	0.483973	0.750639	0.921643	0.48202	0.428402	0.572348	0.574783	0.694994	0.604157	0.550965	0.613056	0.820783	0.00330275
JHI-Hv50k-2016-16442	A/G	1H	23935346	0.289468	0.361267	0.330212	0.257717	0.856442	0.55774	0.319106	0.219737	0.435323	0.729698	0.435382	0.262208	0.695117	0.353987	0.508835	0.519635	0.294023	0.336544	0.658747	3.77011e-05
JHI-Hv50k-2016-16444	G/T	1H	23935376	0.289468	0.361267	0.330212	0.257717	0.856442	0.55774	0.319106	0.219737	0.435323	0.729698	0.435382	0.262208	0.695117	0.353987	0.508835	0.519635	0.294023	0.336544	0.658747	3.77011e-05
JHI-Hv50k-2016-16445	C/T	1H	23935508	0.289468	0.361267	0.330212	0.257717	0.856442	0.55774	0.319106	0.219737	0.435323	0.729698	0.435382	0.262208	0.695117	0.353987	0.508835	0.519635	0.294023	0.336544	0.658747	3.77011e-05
JHI-Hv50k-2016-16446	G/T	1H	23935567	-	-	-	-	-	-	-	-	-	-	-	-	-	0.41003	-	-	-	-	0.532377	-
JHI-Hv50k-2016-16448	C/G	1H	23935577	0.289468	0.361267	0.330212	0.257717	0.856442	0.55774	0.319106	0.219737	0.435323	0.729698	0.435382	0.262208	0.695117	0.353987	0.508835	0.519635	0.294023	0.336544	0.658747	3.77011e-05
JHI-Hv50k-2016-16449	A/G	1H	23935715	0.284486	0.40449	0.424577	0.356447	0.422888	0.713227	0.390103	0.819897	0.940545	0.607317	0.492675	0.580354	0.139284	0.854345	0.920382	0.735869	0.982426	0.955994	0.90448	0.172048
JHI-Hv50k-2016-16450	C/T	1H	23935902	-	-	-	-	-	-	-	-	-	-	-	-	-	-	-	-	-	-	-	-
JHI-Hv50k-2016-16451	A/G	1H	23935910	-	-	-	-	-	-	-	-	-	-	-	-	-	0.41003	-	-	-	-	0.532377	-
JHI-Hv50k-2016-16456	A/G	1H	23936732	0.235471	0.407501	0.432921	0.338046	0.430535	0.751378	0.447704	0.781372	0.963721	0.607317	0.479936	0.546806	0.144964	0.854345	0.84293	0.823103	0.993344	0.840209	0.90448	0.172048
JHI-Hv50k-2016-16459	A/C	1H	23936756	0.289468	0.361267	0.330212	0.257717	0.856442	0.55774	0.319106	0.219737	0.435323	0.729698	0.435382	0.262208	0.695117	0.353987	0.508835	0.519635	0.294023	0.336544	0.658747	3.77011e-05
JHI-Hv50k-2016-16460	A/G	1H	23936833	0.235471	0.407501	0.432921	0.338046	0.430535	0.751378	0.447704	0.781372	0.963721	0.607317	0.479936	0.546806	0.144964	0.854345	0.84293	0.823103	0.993344	0.840209	0.90448	0.172048
JHI-Hv50k-2016-16461	C/T	1H	23936886	-	-	-	-	-	-	-	-	-	-	-	-	-	-	-	-	-	-	-	-
JHI-Hv50k-2016-16462	A/C	1H	23936996	0.289468	0.361267	0.330212	0.257717	0.856442	0.55774	0.319106	0.219737	0.435323	0.729698	0.435382	0.262208	0.695117	0.353987	0.508835	0.519635	0.294023	0.336544	0.658747	3.77011e-05
JHI-Hv50k-2016-16464	C/G	1H	23937062	-	-	-	-	-	-	-	-	-	-	-	-	-	0.41003	-	-	-	-	0.532377	-
JHI-Hv50k-2016-16465	C/G	1H	23937181	-	-	-	-	-	-	-	-	-	-	-	-	-	0.41003	-	-	-	-	0.532377	-
JHI-Hv50k-2016-16466	C/T	1H	23937323	0.705671	-	0.778289	-	0.415215	-	-	-	-	-	-	-	-	0.296142	-	0.612921	-	-	0.513241	-
JHI-Hv50k-2016-16467	A/G	1H	23937324	-	-	-	-	-	-	-	-	-	-	-	-	-	0.41003	-	-	-	-	0.532377	-
JHI-Hv50k-2016-16468	C/T	1H	23937409	-	-	-	-	-	-	-	-	-	-	-	-	-	-	-	-	-	-	-	-
JHI-Hv50k-2016-16469	C/T	1H	23937416	0.289468	0.361267	0.330212	0.257717	0.856442	0.55774	0.319106	0.219737	0.435323	0.729698	0.435382	0.262208	0.695117	0.353987	0.508835	0.519635	0.294023	0.336544	0.658747	3.77011e-05
JHI-Hv50k-2016-16470	A/G	1H	23937575	0.235471	0.407501	0.432921	0.338046	0.430535	0.751378	0.447704	0.781372	0.963721	0.607317	0.479936	0.546806	0.144964	0.854345	0.84293	0.823103	0.993344	0.840209	0.90448	0.172048
JHI-Hv50k-2016-16472	A/G	1H	23937767	0.244124	0.424456	0.437169	0.349018	0.439128	0.781531	0.416615	0.892271	0.922	0.502632	0.545955	0.656686	0.1556	0.900419	0.853113	0.851299	0.905355	0.808745	0.988366	0.172048
JHI-Hv50k-2016-16473	A/T	1H	23937853	-	-	-	-	-	-	-	-	-	-	-	-	-	-	-	-	-	-	-	-
JHI-Hv50k-2016-16474	G/T	1H	23937977	-	-	-	-	-	-	-	-	-	-	-	-	-	0.41003	-	-	-	-	0.532377	-
JHI-Hv50k-2016-16475	G/T	1H	23938007	-	-	-	-	-	-	-	-	-	-	-	-	-	-	-	-	-	-	-	-
JHI-Hv50k-2016-16477	C/T	1H	23938301	-	-	-	-	-	-	-	-	-	-	-	-	-	-	-	-	-	-	-	-
JHI-Hv50k-2016-16478	A/T	1H	23938304	-	-	-	-	-	-	-	-	-	-	-	-	-	-	-	-	-	-	-	-
JHI-Hv50k-2016-16480	A/G	1H	23938524	-	-	-	-	-	-	-	-	-	-	-	-	-	-	-	-	-	-	-	-
JHI-Hv50k-2016-16481	A/G	1H	23938684	-	-	-	-	-	-	-	-	-	-	-	-	-	-	-	-	-	-	-	-
JHI-Hv50k-2016-16482	A/G	1H	23938768	0.298289	0.19008	0.310909	0.273574	0.801925	0.627983	0.356228	0.126368	0.330751	0.744184	0.471225	0.221564	0.659996	0.256311	0.541377	0.606912	0.301804	0.30132	0.422906	1.26926e-05
JHI-Hv50k-2016-16486	C/T	1H	23939268	0.364197	0.872896	0.898195	0.723754	0.402734	-	0.0265334	0.315714	0.304363	0.277786	-	-	0.00992619	0.527855	0.519457	0.727	0.064737	0.106719	0.416888	-
JHI-Hv50k-2016-16487	A/C	1H	23939291	0.0844423	0.0598301	0.394689	0.390474	0.614875	0.648744	0.0123716	0.685775	0.329459	0.896096	0.433209	0.121862	0.770306	0.561932	0.369272	0.890348	0.932514	0.947309	0.181229	0.00873474
JHI-Hv50k-2016-16488	G/T	1H	23939360	-	-	-	-	-	-	-	-	-	-	-	-	-	-	-	-	-	-	-	-
JHI-Hv50k-2016-16489	C/G	1H	23939401	0.26056	0.421879	0.299013	0.267977	0.834248	0.595534	0.330516	0.309369	0.539247	0.975822	0.509169	0.297463	0.5639	0.549377	0.578602	0.578684	0.458214	0.377653	0.706068	3.77011e-05
JHI-Hv50k-2016-16490	A/T	1H	23939593	-	-	-	-	-	-	-	-	-	-	-	-	-	0.41003	-	-	-	-	0.532377	-
JHI-Hv50k-2016-16491	A/G	1H	23939940	-	-	-	-	-	-	-	-	-	-	-	-	-	-	-	-	-	-	-	-
JHI-Hv50k-2016-16492	C/T	1H	23940188	0.235471	0.407501	0.432921	0.338046	0.430535	0.751378	0.447704	0.781372	0.963721	0.607317	0.479936	0.546806	0.144964	0.854345	0.84293	0.823103	0.993344	0.840209	0.90448	0.172048
JHI-Hv50k-2016-16494	A/T	1H	23940572	-	-	0.859267	-	0.382391	-	-	-	-	-	-	-	-	0.462088	-	-	-	-	0.464162	-
JHI-Hv50k-2016-16495	A/T	1H	23940651	0.235471	0.407501	0.432921	0.338046	0.430535	0.751378	0.447704	0.781372	0.963721	0.607317	0.479936	0.546806	0.144964	0.854345	0.84293	0.823103	0.993344	0.840209	0.90448	0.172048
JHI-Hv50k-2016-16496	A/C	1H	23940750	0.235471	0.407501	0.432921	0.338046	0.430535	0.751378	0.447704	0.781372	0.963721	0.607317	0.479936	0.546806	0.144964	0.854345	0.84293	0.823103	0.993344	0.840209	0.90448	0.172048
JHI-Hv50k-2016-16497	C/T	1H	23940948	-	-	-	-	-	-	-	-	-	-	-	-	-	0.41003	-	-	-	-	0.532377	-
JHI-Hv50k-2016-16498	A/T	1H	23941149	-	-	-	-	-	-	-	-	-	-	-	-	-	0.41003	-	-	-	-	0.532377	-
JHI-Hv50k-2016-16499	A/G	1H	23941245	0.289468	0.361267	0.330212	0.257717	0.856442	0.55774	0.319106	0.219737	0.435323	0.729698	0.435382	0.262208	0.695117	0.353987	0.508835	0.519635	0.294023	0.336544	0.658747	3.77011e-05
JHI-Hv50k-2016-16500	A/T	1H	23941397	0.0747791	0.0399727	0.145245	0.246737	0.805025	0.820785	0.575255	0.33908	0.944589	0.702625	0.848047	0.809041	0.0771054	0.782336	0.451975	0.58366	0.754968	0.957283	0.760291	0.153367
JHI-Hv50k-2016-16504	G/T	1H	23942700	0.235471	0.407501	0.432921	0.338046	0.430535	0.751378	0.447704	0.781372	0.963721	0.607317	0.479936	0.546806	0.144964	0.854345	0.84293	0.823103	0.993344	0.840209	0.90448	0.172048
JHI-Hv50k-2016-16505	C/T	1H	23942808	0.226207	0.165905	0.36196	0.276898	0.799711	0.578609	0.45097	0.160235	0.401907	0.80414	0.528107	0.255851	0.614434	0.268247	0.815384	0.82554	0.456177	0.405316	0.557793	2.15925e-05
JHI-Hv50k-2016-16506	A/C	1H	23943241	0.235471	0.407501	0.432921	0.338046	0.430535	0.751378	0.447704	0.781372	0.963721	0.607317	0.479936	0.546806	0.144964	0.854345	0.84293	0.823103	0.993344	0.840209	0.90448	0.172048
JHI-Hv50k-2016-16507	A/G	1H	23943414	0.289468	0.361267	0.330212	0.257717	0.856442	0.55774	0.319106	0.219737	0.435323	0.729698	0.435382	0.262208	0.695117	0.353987	0.508835	0.519635	0.294023	0.336544	0.658747	3.77011e-05
JHI-Hv50k-2016-16508	A/G	1H	23943657	-	-	-	-	-	-	-	-	-	-	-	-	-	0.41003	-	-	-	-	0.532377	-
JHI-Hv50k-2016-16509	C/T	1H	23944077	-	-	-	-	-	-	-	-	-	-	-	-	-	0.41003	-	-	-	-	0.532377	-
JHI-Hv50k-2016-16510	A/C	1H	23944152	-	-	-	-	-	-	-	-	-	-	-	-	-	0.41003	-	-	-	-	0.532377	-
JHI-Hv50k-2016-16514	C/T	1H	23944212	0.289468	0.361267	0.330212	0.257717	0.856442	0.55774	0.319106	0.219737	0.435323	0.729698	0.435382	0.262208	0.695117	0.353987	0.508835	0.519635	0.294023	0.336544	0.658747	3.77011e-05
JHI-Hv50k-2016-16516	C/T	1H	23944465	0.289468	0.361267	0.330212	0.257717	0.856442	0.55774	0.319106	0.219737	0.435323	0.729698	0.435382	0.262208	0.695117	0.353987	0.508835	0.519635	0.294023	0.336544	0.658747	3.77011e-05
JHI-Hv50k-2016-16517	A/C	1H	23944546	0.270967	0.319968	0.279947	0.210067	0.856442	0.552764	0.288004	0.208546	0.444477	0.650526	0.545829	0.283405	0.681362	0.356315	0.482801	0.504853	0.278351	0.328199	0.599066	3.77011e-05
JHI-Hv50k-2016-16518	C/T	1H	23944568	0.235471	0.407501	0.432921	0.338046	0.430535	0.751378	0.447704	0.781372	0.963721	0.607317	0.479936	0.546806	0.144964	0.854345	0.84293	0.823103	0.993344	0.840209	0.90448	0.172048
JHI-Hv50k-2016-16521	C/G	1H	23945221	-	-	-	-	-	-	-	-	-	-	-	-	-	0.41003	-	-	-	-	0.532377	-
JHI-Hv50k-2016-16524	G/T	1H	23946541	-	-	-	-	-	-	-	-	-	-	-	-	-	0.41003	-	-	-	-	0.532377	-
JHI-Hv50k-2016-16526	A/C	1H	23947099	0.246077	0.320958	0.283154	0.202294	0.856442	0.527037	0.321361	0.246111	0.512612	0.715621	0.654347	0.306344	0.685416	0.393371	0.400684	0.440915	0.274802	0.354213	0.66361	3.77011e-05
JHI-Hv50k-2016-16527	C/T	1H	23947107	0.263621	0.365192	0.380404	0.273063	0.606661	0.548973	0.59169	0.687914	0.881996	0.848433	0.47174	0.604922	0.166706	0.554415	0.432175	0.896536	0.543856	0.744765	0.932861	0.0859769
JHI-Hv50k-2016-16542	A/G	1H	23948424	0.329373	0.401782	0.438685	0.332095	0.468322	0.680428	0.370115	0.849536	0.906142	0.596005	0.534028	0.737315	0.129862	0.827397	0.931864	0.728322	0.873229	0.842488	0.927072	0.216227
JHI-Hv50k-2016-16559	C/G	1H	24024792	0.185436	0.425698	0.297167	0.182552	0.904729	0.810767	0.388727	0.411972	0.628932	0.799832	0.691092	0.320147	0.682627	0.466778	0.305294	0.98408	0.258453	0.604357	0.622611	3.52199e-05
JHI-Hv50k-2016-16560	A/G	1H	24024920	0.600999	0.213746	0.475905	0.265347	0.93223	0.821666	0.439359	0.361531	0.693295	0.558778	0.582971	0.193218	0.230028	0.849608	0.754681	0.308187	0.421758	0.355958	0.4388	0.000661073
SCRI_RS_161702	A/G	1H	24025029	0.201887	0.404573	0.355388	0.270341	0.861271	0.634065	0.316919	0.176839	0.31661	0.946501	0.444672	0.329601	0.619423	0.388268	0.530862	0.49495	0.417052	0.506824	0.618497	5.43575e-05
SCRI_RS_116548	A/G	1H	24027749	0.237075	0.367501	0.341288	0.242809	0.869146	0.599132	0.271013	0.202625	0.363348	0.729698	0.424185	0.242336	0.678169	0.353987	0.444095	0.610752	0.313358	0.430884	0.658747	3.77011e-05
JHI-Hv50k-2016-16575	C/T	1H	24029767	0.237075	0.367501	0.341288	0.242809	0.869146	0.599132	0.271013	0.202625	0.363348	0.729698	0.424185	0.242336	0.678169	0.353987	0.444095	0.610752	0.313358	0.430884	0.658747	3.77011e-05
JHI-Hv50k-2016-16601	G/T	1H	24039540	0.237383	0.404472	0.609485	0.468443	0.764271	0.82566	0.134316	0.138694	0.266659	0.809284	0.561105	0.167859	0.828757	0.555116	0.979699	0.558806	0.664712	0.673069	0.776074	0.000589618
JHI-Hv50k-2016-16604	A/T	1H	24041841	0.264998	0.515488	0.411762	0.299841	0.973436	0.601163	0.252724	0.21953	0.312986	0.757246	0.400904	0.227322	0.611107	0.49301	0.475634	0.659258	0.24751	0.460412	0.896362	4.97347e-05
JHI-Hv50k-2016-16605	A/G	1H	24041878	0.261924	0.655002	0.430104	0.23101	0.951982	0.48125	0.186556	0.217027	0.27687	0.796979	0.323145	0.159147	0.731082	0.591969	0.34636	0.434349	0.184911	0.304576	0.843372	5.56231e-05
JHI-Hv50k-2016-16622	A/T	1H	24657810	-	-	-	-	-	-	-	-	-	-	-	-	-	-	-	-	-	-	-	-
JHI-Hv50k-2016-16623	A/G	1H	24657837	-	-	-	-	-	-	-	-	-	-	-	-	-	-	-	-	-	-	-	-
JHI-Hv50k-2016-16624	A/G	1H	24657925	-	-	-	-	-	-	-	-	-	-	-	-	-	-	-	-	-	-	-	-
JHI-Hv50k-2016-16625	C/T	1H	24658016	-	-	-	-	-	-	-	-	-	-	-	-	-	-	-	-	-	-	-	-
JHI-Hv50k-2016-16626	A/G	1H	24658134	-	-	-	-	-	-	-	-	-	-	-	-	-	-	-	-	-	-	-	-
JHI-Hv50k-2016-16636	A/C	1H	25046880	-	-	-	-	-	-	-	-	-	-	-	-	-	-	-	-	-	-	-	-
JHI-Hv50k-2016-16641	A/C	1H	25047457	-	-	-	-	-	-	-	-	-	-	-	-	-	-	-	-	-	-	-	-
JHI-Hv50k-2016-16644	C/T	1H	25048724	-	-	-	-	-	-	-	-	-	-	-	-	-	-	-	-	-	-	-	-
JHI-Hv50k-2016-16648	C/T	1H	25328839	-	-	-	-	-	-	-	-	-	-	-	-	-	-	-	-	-	-	-	-
JHI-Hv50k-2016-16650	C/G	1H	25330942	-	-	-	-	-	-	-	-	-	-	-	-	-	-	-	-	-	-	-	-
JHI-Hv50k-2016-16651	A/G	1H	25331572	-	-	-	-	-	-	-	-	-	-	-	-	-	-	-	-	-	-	-	-
JHI-Hv50k-2016-16654	A/G	1H	25334191	-	-	-	-	-	-	-	-	-	-	-	-	-	-	-	-	-	-	-	-
JHI-Hv50k-2016-16655	A/G	1H	25335685	-	-	-	-	-	-	-	-	-	-	-	-	-	-	-	-	-	-	-	-
JHI-Hv50k-2016-16657	A/G	1H	25337690	-	-	-	-	-	-	-	-	-	-	-	-	-	-	-	-	-	-	-	-
6238-243	T	1H	27636684	-	-	-	-	-	-	-	-	-	-	-	-	-	-	-	-	-	-	-	-
JHI-Hv50k-2016-16677	C/T	1H	27684392	0.968378	0.401308	0.220406	0.39382	0.906955	0.977599	0.701448	0.935059	0.922614	0.860744	0.30056	0.646485	0.188221	0.103848	0.922442	0.988599	0.296907	0.250577	0.474802	0.620188
JHI-Hv50k-2016-16680	A/G	1H	27684540	0.968378	0.401308	0.220406	0.39382	0.906955	0.977599	0.701448	0.935059	0.922614	0.860744	0.30056	0.646485	0.188221	0.103848	0.922442	0.988599	0.296907	0.250577	0.474802	0.620188
JHI-Hv50k-2016-16684	G/T	1H	27685464	0.968378	0.401308	0.220406	0.39382	0.906955	0.977599	0.701448	0.935059	0.922614	0.860744	0.30056	0.646485	0.188221	0.103848	0.922442	0.988599	0.296907	0.250577	0.474802	0.620188
JHI-Hv50k-2016-16711	A/T	1H	27827534	0.968378	0.401308	0.220406	0.39382	0.906955	0.977599	0.701448	0.935059	0.922614	0.860744	0.30056	0.646485	0.188221	0.103848	0.922442	0.988599	0.296907	0.250577	0.474802	0.620188
JHI-Hv50k-2016-16712	A/G	1H	27827623	0.968378	0.401308	0.220406	0.39382	0.906955	0.977599	0.701448	0.935059	0.922614	0.860744	0.30056	0.646485	0.188221	0.103848	0.922442	0.988599	0.296907	0.250577	0.474802	0.620188
JHI-Hv50k-2016-16715	C/G	1H	27827983	0.968378	0.401308	0.220406	0.39382	0.906955	0.977599	0.701448	0.935059	0.922614	0.860744	0.30056	0.646485	0.188221	0.103848	0.922442	0.988599	0.296907	0.250577	0.474802	0.620188
JHI-Hv50k-2016-16731	C/T	1H	27866730	0.38	0.217136	0.0595722	0.345595	0.652934	0.441088	0.625726	0.722934	0.44604	0.310163	0.107689	0.242813	0.62513	0.289488	0.777725	0.486103	0.767518	0.996483	0.923671	0.568467
JHI-Hv50k-2016-16732	C/T	1H	27866915	0.688919	0.0921201	0.0302124	0.489721	0.977767	0.565163	0.51388	0.722099	0.691699	0.656347	0.279948	0.976261	0.380071	0.270219	0.899234	0.718856	0.744503	0.82742	0.32728	0.943661
JHI-Hv50k-2016-16733	C/G	1H	27867031	0.968378	0.401308	0.220406	0.39382	0.906955	0.977599	0.701448	0.935059	0.922614	0.860744	0.30056	0.646485	0.188221	0.103848	0.922442	0.988599	0.296907	0.250577	0.474802	0.620188
JHI-Hv50k-2016-16735	G/T	1H	27867306	0.968378	0.401308	0.220406	0.39382	0.906955	0.977599	0.701448	0.935059	0.922614	0.860744	0.30056	0.646485	0.188221	0.103848	0.922442	0.988599	0.296907	0.250577	0.474802	0.620188
JHI-Hv50k-2016-16778	C/T	1H	28058019	0.968378	0.401308	0.220406	0.39382	0.906955	0.977599	0.701448	0.935059	0.922614	0.860744	0.30056	0.646485	0.188221	0.103848	0.922442	0.988599	0.296907	0.250577	0.474802	0.620188
JHI-Hv50k-2016-16780	C/T	1H	28058296	0.968378	0.401308	0.220406	0.39382	0.906955	0.977599	0.701448	0.935059	0.922614	0.860744	0.30056	0.646485	0.188221	0.103848	0.922442	0.988599	0.296907	0.250577	0.474802	0.620188
JHI-Hv50k-2016-16787	C/T	1H	28059377	0.968378	0.401308	0.220406	0.39382	0.906955	0.977599	0.701448	0.935059	0.922614	0.860744	0.30056	0.646485	0.188221	0.103848	0.922442	0.988599	0.296907	0.250577	0.474802	0.620188
JHI-Hv50k-2016-16799	C/T	1H	28060605	0.968378	0.401308	0.220406	0.39382	0.906955	0.977599	0.701448	0.935059	0.922614	0.860744	0.30056	0.646485	0.188221	0.103848	0.922442	0.988599	0.296907	0.250577	0.474802	0.620188
JHI-Hv50k-2016-16800	C/T	1H	28060825	0.451957	0.697248	0.327534	0.235366	0.367524	0.409808	0.947603	0.915611	0.985272	0.699659	0.667123	0.990921	0.0486487	0.64703	0.801726	0.915655	0.592723	0.520493	0.848148	0.475178
JHI-Hv50k-2016-16807	C/T	1H	28061209	0.968378	0.401308	0.220406	0.39382	0.906955	0.977599	0.701448	0.935059	0.922614	0.860744	0.30056	0.646485	0.188221	0.103848	0.922442	0.988599	0.296907	0.250577	0.474802	0.620188
JHI-Hv50k-2016-16839	G/T	1H	28643240	0.83447	0.369702	0.229339	0.576591	0.826875	0.787318	0.638686	0.664513	0.489778	0.817513	0.215806	0.666203	0.268813	0.289469	0.886718	0.888716	0.568395	0.513084	0.512826	0.676983
12_31177	A/G	1H	28643791	0.913586	0.431315	0.287298	0.78577	0.429428	0.989852	0.69219	0.766452	0.62466	0.939031	0.220225	0.611463	0.287902	0.1893	0.993938	0.991245	0.494732	0.389108	0.437596	0.618136
JHI-Hv50k-2016-16845	A/G	1H	28645635	0.85795	0.355896	0.226503	0.540967	0.844089	0.800713	0.683271	0.763254	0.575269	0.901736	0.233614	0.644803	0.341596	0.261748	0.916735	0.922413	0.565773	0.557026	0.529734	0.618136
JHI-Hv50k-2016-16854	A/G	1H	28648031	0.85795	0.355896	0.226503	0.540967	0.844089	0.800713	0.683271	0.763254	0.575269	0.901736	0.233614	0.644803	0.341596	0.261748	0.916735	0.922413	0.565773	0.557026	0.529734	0.618136
JHI-Hv50k-2016-16856	A/C	1H	28648159	0.85795	0.355896	0.226503	0.540967	0.844089	0.800713	0.683271	0.763254	0.575269	0.901736	0.233614	0.644803	0.341596	0.261748	0.916735	0.922413	0.565773	0.557026	0.529734	0.618136
JHI-Hv50k-2016-16859	A/G	1H	28823904	0.504415	0.452542	0.352777	0.8232	0.337444	0.784101	0.668019	0.263566	0.14929	0.507008	0.154777	0.470951	0.590403	0.635097	0.43024	0.864332	0.608062	0.739899	0.812715	0.364762
JHI-Hv50k-2016-16862	A/G	1H	28824035	-	-	-	-	-	-	-	-	-	-	-	-	-	-	-	-	-	-	-	-
JHI-Hv50k-2016-16863	C/T	1H	28824131	0.446905	0.435133	0.327071	0.82799	0.300646	0.748199	0.746919	0.341203	0.202449	0.588747	0.189744	0.628042	0.6507	0.612692	0.458735	0.842303	0.779718	0.650189	0.855357	0.388676
JHI-Hv50k-2016-16871	A/G	1H	28825249	0.446905	0.435133	0.327071	0.82799	0.300646	0.748199	0.746919	0.341203	0.202449	0.588747	0.189744	0.628042	0.6507	0.612692	0.458735	0.842303	0.779718	0.650189	0.855357	0.388676
JHI-Hv50k-2016-16877	A/G	1H	28826709	0.446905	0.435133	0.327071	0.82799	0.300646	0.748199	0.746919	0.341203	0.202449	0.588747	0.189744	0.628042	0.6507	0.612692	0.458735	0.842303	0.779718	0.650189	0.855357	0.388676
JHI-Hv50k-2016-16885	A/C	1H	28893999	0.446905	0.435133	0.327071	0.82799	0.300646	0.748199	0.746919	0.341203	0.202449	0.588747	0.189744	0.628042	0.6507	0.612692	0.458735	0.842303	0.779718	0.650189	0.855357	0.388676
JHI-Hv50k-2016-16903	C/G	1H	29070448	0.940647	0.866517	0.750146	0.0421545	0.798486	0.330009	0.589232	0.617726	0.488609	0.300156	0.275669	0.437727	0.316984	0.750393	0.291859	0.448046	0.478421	0.940406	0.605595	0.122579
JHI-Hv50k-2016-16906	A/G	1H	29071003	0.940647	0.866517	0.750146	0.0421545	0.798486	0.330009	0.589232	0.617726	0.488609	0.300156	0.275669	0.437727	0.316984	0.750393	0.291859	0.448046	0.478421	0.940406	0.605595	0.122579
JHI-Hv50k-2016-16907	C/T	1H	29071268	0.940647	0.866517	0.750146	0.0421545	0.798486	0.330009	0.589232	0.617726	0.488609	0.300156	0.275669	0.437727	0.316984	0.750393	0.291859	0.448046	0.478421	0.940406	0.605595	0.122579
JHI-Hv50k-2016-16908	A/G	1H	29071299	0.990567	0.843337	0.745744	0.0445911	0.802618	0.338348	0.539053	0.639227	0.515539	0.348028	0.25737	0.415687	0.385152	0.817478	0.24354	0.421102	0.433848	0.964584	0.624165	0.119792
JHI-Hv50k-2016-16909	C/T	1H	29071355	-	-	-	-	-	-	-	-	-	-	-	-	-	-	-	-	-	-	-	0.399521
JHI-Hv50k-2016-16911	C/T	1H	29071414	0.940647	0.866517	0.750146	0.0421545	0.798486	0.330009	0.589232	0.617726	0.488609	0.300156	0.275669	0.437727	0.316984	0.750393	0.291859	0.448046	0.478421	0.940406	0.605595	0.122579
JHI-Hv50k-2016-16913	A/T	1H	29072659	0.940647	0.866517	0.750146	0.0421545	0.798486	0.330009	0.589232	0.617726	0.488609	0.300156	0.275669	0.437727	0.316984	0.750393	0.291859	0.448046	0.478421	0.940406	0.605595	0.122579
JHI-Hv50k-2016-16918	C/T	1H	29074324	0.989687	0.95013	0.470414	0.0611642	0.248151	0.249732	0.674064	0.921554	0.843787	0.256668	0.210162	0.651288	0.634771	0.53587	0.589679	0.372542	0.624651	0.871666	0.638351	0.34322
JHI-Hv50k-2016-16921	A/G	1H	29074416	0.989687	0.95013	0.470414	0.0611642	0.248151	0.249732	0.674064	0.921554	0.843787	0.256668	0.210162	0.651288	0.634771	0.53587	0.589679	0.372542	0.624651	0.871666	0.638351	0.34322
JHI-Hv50k-2016-16922	C/T	1H	29074557	-	-	-	-	-	-	-	-	-	-	-	-	-	-	-	-	-	-	-	0.399521
JHI-Hv50k-2016-16923	A/G	1H	29074631	0.989687	0.95013	0.470414	0.0611642	0.248151	0.249732	0.674064	0.921554	0.843787	0.256668	0.210162	0.651288	0.634771	0.53587	0.589679	0.372542	0.624651	0.871666	0.638351	0.34322
JHI-Hv50k-2016-16924	A/T	1H	29074742	0.989687	0.95013	0.470414	0.0611642	0.248151	0.249732	0.674064	0.921554	0.843787	0.256668	0.210162	0.651288	0.634771	0.53587	0.589679	0.372542	0.624651	0.871666	0.638351	0.34322
JHI-Hv50k-2016-16925	G/T	1H	29074793	-	-	-	-	-	-	-	-	-	-	-	-	-	-	-	-	-	-	-	0.399521
JHI-Hv50k-2016-16927	C/T	1H	29074893	0.940647	0.866517	0.750146	0.0421545	0.798486	0.330009	0.589232	0.617726	0.488609	0.300156	0.275669	0.437727	0.316984	0.750393	0.291859	0.448046	0.478421	0.940406	0.605595	0.122579
JHI-Hv50k-2016-16928	C/G	1H	29075095	0.743864	0.267813	0.984016	0.0433693	0.763934	0.342632	0.859921	0.992661	0.513015	0.767963	0.122118	0.486205	0.269393	0.9697	0.304135	0.219428	0.372224	0.817857	0.559086	0.122533
JHI-Hv50k-2016-16929	A/G	1H	29075109	0.989687	0.95013	0.470414	0.0611642	0.248151	0.249732	0.674064	0.921554	0.843787	0.256668	0.210162	0.651288	0.634771	0.53587	0.589679	0.372542	0.624651	0.871666	0.638351	0.34322
JHI-Hv50k-2016-16935	C/T	1H	29081514	-	-	-	-	-	-	-	-	-	-	-	-	-	-	-	-	-	-	-	-
SCRI_RS_222748	A/G	1H	29082314	0.534766	0.846096	0.695072	0.449659	0.833446	0.347144	0.564676	0.883474	0.644375	0.999809	0.0811234	0.519349	0.147556	0.793179	0.106788	0.0889304	0.693272	0.640104	0.923181	0.768724
JHI-Hv50k-2016-16937	A/C	1H	29082559	-	-	-	0.607777	0.352329	-	-	-	-	-	-	-	-	-	-	-	-	-	-	0.404036
JHI-Hv50k-2016-16943	C/T	1H	29083457	-	-	-	-	0.284843	-	-	-	-	-	-	-	-	-	-	-	-	-	-	0.388676
JHI-Hv50k-2016-16945	C/T	1H	29083600	-	-	-	-	-	-	-	-	-	-	-	-	-	-	-	-	-	-	-	-
JHI-Hv50k-2016-16946	A/G	1H	29084374	0.446905	0.435133	0.327071	0.82799	0.300646	0.748199	0.746919	0.341203	0.202449	0.588747	0.189744	0.628042	0.6507	0.612692	0.458735	0.842303	0.779718	0.650189	0.855357	0.388676
JHI-Hv50k-2016-16965	C/G	1H	29229384	0.794767	0.887983	0.465592	0.124699	0.380409	0.374672	0.644386	0.714101	0.711242	0.328206	0.300565	0.448011	0.887426	0.515782	0.68712	0.487161	0.869608	0.970937	0.940172	0.264376
JHI-Hv50k-2016-16966	A/T	1H	29229441	0.651554	0.402205	0.727428	0.55315	0.0146527	0.767774	0.487029	0.958206	0.697718	0.584299	0.267196	0.322063	0.29894	0.639878	0.958787	0.686234	0.285174	0.550937	0.692333	0.207827
JHI-Hv50k-2016-16967	C/T	1H	29229573	0.94693	0.235531	0.501107	0.60377	0.338524	0.763845	0.620404	0.483639	0.985168	0.475269	0.424803	0.697496	0.0348029	0.677191	0.309596	0.686701	0.477987	0.639622	0.193604	0.729394
JHI-Hv50k-2016-16968	A/C	1H	29229607	-	-	-	-	-	-	-	-	-	-	-	-	-	-	-	-	-	-	-	-
JHI-Hv50k-2016-16975	C/T	1H	29358791	-	-	-	-	-	-	-	-	-	-	-	-	-	-	-	-	-	-	-	-
JHI-Hv50k-2016-16976	G/T	1H	29361717	-	-	-	-	-	-	-	-	-	-	-	-	-	-	-	-	-	-	-	0.399521
JHI-Hv50k-2016-16991	A/G	1H	29691046	0.880387	0.95137	0.459217	0.0550656	0.224762	0.285055	0.664232	0.983001	0.884178	0.243956	0.171174	0.750935	0.725423	0.553099	0.591535	0.373062	0.577137	0.81747	0.716493	0.270233
JHI-Hv50k-2016-16995	C/T	1H	29796461	0.884315	0.973122	0.454788	0.0576188	0.219482	0.280328	0.626024	0.954272	0.97352	0.364615	0.129822	0.674136	0.586623	0.651555	0.433823	0.313598	0.536428	0.866498	0.619088	0.312762
JHI-Hv50k-2016-16996	A/C	1H	29796932	-	-	-	-	-	-	-	-	-	-	-	-	-	-	-	-	-	-	-	0.399521
JHI-Hv50k-2016-17002	A/C	1H	29868365	0.592448	0.910577	0.826038	0.995127	0.0364962	0.586635	0.467579	0.72089	0.967357	0.463527	0.420018	0.511438	0.895566	0.717832	0.709553	0.606938	0.829854	0.664352	0.716063	0.665011
JHI-Hv50k-2016-17006	A/C	1H	29880291	0.974702	0.930511	0.846034	0.0724306	0.876475	0.321471	0.667562	0.742046	0.649801	0.352986	0.14128	0.562523	0.350885	0.616538	0.359621	0.581453	0.565103	0.926523	0.602002	0.0811559
JHI-Hv50k-2016-17018	C/G	1H	29908059	0.936076	0.894791	0.713151	0.0504065	0.704543	0.29019	0.572597	0.625529	0.513067	0.285908	0.29454	0.458005	0.347942	0.810582	0.313772	0.414902	0.496916	0.944946	0.669294	0.122579
JHI-Hv50k-2016-17023	C/G	1H	29942458	-	-	-	-	-	-	-	-	-	-	-	-	-	-	-	-	-	-	-	0.399521
JHI-Hv50k-2016-17024	A/G	1H	29942637	-	-	-	-	-	-	-	-	-	-	-	-	-	-	-	-	-	-	-	0.399521
JHI-Hv50k-2016-17026	A/G	1H	29942932	-	-	-	-	-	-	-	-	-	-	-	-	-	-	-	-	-	-	-	0.399521
JHI-Hv50k-2016-17028	G/T	1H	29943083	-	-	-	-	-	-	-	-	-	-	-	-	-	-	-	-	-	-	-	0.399521
JHI-Hv50k-2016-17031	C/T	1H	29972374	-	-	-	-	-	-	-	-	-	-	-	-	-	-	-	-	-	-	-	0.399521
JHI-Hv50k-2016-17035	G/T	1H	30046344	0.823892	0.471772	0.935401	0.692122	0.660135	0.118819	0.306164	0.699872	0.848177	0.725588	0.0414139	0.0893834	0.0670827	0.486872	0.528142	0.354896	0.981187	0.163844	0.821712	0.110669
12_11357	C	1H	30093555	-	-	-	-	-	-	-	-	-	-	-	-	-	-	-	-	-	-	-	-
JHI-Hv50k-2016-17036	C/T	1H	30193087	-	-	-	-	-	-	-	-	-	-	-	-	-	-	-	-	-	-	-	0.399521
JHI-Hv50k-2016-17038	A/G	1H	30193129	-	-	-	-	-	-	-	-	-	-	-	-	-	-	-	-	-	-	-	0.399521
JHI-Hv50k-2016-17043	C/G	1H	30269055	-	-	-	-	-	-	-	-	-	-	-	-	-	-	-	-	-	-	-	-
12_30817	A/G	1H	30299159	0.737969	0.439085	0.0335174	0.0752953	0.187578	0.505602	0.789351	0.990251	0.608531	0.559401	0.0597703	0.822522	0.361953	0.780217	0.572241	0.571554	0.593958	0.857404	0.736899	0.999341
JHI-Hv50k-2016-17065	A/G	1H	30388121	-	-	-	-	-	-	-	-	-	-	-	-	-	-	-	-	-	-	-	-
JHI-Hv50k-2016-17066	A/G	1H	30388415	-	-	-	-	0.286331	-	-	-	-	-	-	-	-	-	-	-	-	-	-	0.426586
JHI-Hv50k-2016-17082	A/C	1H	30415538	0.778441	0.799216	0.60038	0.699714	0.0751729	0.992814	0.291801	0.546399	0.650686	-	0.812111	0.095058	0.646031	-	0.688766	-	0.873346	0.989009	-	0.459478
JHI-Hv50k-2016-17085	G/T	1H	30415961	0.778441	0.799216	0.60038	0.699714	0.0751729	0.992814	0.291801	0.546399	0.650686	-	0.812111	0.095058	0.646031	-	0.688766	-	0.873346	0.989009	-	0.459478
JHI-Hv50k-2016-17142	A/G	1H	30795092	-	-	-	-	-	-	-	-	-	-	-	-	-	-	-	-	-	-	-	-
JHI-Hv50k-2016-17144	C/G	1H	30795243	0.289481	0.256993	0.540274	0.561081	0.0911277	0.192063	0.669375	0.747931	0.371768	0.514625	0.765594	0.25405	0.816991	0.615941	0.239338	0.683435	0.145298	0.126629	0.88879	0.60686
JHI-Hv50k-2016-17159	C/T	1H	30850420	-	-	-	-	0.0356702	-	-	-	-	-	-	-	-	-	-	-	-	-	-	0.399521
JHI-Hv50k-2016-17163	C/T	1H	30851982	-	-	-	-	0.0356702	-	-	-	-	-	-	-	-	-	-	-	-	-	-	0.399521
JHI-Hv50k-2016-17164	A/G	1H	30852030	-	-	-	-	0.0356702	-	-	-	-	-	-	-	-	-	-	-	-	-	-	0.399521
JHI-Hv50k-2016-17165	C/T	1H	30852350	-	-	-	-	0.0356702	-	-	-	-	-	-	-	-	-	-	-	-	-	-	0.399521
JHI-Hv50k-2016-17206	C/T	1H	31202894	-	-	-	-	0.0470351	-	-	-	-	-	-	-	-	-	-	-	-	-	-	0.384859
JHI-Hv50k-2016-17218	C/T	1H	31208217	-	-	-	-	0.0356702	-	-	-	-	-	-	-	-	-	-	-	-	-	-	0.399521
JHI-Hv50k-2016-17219	A/G	1H	31208313	-	-	-	-	0.0274012	-	-	-	-	-	-	-	-	-	-	-	-	-	-	0.399521
JHI-Hv50k-2016-17222	A/G	1H	31208579	-	-	-	-	0.0274012	-	-	-	-	-	-	-	-	-	-	-	-	-	-	0.399521
JHI-Hv50k-2016-17226	A/G	1H	31208646	-	-	-	-	0.0274012	-	-	-	-	-	-	-	-	-	-	-	-	-	-	0.399521
JHI-Hv50k-2016-17238	C/G	1H	31216563	0.542927	-	0.232963	0.454135	0.144721	-	-	-	-	-	0.972462	0.471434	0.43268	-	-	-	-	0.966892	-	0.240129
JHI-Hv50k-2016-17241	C/T	1H	31217057	-	-	-	-	0.0356702	-	-	-	-	-	-	-	-	-	-	-	-	-	-	0.399521
JHI-Hv50k-2016-17265	C/T	1H	31352574	0.874788	0.171821	0.389115	0.707897	0.528936	0.458033	0.705986	0.400389	0.890187	0.23204	0.940521	0.362567	0.722706	0.176747	0.976401	0.828294	0.966215	0.878443	0.814674	0.0575005
JHI-Hv50k-2016-17273	A/G	1H	31353645	0.701012	0.157688	0.616716	0.774824	0.99583	0.231144	0.776169	0.109401	0.420056	0.372815	0.782951	0.339623	0.679771	0.257605	0.96656	0.734234	0.780583	0.865989	0.541684	0.0827539
12_11498	A/G	1H	31354146	-	-	-	-	-	-	-	-	-	-	-	-	-	-	-	-	-	-	-	-
JHI-Hv50k-2016-17275	C/G	1H	31354357	0.568075	0.261027	0.699424	0.592919	0.364597	0.329388	0.863956	0.236146	0.607323	0.250563	0.80526	0.459522	0.867223	0.250694	0.773132	0.958065	0.902713	0.589965	0.806676	0.118777
JHI-Hv50k-2016-17277	C/T	1H	31354447	0.568075	0.261027	0.699424	0.592919	0.364597	0.329388	0.863956	0.236146	0.607323	0.250563	0.80526	0.459522	0.867223	0.250694	0.773132	0.958065	0.902713	0.589965	0.806676	0.118777
JHI-Hv50k-2016-17331	A/C	1H	31526892	-	-	-	-	-	-	-	-	-	-	-	-	-	-	-	-	-	-	-	-
JHI-Hv50k-2016-17346	A/G	1H	31622459	0.361797	0.091878	0.0456061	0.439317	0.261131	0.306791	0.731235	0.95315	0.425994	0.804556	0.973063	0.158182	0.107351	0.920165	0.498988	0.471189	0.187252	0.575772	0.856953	0.0988153
JHI-Hv50k-2016-17362	A/G	1H	31626218	-	-	-	-	0.0319964	-	-	-	-	-	-	-	-	-	-	-	-	-	-	0.399521
JHI-Hv50k-2016-17364	C/G	1H	31626520	-	-	-	-	-	-	-	-	-	-	-	-	-	-	-	-	-	-	-	-
JHI-Hv50k-2016-17372	A/G	1H	31627014	-	-	-	-	-	-	-	-	-	-	-	-	-	-	-	-	-	-	-	-
JHI-Hv50k-2016-17393	A/C	1H	31630199	-	-	-	-	0.0345803	-	-	-	-	-	-	-	-	-	-	-	-	-	-	0.399521
JHI-Hv50k-2016-17394	C/T	1H	31630415	-	-	-	-	0.0345803	-	-	-	-	-	-	-	-	-	-	-	-	-	-	0.399521
JHI-Hv50k-2016-17431	A/G	1H	31645986	-	-	-	-	-	-	-	-	-	-	-	-	-	-	-	-	-	-	-	-
JHI-Hv50k-2016-17441	C/T	1H	31646263	-	-	-	0.721241	0.0333274	-	-	-	-	-	-	-	-	-	-	-	-	-	-	0.399521
JHI-Hv50k-2016-17442	A/T	1H	31646326	-	-	-	-	-	-	-	-	-	-	-	-	-	-	-	-	-	-	-	-
12_30336	A/G	1H	31676923	0.813315	0.498549	0.885925	0.402874	0.364943	0.422695	0.796698	0.252994	0.393068	0.1072	0.473537	0.368494	0.965525	0.0759994	0.803011	0.934393	0.450142	0.843391	0.326373	0.13217
JHI-Hv50k-2016-17481	A/G	1H	31677013	0.746469	0.565704	0.855059	0.461811	0.40949	0.37299	0.853286	0.331173	0.365127	0.299364	0.902049	0.492958	0.881639	0.167036	0.475809	0.870369	0.351729	0.598451	0.668642	0.0882469
SCRI_RS_114047	A/G	1H	31685164	0.813315	0.498549	0.885925	0.402874	0.364943	0.422695	0.796698	0.252994	0.393068	0.1072	0.473537	0.368494	0.965525	0.0759994	0.803011	0.934393	0.450142	0.843391	0.326373	0.13217
SCRI_RS_193392	C/G	1H	31685463	0.26586	0.574053	0.95556	0.393144	0.347222	0.364996	0.73298	0.278422	0.330272	0.1072	0.514276	0.396682	0.986997	0.0759994	0.674119	0.934393	0.287827	0.884133	0.326373	0.13217
JHI-Hv50k-2016-17496	C/G	1H	31932684	0.75541	0.678087	0.441451	0.192787	0.00322036	0.998692	0.170896	0.426609	0.2561	0.850963	0.761148	0.648584	0.549588	0.273851	0.961503	0.437609	0.364792	0.819508	0.312017	0.180094
JHI-Hv50k-2016-17526	A/G	1H	32102667	0.854625	0.717884	0.459999	0.4763	0.233244	0.257385	0.983859	0.48568	0.691105	0.93529	0.586794	0.433381	0.731539	0.289187	0.307447	0.863486	0.359394	0.983295	0.706428	0.859883
JHI-Hv50k-2016-17533	A/G	1H	32178059	0.704734	0.83785	0.811933	0.493294	0.248054	0.289397	0.965707	0.623483	0.716842	0.828833	0.810476	0.443361	0.871803	0.198108	0.433611	0.996142	0.303907	0.929492	0.905462	0.722778
JHI-Hv50k-2016-17545	A/G	1H	32183616	-	-	-	-	-	-	-	-	-	-	-	-	-	-	-	-	-	-	-	-
JHI-Hv50k-2016-17683	G/T	1H	33444712	0.960664	0.767436	0.704576	0.412735	0.269635	0.363426	0.909752	0.604015	0.853087	0.84876	0.893981	0.36944	0.79603	0.182048	0.592339	0.880734	0.480322	0.924772	0.97604	0.702651
SCRI_RS_153785	G/T	1H	33444893	0.281517	0.873697	0.702619	0.403318	0.219281	0.257518	0.921842	0.724607	0.862693	0.604194	0.982564	0.328091	0.666031	0.132127	0.52188	0.842424	0.238084	0.820902	0.569675	0.904585
JHI-Hv50k-2016-17701	A/T	1H	33479388	0.378467	0.445063	0.249403	0.717795	0.324627	0.147877	0.728234	0.229426	0.170973	0.544123	0.114155	0.238318	0.889048	0.894827	0.994508	0.847699	0.111552	0.161124	0.418596	0.152358
SCRI_RS_170869	A/G	1H	33846707	0.794492	0.961135	0.783461	0.387183	0.22533	0.304901	0.970392	0.875902	0.992733	0.604194	0.913106	0.302834	0.669714	0.132127	0.724118	0.842424	0.299528	0.898033	0.569675	0.904585
SCRI_RS_170878	A/G	1H	33847082	0.939954	0.551849	0.343738	0.446619	0.221099	0.164295	0.861429	0.884578	0.847193	0.552049	0.853265	0.343286	0.578808	0.283408	0.723796	0.508758	0.485275	0.687506	0.572472	0.904585
JHI-Hv50k-2016-17754	C/G	1H	34085113	-	-	-	-	-	-	-	-	-	-	-	-	-	-	-	-	-	-	-	-
JHI-Hv50k-2016-17765	A/C	1H	34086518	0.6505	0.791102	0.747503	0.415635	0.269118	0.274397	0.927532	0.588035	0.677451	0.756299	0.751889	0.38624	0.986292	0.110704	0.333802	0.925474	0.230416	0.927626	0.808816	0.75301
5381-1950	A/G	1H	34087694	0.731134	0.850977	0.700873	0.387183	0.221099	0.304901	0.970392	0.875902	0.992733	0.604194	0.913511	0.378438	0.592914	0.132127	0.724118	0.842424	0.299528	0.898033	0.569675	0.904585
11_10764	A/G	1H	34087694	0.569973	0.95459	0.882595	0.456163	0.273204	0.313179	0.844921	0.971067	0.933539	0.940832	0.670612	0.386814	0.796815	0.276308	0.516057	0.957273	0.371622	0.786972	0.971829	0.75301
JHI-Hv50k-2016-17846	C/T	1H	35612698	0.733321	0.811259	0.776069	0.483422	0.269118	0.282796	0.971234	0.637263	0.722333	0.847495	0.681473	0.453217	0.929184	0.168622	0.332363	0.898573	0.221769	0.950114	0.710747	0.75301
JHI-Hv50k-2016-17849	A/G	1H	35613995	0.875367	0.910213	0.839394	0.463978	0.26684	0.28669	0.898079	0.892576	0.993809	0.940832	0.638882	0.39963	0.793826	0.276308	0.426235	0.957273	0.332346	0.824489	0.818639	0.75301
JHI-Hv50k-2016-17850	A/C	1H	35614456	0.875367	0.910213	0.839394	0.463978	0.26684	0.28669	0.898079	0.892576	0.993809	0.940832	0.638882	0.39963	0.793826	0.276308	0.426235	0.957273	0.332346	0.824489	0.818639	0.75301
JHI-Hv50k-2016-17879	A/C	1H	35681722	0.64004	0.598348	0.500571	0.424245	0.278383	0.248153	0.970654	0.66408	0.968037	0.756416	0.7103	0.449561	0.767189	0.239266	0.543907	0.989924	0.36245	0.746665	0.982367	0.75301
JHI-Hv50k-2016-17883	A/G	1H	35723813	0.652991	0.578206	0.495996	0.435009	0.281918	0.262356	0.988555	0.565588	0.919607	0.87361	0.784343	0.544919	0.793262	0.216974	0.534426	0.982418	0.307045	0.715975	0.932486	0.75301
JHI-Hv50k-2016-17884	C/G	1H	35723817	-	-	-	-	-	-	-	-	-	-	-	-	-	-	-	-	-	-	-	-
JHI-Hv50k-2016-17885	C/T	1H	35724537	0.548308	0.698901	0.685929	0.369912	0.269118	0.247686	0.92373	0.655319	0.811133	0.994702	0.789542	0.416578	0.929482	0.104534	0.462972	0.999687	0.219903	0.865318	0.899243	0.75301
SCRI_RS_189483	A/G	1H	35725028	0.239676	0.785245	0.651208	0.365442	0.219281	0.244039	0.969936	0.867517	0.919139	0.897907	0.947879	0.33042	0.596437	0.140863	0.599682	0.833569	0.22619	0.662597	0.636511	0.904585
JHI-Hv50k-2016-17888	C/T	1H	35725314	0.535464	0.860994	0.745955	0.469436	0.237312	0.220882	0.783497	0.973912	0.877976	0.642175	0.651872	0.372712	0.5477	0.495716	0.835365	0.931416	0.495357	0.822592	0.978782	0.655986
JHI-Hv50k-2016-17890	C/T	1H	35725481	0.363071	0.71342	0.712829	0.520585	0.22079	0.408751	0.853564	0.549147	0.77566	0.810364	0.831632	0.512111	0.828775	0.20811	0.587308	0.935727	0.245993	0.687264	0.823294	0.565813
JHI-Hv50k-2016-17892	A/G	1H	35726250	0.653454	0.768561	0.728548	0.419468	0.265754	0.229299	0.992487	0.819494	0.982388	0.756416	0.745497	0.479078	0.708901	0.239266	0.556581	0.903649	0.289528	0.893103	0.982367	0.75301
JHI-Hv50k-2016-17893	A/C	1H	35726810	0.64004	0.598348	0.500571	0.424245	0.278383	0.248153	0.970654	0.66408	0.968037	0.756416	0.7103	0.449561	0.767189	0.239266	0.543907	0.989924	0.36245	0.746665	0.982367	0.75301
JHI-Hv50k-2016-17894	C/T	1H	35727080	0.64004	0.598348	0.500571	0.424245	0.278383	0.248153	0.970654	0.66408	0.968037	0.756416	0.7103	0.449561	0.767189	0.239266	0.543907	0.989924	0.36245	0.746665	0.982367	0.75301
JHI-Hv50k-2016-17895	C/T	1H	35727088	-	-	-	-	-	-	-	-	-	-	-	-	-	-	-	-	-	-	-	-
JHI-Hv50k-2016-17896	A/G	1H	35727318	0.601706	0.631049	0.554719	0.391507	0.272349	0.252543	0.961498	0.614077	0.943701	0.750238	0.847187	0.462489	0.871602	0.222608	0.551304	0.999454	0.380465	0.799159	0.944645	0.698603
SCRI_RS_189197	A/T	1H	35727403	0.382566	0.286116	0.143184	0.427181	0.225612	0.137737	0.883853	0.715426	0.727326	0.840125	0.969598	0.347005	0.560273	0.298615	0.584574	0.572363	0.469332	0.925355	0.503718	0.904585
JHI-Hv50k-2016-17898	C/T	1H	35727509	-	-	-	-	-	-	-	-	-	-	-	-	-	-	-	-	-	-	-	-
JHI-Hv50k-2016-17900	A/G	1H	35728018	0.64004	0.598348	0.500571	0.424245	0.278383	0.248153	0.970654	0.66408	0.968037	0.756416	0.7103	0.449561	0.767189	0.239266	0.543907	0.989924	0.36245	0.746665	0.982367	0.75301
JHI-Hv50k-2016-17901	C/T	1H	35728332	-	-	-	-	-	-	-	-	-	-	-	-	-	-	-	-	-	-	-	-
JHI-Hv50k-2016-17902	A/G	1H	35728427	0.402578	0.827468	0.427929	0.0900713	0.723378	0.488524	0.748773	0.749871	0.939266	0.671609	0.690208	0.546123	0.730485	0.193981	0.973514	0.963067	0.452838	0.318494	0.285809	0.67176
JHI-Hv50k-2016-17903	C/T	1H	35728672	-	-	-	-	-	-	-	-	-	-	-	-	-	-	-	-	-	-	-	-
JHI-Hv50k-2016-17904	C/G	1H	35728944	0.64004	0.598348	0.500571	0.424245	0.278383	0.248153	0.970654	0.66408	0.968037	0.756416	0.7103	0.449561	0.767189	0.239266	0.543907	0.989924	0.36245	0.746665	0.982367	0.75301
JHI-Hv50k-2016-17905	C/G	1H	35728954	0.653454	0.768561	0.728548	0.419468	0.265754	0.229299	0.992487	0.819494	0.982388	0.756416	0.745497	0.479078	0.708901	0.239266	0.556581	0.903649	0.289528	0.893103	0.982367	0.75301
JHI-Hv50k-2016-17906	C/T	1H	35729093	0.581358	0.636118	0.480417	0.400125	0.312524	0.217414	0.904145	0.699942	0.954919	0.751634	0.735834	0.41192	0.926378	0.17433	0.523305	0.993818	0.386746	0.794205	0.95672	0.75301
JHI-Hv50k-2016-17907	C/T	1H	35729187	0.609445	0.70859	0.712908	0.384845	0.269118	0.299352	0.956249	0.712829	0.859938	0.928447	0.701279	0.447454	0.81224	0.178511	0.458485	0.976014	0.226642	0.870575	0.96561	0.75301
JHI-Hv50k-2016-17926	C/T	1H	35971057	0.140956	0.880413	0.868183	0.345033	0.344786	0.619988	0.956511	0.485338	0.383109	0.996317	0.806891	0.249433	0.707047	0.334021	0.254967	0.773999	0.17524	0.834392	0.305179	0.695923
SCRI_RS_140837	A/G	1H	36073806	0.489438	0.744609	0.731028	0.172525	0.243729	0.633827	0.91176	0.809449	0.939382	0.942848	0.742806	0.133814	0.823726	0.387382	0.597417	0.802784	0.141351	0.764452	0.691734	0.567992
JHI-Hv50k-2016-17965	A/G	1H	36073867	0.313239	0.831051	0.746812	0.175375	0.278181	0.625329	0.973541	0.891034	0.682646	0.827462	0.643025	0.213094	0.947226	0.452229	0.34949	0.721445	0.101404	0.707464	0.721544	0.705815
JHI-Hv50k-2016-17966	A/G	1H	36074373	0.313239	0.831051	0.746812	0.175375	0.278181	0.625329	0.973541	0.891034	0.682646	0.827462	0.643025	0.213094	0.947226	0.452229	0.34949	0.721445	0.101404	0.707464	0.721544	0.705815
JHI-Hv50k-2016-17967	C/G	1H	36074648	0.829292	0.691935	0.599488	0.137033	0.285247	0.700052	0.822876	0.931647	0.809724	0.75855	0.82382	0.209239	0.964913	0.453099	0.539669	0.735757	0.143129	0.793503	0.778669	0.705815
JHI-Hv50k-2016-17993	A/G	1H	36170507	0.313239	0.831051	0.746812	0.175375	0.278181	0.625329	0.973541	0.891034	0.682646	0.827462	0.643025	0.213094	0.947226	0.452229	0.34949	0.721445	0.101404	0.707464	0.460857	0.705815
SCRI_RS_184784	C/T	1H	36171029	0.219009	0.958079	0.943267	0.189457	0.256934	0.656801	0.907934	0.845283	0.764817	0.942848	0.750054	0.238485	0.967105	0.283303	0.482008	0.896112	0.138922	0.782977	0.691734	0.567992
JHI-Hv50k-2016-17996	C/G	1H	36172031	-	-	-	-	-	-	-	-	-	-	-	-	-	-	-	-	-	-	-	-
SCRI_RS_11615	C/T	1H	36439607	0.131519	0.831056	0.814561	0.18265	0.237793	0.559229	0.979196	0.965667	0.915137	0.942848	0.678549	0.149325	0.820038	0.387382	0.415544	0.802784	0.108184	0.691987	0.439333	0.567992
JHI-Hv50k-2016-18006	C/T	1H	36439765	0.313239	0.831051	0.746812	0.175375	0.278181	0.625329	0.973541	0.891034	0.682646	0.827462	0.643025	0.213094	0.947226	0.452229	0.34949	0.721445	0.101404	0.707464	0.460857	0.705815
JHI-Hv50k-2016-18027	C/T	1H	36450777	0.313239	0.831051	0.746812	0.175375	0.278181	0.625329	0.973541	0.891034	0.682646	0.827462	0.643025	0.213094	0.947226	0.452229	0.34949	0.721445	0.101404	0.707464	0.460857	0.705815
JHI-Hv50k-2016-18032	A/G	1H	36455926	0.313239	0.831051	0.746812	0.175375	0.278181	0.625329	0.973541	0.891034	0.682646	0.827462	0.643025	0.213094	0.947226	0.452229	0.34949	0.721445	0.101404	0.707464	0.460857	0.705815
JHI-Hv50k-2016-18039	G/T	1H	36457092	-	-	-	-	-	-	-	-	-	-	-	-	-	-	-	-	-	-	-	-
JHI-Hv50k-2016-18042	C/T	1H	36457358	0.313239	0.831051	0.746812	0.175375	0.278181	0.625329	0.973541	0.891034	0.682646	0.827462	0.643025	0.213094	0.947226	0.452229	0.34949	0.721445	0.101404	0.707464	0.460857	0.705815
JHI-Hv50k-2016-18043	C/T	1H	36457484	0.313239	0.831051	0.746812	0.175375	0.278181	0.625329	0.973541	0.891034	0.682646	0.827462	0.643025	0.213094	0.947226	0.452229	0.34949	0.721445	0.101404	0.707464	0.460857	0.705815
SCRI_RS_189637	C/T	1H	36457833	0.131519	0.831056	0.814561	0.18265	0.237793	0.559229	0.979196	0.965667	0.915137	0.942848	0.678549	0.149325	0.820038	0.387382	0.415544	0.802784	0.108184	0.691987	0.439333	0.567992
SCRI_RS_205816	C/T	1H	36460442	0.317752	0.729911	0.684194	0.215926	0.233297	0.345382	0.911128	0.955935	0.93899	0.999961	0.730608	0.172333	0.720726	0.664008	0.411794	0.833413	0.20296	0.893695	0.720272	0.567992
SCRI_RS_160545	A/G	1H	36462613	0.131519	0.831056	0.814561	0.18265	0.237793	0.559229	0.979196	0.965667	0.915137	0.942848	0.678549	0.149325	0.820038	0.387382	0.415544	0.802784	0.108184	0.691987	0.439333	0.567992
2314-1412	A/G	1H	36687040	0.118067	0.992019	0.726685	0.193105	0.676805	0.237139	0.0639	0.241361	0.45316	0.183965	0.267126	0.0962085	0.787398	0.31787	0.875384	0.519604	0.362336	0.910407	0.775077	0.467153
11_10275	A/G	1H	36687040	0.1379	0.939562	0.745226	0.193105	0.698551	0.237139	0.0639	0.241361	0.45316	0.183965	0.270999	0.0831948	0.728051	0.31787	0.875384	0.519604	0.362336	0.910407	0.775077	0.467153
JHI-Hv50k-2016-18068	A/T	1H	36739223	0.247083	0.787175	0.492602	0.203236	0.734336	0.314384	0.0839417	0.380076	0.607672	0.183965	0.32886	0.158699	0.508756	0.212574	0.977071	0.435945	0.443702	0.802715	0.775077	0.467153
JHI-Hv50k-2016-18132	A/G	1H	36948211	0.247083	0.787175	0.492602	0.203236	0.734336	0.314384	0.0839417	0.380076	0.607672	0.183965	0.32886	0.158699	0.508756	0.212574	0.977071	0.435945	0.443702	0.802715	0.775077	0.467153
SCRI_RS_147042	C/T	1H	36948325	0.104357	0.925098	0.768187	0.217118	0.809827	0.358161	0.0560895	0.259187	0.49302	0.207271	0.366419	0.0904717	0.686485	0.215706	0.835694	0.516827	0.369694	0.979622	0.45339	0.522577
JHI-Hv50k-2016-18134	A/G	1H	36948337	0.1379	0.939562	0.745226	0.193105	0.698551	0.237139	0.0639	0.241361	0.45316	0.183965	0.270999	0.0831948	0.728051	0.31787	0.875384	0.519604	0.362336	0.910407	0.775077	0.467153
JHI-Hv50k-2016-18138	A/G	1H	36948781	0.129207	0.891565	0.949423	0.17184	0.681998	0.242081	0.0956193	0.191738	0.459744	0.158449	0.258378	0.0799627	0.799782	0.39756	0.935447	0.578173	0.316449	0.949114	0.86141	0.46881
JHI-Hv50k-2016-18139	C/T	1H	36948994	0.1379	0.939562	0.745226	0.193105	0.698551	0.237139	0.0639	0.241361	0.45316	0.183965	0.270999	0.0831948	0.728051	0.31787	0.875384	0.519604	0.362336	0.910407	0.775077	0.467153
JHI-Hv50k-2016-18141	G/T	1H	36949091	0.1379	0.939562	0.745226	0.193105	0.698551	0.237139	0.0639	0.241361	0.45316	0.183965	0.270999	0.0831948	0.728051	0.31787	0.875384	0.519604	0.362336	0.910407	0.775077	0.467153
JHI-Hv50k-2016-18142	G/T	1H	36949094	0.1379	0.939562	0.745226	0.193105	0.698551	0.237139	0.0639	0.241361	0.45316	0.183965	0.270999	0.0831948	0.728051	0.31787	0.875384	0.519604	0.362336	0.910407	0.775077	0.467153
JHI-Hv50k-2016-18146	C/T	1H	36949668	-	-	-	-	-	-	-	-	-	-	-	-	-	-	-	-	-	-	-	-
JHI-Hv50k-2016-18148	C/T	1H	36950017	-	-	-	-	-	-	-	-	-	-	-	-	-	-	-	-	-	-	-	-
JHI-Hv50k-2016-18149	C/T	1H	36950290	0.247083	0.787175	0.492602	0.203236	0.734336	0.314384	0.0839417	0.380076	0.607672	0.183965	0.32886	0.158699	0.508756	0.212574	0.977071	0.435945	0.443702	0.802715	0.775077	0.467153
409-1643	A/G	1H	37114410	0.212623	0.940568	0.586138	0.294641	0.752739	0.461273	0.0695058	0.32529	0.566982	0.177895	0.484501	0.201179	0.434509	0.182187	0.888257	0.570164	0.478635	0.831418	0.590003	0.522577
11_10597	A/G	1H	37114410	0.230974	0.870902	0.507478	0.264605	0.655908	0.320999	0.0786613	0.306716	0.526933	0.157651	0.370911	0.135569	0.386419	0.271011	0.928172	0.573852	0.473752	0.762818	0.944108	0.467153
JHI-Hv50k-2016-18153	C/G	1H	37120920	-	-	-	-	-	-	-	-	-	-	-	-	-	-	-	-	-	-	-	-
JHI-Hv50k-2016-18158	G/T	1H	37121216	0.1379	0.939562	0.745226	0.193105	0.698551	0.237139	0.0639	0.241361	0.45316	0.183965	0.270999	0.0831948	0.728051	0.31787	0.875384	0.519604	0.362336	0.910407	0.775077	0.467153
JHI-Hv50k-2016-18159	A/G	1H	37121276	0.142862	0.870223	0.579787	0.211517	0.734336	0.339514	0.0716308	0.407903	0.724619	0.183965	0.32886	0.158699	0.508756	0.212574	0.977071	0.457917	0.285235	0.933163	0.775077	0.467153
JHI-Hv50k-2016-18160	C/T	1H	37121657	0.247083	0.787175	0.492602	0.203236	0.734336	0.314384	0.0839417	0.380076	0.607672	0.183965	0.32886	0.158699	0.508756	0.212574	0.977071	0.435945	0.443702	0.802715	0.775077	0.467153
3277-446	A/G	1H	37164507	0.212623	0.940568	0.586138	0.294641	0.752739	0.461273	0.0695058	0.32529	0.566982	0.177895	0.484501	0.201179	0.434509	0.182187	0.888257	0.570164	0.478635	0.831418	0.590003	0.522577
11_20514	A/G	1H	37164507	0.230974	0.870902	0.507478	0.264605	0.655908	0.320999	0.0786613	0.306716	0.526933	0.157651	0.370911	0.135569	0.386419	0.271011	0.928172	0.573852	0.473752	0.762818	0.944108	0.467153
JHI-Hv50k-2016-18164	C/G	1H	37164706	0.186602	0.969378	0.669653	0.15495	0.640154	0.295548	0.105667	0.28596	0.644547	0.173127	0.386691	0.0938055	0.466487	0.307255	0.868891	0.611497	0.379455	0.743827	0.907592	0.46881
SCRI_RS_187264	A/T	1H	37165144	0.178794	0.996255	0.528434	0.294641	0.763011	0.461273	0.0695058	0.32529	0.566982	0.177895	0.483749	0.144941	0.361468	0.182187	0.888257	0.570164	0.478635	0.831418	0.590003	0.522577
JHI-Hv50k-2016-18180	C/G	1H	37166019	0.230974	0.870902	0.507478	0.264605	0.655908	0.320999	0.0786613	0.306716	0.526933	0.157651	0.370911	0.135569	0.386419	0.271011	0.928172	0.573852	0.473752	0.762818	0.944108	0.467153
JHI-Hv50k-2016-18188	C/T	1H	37317897	0.230974	0.870902	0.507478	0.264605	0.655908	0.320999	0.0786613	0.306716	0.526933	0.157651	0.370911	0.135569	0.386419	0.271011	0.928172	0.573852	0.473752	0.762818	0.944108	0.467153
JHI-Hv50k-2016-18189	A/C	1H	37318958	0.999735	0.878064	0.64501	0.211932	0.471387	0.142052	0.577394	0.858003	0.971038	0.4169	0.263418	0.161156	0.999153	0.318353	0.0731677	0.519046	0.0412922	0.0369218	0.218239	0.846043
JHI-Hv50k-2016-18206	A/T	1H	37376167	0.230974	0.870902	0.507478	0.264605	0.655908	0.320999	0.0786613	0.306716	0.526933	0.157651	0.370911	0.135569	0.386419	0.271011	0.928172	0.573852	0.473752	0.762818	0.944108	0.467153
JHI-Hv50k-2016-18209	A/T	1H	37377299	0.230974	0.870902	0.507478	0.264605	0.655908	0.320999	0.0786613	0.306716	0.526933	0.157651	0.370911	0.135569	0.386419	0.271011	0.928172	0.573852	0.473752	0.762818	0.944108	0.467153
JHI-Hv50k-2016-18211	A/G	1H	37377514	0.230974	0.870902	0.507478	0.264605	0.655908	0.320999	0.0786613	0.306716	0.526933	0.157651	0.370911	0.135569	0.386419	0.271011	0.928172	0.573852	0.473752	0.762818	0.944108	0.467153
SCRI_RS_183171	C/T	1H	37378707	0.178794	0.996255	0.528434	0.294641	0.763011	0.461273	0.0695058	0.32529	0.566982	0.177895	0.483749	0.144941	0.361468	0.182187	0.888257	0.570164	0.478635	0.831418	0.590003	0.522577
JHI-Hv50k-2016-18214	C/T	1H	37379517	0.230974	0.870902	0.507478	0.264605	0.655908	0.320999	0.0786613	0.306716	0.526933	0.157651	0.370911	0.135569	0.386419	0.271011	0.928172	0.573852	0.473752	0.762818	0.944108	0.467153
JHI-Hv50k-2016-18221	A/C	1H	37604622	-	-	-	-	-	-	-	-	-	-	-	-	-	-	-	-	-	-	-	-
JHI-Hv50k-2016-18239	A/G	1H	37693816	0.230974	0.870902	0.507478	0.264605	0.655908	0.320999	0.0786613	0.306716	0.526933	0.157651	0.370911	0.135569	0.386419	0.271011	0.928172	0.573852	0.473752	0.762818	0.944108	0.467153
6382-396	A/G	1H	37694302	0.72956	0.944548	0.420459	0.27632	0.796302	0.577793	0.0382133	0.325028	0.388847	0.177895	0.508138	0.158087	0.375396	0.182187	0.859028	0.65847	0.704163	0.909935	0.590003	0.522577
11_21095	A/G	1H	37694302	0.785552	0.754701	0.352905	0.247267	0.695612	0.415019	0.0440271	0.306302	0.354093	0.157651	0.389219	0.102833	0.330423	0.271011	0.81658	0.66305	0.702928	0.841103	0.944108	0.467153
JHI-Hv50k-2016-18243	C/T	1H	37696181	0.230974	0.870902	0.507478	0.264605	0.655908	0.320999	0.0786613	0.306716	0.526933	0.157651	0.370911	0.135569	0.386419	0.271011	0.928172	0.573852	0.473752	0.762818	0.944108	0.467153
SCRI_RS_141140	G/T	1H	38111916	0.178794	0.996255	0.528434	0.294641	0.763011	0.461273	0.0695058	0.32529	0.566982	0.177895	0.483749	0.144941	0.361468	0.182187	0.888257	0.570164	0.478635	0.831418	0.590003	0.522577
JHI-Hv50k-2016-18338	C/T	1H	38537270	0.230974	0.870902	0.507478	0.264605	0.655908	0.320999	0.0786613	0.306716	0.526933	0.157651	0.370911	0.135569	0.386419	0.271011	0.928172	0.573852	0.473752	0.762818	0.944108	0.467153
JHI-Hv50k-2016-18354	C/G	1H	38544637	0.230974	0.870902	0.507478	0.264605	0.655908	0.320999	0.0786613	0.306716	0.526933	0.157651	0.370911	0.135569	0.386419	0.271011	0.928172	0.573852	0.473752	0.762818	0.944108	0.467153
JHI-Hv50k-2016-18360	A/G	1H	38547142	0.230974	0.870902	0.507478	0.264605	0.655908	0.320999	0.0786613	0.306716	0.526933	0.157651	0.370911	0.135569	0.386419	0.271011	0.928172	0.573852	0.473752	0.762818	0.944108	0.467153
12_11266	C	1H	38549052	-	-	-	-	-	-	-	-	-	-	-	-	-	-	-	-	-	-	-	-
JHI-Hv50k-2016-18373	C/T	1H	38710671	0.187082	0.830365	0.489137	0.261118	0.655908	0.323374	0.086653	0.361236	0.615131	0.19857	0.370759	0.108846	0.301632	0.17036	0.912069	0.603615	0.422801	0.822396	0.800832	0.467153
JHI-Hv50k-2016-18380	A/G	1H	38768761	0.230974	0.870902	0.507478	0.264605	0.655908	0.320999	0.0786613	0.306716	0.526933	0.157651	0.370911	0.135569	0.386419	0.271011	0.928172	0.573852	0.473752	0.762818	0.944108	0.467153
JHI-Hv50k-2016-18381	A/G	1H	38768908	0.143643	0.811296	0.502932	0.24195	0.640154	0.333501	0.111794	0.409378	0.686077	0.263545	0.415821	0.0772043	0.184586	0.13202	0.960497	0.560579	0.513167	0.835178	0.63418	0.46881
JHI-Hv50k-2016-18382	C/G	1H	38769152	0.157743	0.875329	0.739307	0.254149	0.502992	0.129927	0.0257396	0.235679	0.391654	0.0708856	0.323497	0.225666	0.392391	0.62107	0.716349	0.88679	0.763588	0.505284	0.767423	0.739129
JHI-Hv50k-2016-18385	A/C	1H	38812600	0.313136	0.742298	0.439907	0.221764	0.663757	0.228842	0.0599181	0.379825	0.546863	0.155084	0.354538	0.178576	0.427387	0.280144	0.936813	0.478289	0.514144	0.712177	0.846914	0.467153
JHI-Hv50k-2016-18386	A/G	1H	38812884	0.256973	0.883222	0.408854	0.22385	0.69269	0.41248	0.162084	0.562799	0.777881	0.330119	0.557013	0.122512	0.623382	0.30988	0.867413	0.618093	0.404215	0.958366	0.67985	0.801214
JHI-Hv50k-2016-18400	A/G	1H	38823004	0.607179	0.251502	0.448505	0.0591409	0.436445	0.233681	0.677614	0.198192	0.369499	0.911459	0.319015	0.407512	0.325812	0.465511	0.569839	0.342741	0.0458027	0.153521	0.107648	0.56894
JHI-Hv50k-2016-18401	A/G	1H	38823605	0.607179	0.251502	0.448505	0.0591409	0.436445	0.233681	0.677614	0.198192	0.369499	0.911459	0.319015	0.407512	0.325812	0.465511	0.569839	0.342741	0.0458027	0.153521	0.107648	0.56894
JHI-Hv50k-2016-18410	C/T	1H	39018997	0.607179	0.251502	0.448505	0.0591409	0.436445	0.233681	0.677614	0.198192	0.369499	0.911459	0.319015	0.407512	0.325812	0.465511	0.569839	0.342741	0.0458027	0.153521	0.107648	0.56894
JHI-Hv50k-2016-18411	A/T	1H	39019115	0.607179	0.251502	0.448505	0.0591409	0.436445	0.233681	0.677614	0.198192	0.369499	0.911459	0.319015	0.407512	0.325812	0.465511	0.569839	0.342741	0.0458027	0.153521	0.107648	0.56894
JHI-Hv50k-2016-18413	G/T	1H	39019604	0.5331	0.253265	0.443338	0.0552	0.433573	0.218691	0.760869	0.221148	0.442411	0.911459	0.334159	0.442093	0.3202	0.465511	0.508192	0.290687	0.0516168	0.203355	0.107648	0.56894
6720-641	A/G	1H	39019703	0.580284	0.20867	0.487703	0.117837	0.585502	0.13365	0.906247	0.442617	0.728868	0.628647	0.138754	0.380363	0.193861	0.238349	0.333899	0.444197	0.0255321	0.148072	0.0778139	0.73662
11_21134	A/G	1H	39019703	0.5331	0.253265	0.443338	0.0552	0.433573	0.218691	0.760869	0.221148	0.442411	0.911459	0.334159	0.442093	0.3202	0.465511	0.508192	0.290687	0.0516168	0.203355	0.107648	0.56894
SCRI_RS_9480	C/T	1H	39310922	0.715784	0.231995	0.544076	0.125609	0.602545	0.14284	0.820241	0.408656	0.638444	0.628647	0.130199	0.274549	0.238894	0.238349	0.379538	0.511762	0.0220889	0.109281	0.0778139	0.73662
SCRI_RS_199179	G/T	1H	39312377	0.674321	0.231656	0.539648	0.120679	0.598152	0.136845	0.862801	0.424004	0.682355	0.628647	0.133546	0.287003	0.23583	0.238349	0.354519	0.475592	0.023316	0.126424	0.0778139	0.73662
JHI-Hv50k-2016-18443	C/G	1H	39313011	-	-	-	-	-	-	-	-	-	-	-	-	-	-	-	-	-	-	-	-
JHI-Hv50k-2016-18448	A/C	1H	39313378	-	-	-	-	-	-	-	-	-	-	-	-	-	-	-	-	-	-	-	-
JHI-Hv50k-2016-18450	C/T	1H	39313577	-	-	-	-	-	-	-	-	-	-	-	-	-	-	-	-	-	-	-	-
JHI-Hv50k-2016-18451	A/G	1H	39313671	-	-	-	-	-	-	-	-	-	-	-	-	-	-	-	-	-	-	-	-
SCRI_RS_199178	C/T	1H	39314012	0.636118	0.23424	0.537767	0.117837	0.59693	0.13365	0.906247	0.442617	0.728868	0.628647	0.139331	0.303003	0.235861	0.238349	0.333899	0.444197	0.0255321	0.148072	0.0778139	0.73662
JHI-Hv50k-2016-18456	C/G	1H	39314023	-	-	-	-	-	-	-	-	-	-	-	-	-	-	-	-	-	-	-	-
JHI-Hv50k-2016-18462	A/T	1H	39317153	-	-	-	-	-	-	-	-	-	-	-	-	-	-	-	-	-	-	-	-
JHI-Hv50k-2016-18464	A/C	1H	39317545	-	-	-	-	-	-	-	-	-	-	-	-	-	-	-	-	-	-	-	-
JHI-Hv50k-2016-18465	A/G	1H	39317854	-	-	-	-	-	-	-	-	-	-	-	-	-	-	-	-	-	-	-	-
JHI-Hv50k-2016-18467	C/G	1H	39318968	-	-	-	-	-	-	-	-	-	-	-	-	-	-	-	-	-	-	-	-
JHI-Hv50k-2016-18468	C/G	1H	39319088	-	-	-	-	-	-	-	-	-	-	-	-	-	-	-	-	-	-	-	-
JHI-Hv50k-2016-18480	C/T	1H	39589454	0.954927	0.306873	0.416928	0.540367	0.778378	0.145903	0.351564	0.360726	0.666043	0.943518	0.769931	0.397329	0.845076	0.365336	0.915305	0.392374	0.110132	0.29854	0.301947	0.280396
JHI-Hv50k-2016-18514	C/G	1H	39912543	0.416472	0.749635	0.935089	0.0912434	-	0.0788782	0.950154	0.439953	0.506895	0.710938	0.734499	0.733322	0.83771	0.680046	0.782398	0.38752	0.249041	0.556512	0.383249	0.510443
SCRI_RS_132461	A/G	1H	39913293	0.510229	0.566515	0.924763	0.260764	0.312269	0.0693777	0.604191	0.675183	0.759423	0.634306	0.521548	0.797835	0.810728	0.31644	0.824486	0.766162	0.0891329	0.239469	0.14094	0.516715
12_30268	A/G	1H	40390268	-	-	-	-	-	-	-	-	-	-	-	-	-	-	-	-	-	-	-	-
JHI-Hv50k-2016-18520	C/T	1H	40399645	0.978083	0.0571094	0.147692	0.0523994	-	0.40246	0.389966	0.50975	0.619467	0.893791	0.295811	0.213619	0.720232	0.820054	0.318393	0.00788076	0.642237	0.579874	0.683892	-
JHI-Hv50k-2016-18529	A/C	1H	41084800	0.525393	0.929507	0.694085	0.0347819	0.539735	0.388175	0.542763	0.904995	0.687498	0.940329	0.948716	0.527597	0.483977	0.633799	0.56503	0.143046	0.0995401	0.340904	0.56735	-
JHI-Hv50k-2016-18530	A/G	1H	41086126	0.53644	0.964276	0.593933	0.0285677	0.494987	0.384821	0.382815	0.886644	0.988512	0.961314	0.741327	0.540688	0.516467	0.615148	0.670543	0.0959134	0.200236	0.456101	0.518422	-
JHI-Hv50k-2016-18534	C/T	1H	41230539	0.635268	0.908991	0.623298	0.0486219	0.70309	0.480622	0.414774	0.910126	0.653783	0.947159	0.607256	0.776534	0.62022	0.603589	0.602133	0.145065	0.122043	0.327093	0.50525	-
JHI-Hv50k-2016-18539	A/C	1H	41231407	0.487514	0.68685	0.385171	0.0359496	0.571667	0.337624	0.1929	0.917366	0.733232	0.810105	0.53426	0.857032	0.867913	0.924395	0.70936	0.0658902	0.180539	0.334783	0.478416	-
JHI-Hv50k-2016-18542	C/T	1H	41232633	0.635268	0.908991	0.623298	0.0486219	0.70309	0.480622	0.414774	0.910126	0.653783	0.947159	0.607256	0.776534	0.62022	0.603589	0.602133	0.145065	0.122043	0.327093	0.50525	-
JHI-Hv50k-2016-18574	C/T	1H	41433228	0.635268	0.908991	0.623298	0.0486219	0.70309	0.480622	0.414774	0.910126	0.653783	0.947159	0.607256	0.776534	0.62022	0.603589	0.602133	0.145065	0.122043	0.327093	0.50525	-
JHI-Hv50k-2016-18575	G/T	1H	41433294	0.477123	0.982298	0.677008	0.0499782	0.70309	0.586414	0.439074	0.91838	0.730338	0.939081	0.633186	0.613044	0.602481	0.632297	0.579225	0.118833	0.129865	0.311219	0.456811	-
JHI-Hv50k-2016-18603	C/G	1H	41441151	0.635268	0.908991	0.623298	0.0486219	0.70309	0.480622	0.414774	0.910126	0.653783	0.947159	0.607256	0.776534	0.62022	0.603589	0.602133	0.145065	0.122043	0.327093	0.50525	-
JHI-Hv50k-2016-18606	A/G	1H	41441321	0.607433	0.908991	0.552088	0.0486219	0.683178	0.480622	0.414774	0.910126	0.653783	0.947159	0.607256	0.776534	0.62022	0.603589	0.602133	0.145065	0.122043	0.327093	0.50525	-
JHI-Hv50k-2016-18607	C/T	1H	41441531	0.635268	0.908991	0.623298	0.0486219	0.70309	0.480622	0.414774	0.910126	0.653783	0.947159	0.607256	0.776534	0.62022	0.603589	0.602133	0.145065	0.122043	0.327093	0.50525	-
JHI-Hv50k-2016-18608	A/T	1H	41441679	0.635268	0.908991	0.623298	0.0486219	0.70309	0.480622	0.414774	0.910126	0.653783	0.947159	0.607256	0.776534	0.62022	0.603589	0.602133	0.145065	0.122043	0.327093	0.50525	-
JHI-Hv50k-2016-18612	A/G	1H	41442448	0.734093	0.91541	0.640082	0.0452717	0.695025	0.451822	0.353597	0.955974	0.758551	0.947159	0.592881	0.823931	0.608084	0.603589	0.532279	0.116551	0.136576	0.420244	0.50525	-
JHI-Hv50k-2016-18613	C/T	1H	41442533	0.635268	0.908991	0.623298	0.0486219	0.70309	0.480622	0.414774	0.910126	0.653783	0.947159	0.607256	0.776534	0.62022	0.603589	0.602133	0.145065	0.122043	0.327093	0.50525	-
JHI-Hv50k-2016-18614	C/T	1H	41442639	0.635268	0.908991	0.623298	0.0486219	0.70309	0.480622	0.414774	0.910126	0.653783	0.947159	0.607256	0.776534	0.62022	0.603589	0.602133	0.145065	0.122043	0.327093	0.50525	-
JHI-Hv50k-2016-18616	A/G	1H	41442784	0.601817	0.727621	0.79848	0.0410548	0.813968	0.681913	0.240517	0.618373	0.902191	0.774555	0.567984	0.390138	0.613884	0.989856	0.352759	0.273163	0.0773071	0.147957	0.305685	0.729697
JHI-Hv50k-2016-18618	C/G	1H	41442892	0.441799	0.701524	0.848825	0.575772	0.0179298	0.811331	0.0572659	0.404808	0.23949	0.833547	0.95966	0.570403	0.383641	0.663938	0.811187	0.131454	0.26505	0.155077	0.0715003	0.959585
JHI-Hv50k-2016-18626	G/T	1H	41444312	0.698933	0.908991	0.551413	0.0486219	0.683479	0.480622	0.414774	0.910126	0.653783	0.947159	0.607256	0.776534	0.62022	0.603589	0.602133	0.145065	0.122043	0.327093	0.50525	-
JHI-Hv50k-2016-18628	G/T	1H	41444452	0.635268	0.908991	0.623298	0.0486219	0.70309	0.480622	0.414774	0.910126	0.653783	0.947159	0.607256	0.776534	0.62022	0.603589	0.602133	0.145065	0.122043	0.327093	0.50525	-
JHI-Hv50k-2016-18682	C/G	1H	41878193	0.635268	0.908991	0.623298	0.0486219	0.70309	0.480622	0.414774	0.910126	0.653783	0.947159	0.607256	0.776534	0.62022	0.603589	0.602133	0.145065	0.122043	0.327093	0.50525	-
SCRI_RS_214559	A/G	1H	41878298	0.670363	0.930279	0.592343	0.101015	0.835255	0.35475	0.378274	0.907111	0.990479	0.888371	0.864749	0.599519	0.492748	0.375549	0.460015	0.182579	0.107252	0.403788	0.477458	-
JHI-Hv50k-2016-18696	A/G	1H	44387902	0.545177	0.793954	0.447967	0.0413826	-	0.563886	0.471044	0.963914	0.545477	0.947159	0.545046	0.729105	0.665472	0.603589	0.748821	0.145065	0.230635	0.35126	0.50525	-
JHI-Hv50k-2016-18697	G/T	1H	44675882	0.545177	0.793954	0.447967	0.0413826	-	0.563886	0.471044	0.963914	0.545477	0.947159	0.545046	0.729105	0.665472	0.603589	0.748821	0.145065	0.230635	0.35126	0.50525	-
12_10314	A/C	1H	46538882	-	-	-	-	-	-	-	-	-	-	-	-	-	-	-	-	-	-	-	-
JHI-Hv50k-2016-18699	C/T	1H	48585591	-	-	-	-	-	-	-	-	-	-	-	-	-	-	-	-	-	-	-	-
12_20641	A/C	1H	52769746	-	-	-	-	-	-	-	-	-	-	-	-	-	-	-	-	-	-	-	-
11_11293	A/G	1H	57232996	-	-	-	-	-	-	-	-	-	-	-	-	-	-	-	-	-	-	-	-
JHI-Hv50k-2016-18712	A/C	1H	57517012	-	-	-	-	-	-	-	-	-	-	-	-	-	-	-	-	-	-	-	-
JHI-Hv50k-2016-18720	C/T	1H	57889454	-	-	-	-	-	-	-	-	-	-	-	-	-	-	-	-	-	-	-	-
JHI-Hv50k-2016-18721	C/T	1H	57889821	-	-	-	-	-	-	-	-	-	-	-	-	-	-	-	-	-	-	-	-
JHI-Hv50k-2016-18725	C/T	1H	57890496	-	-	-	-	-	-	-	-	-	-	-	-	-	-	-	-	-	-	-	-
JHI-Hv50k-2016-18726	C/T	1H	57890739	-	-	-	-	-	-	-	-	-	-	-	-	-	-	-	-	-	-	-	-
JHI-Hv50k-2016-18729	C/T	1H	57890985	-	-	-	-	-	-	-	-	-	-	-	-	-	-	-	-	-	-	-	-
12_10491	A/G	1H	57891012	-	-	-	-	-	-	-	-	-	-	-	-	-	-	-	-	-	-	-	-
JHI-Hv50k-2016-18735	G/T	1H	57891586	-	-	-	-	-	-	-	-	-	-	-	-	-	-	-	-	-	-	-	-
JHI-Hv50k-2016-18745	C/T	1H	57893063	-	-	-	-	-	-	-	-	-	-	-	-	-	-	-	-	-	-	-	-
JHI-Hv50k-2016-18747	A/G	1H	57894042	-	-	-	-	-	-	-	-	-	-	-	-	-	-	-	-	-	-	-	-
JHI-Hv50k-2016-18760	C/G	1H	57956532	-	-	-	-	-	-	-	-	-	-	-	-	-	-	-	-	-	-	-	-
JHI-Hv50k-2016-18762	A/G	1H	57956635	-	-	-	-	-	-	-	-	-	-	-	-	-	-	-	-	-	-	-	-
JHI-Hv50k-2016-18775	A/G	1H	58011647	-	-	-	-	-	-	-	-	-	-	-	-	-	-	-	-	-	-	-	-
JHI-Hv50k-2016-18780	C/G	1H	58012136	-	-	-	-	-	-	-	-	-	-	-	-	-	-	-	-	-	-	-	-
JHI-Hv50k-2016-18793	A/G	1H	58440851	-	-	-	-	-	-	-	-	-	-	-	-	-	-	-	-	-	-	-	-
JHI-Hv50k-2016-18797	C/T	1H	58442087	-	-	-	-	-	-	-	-	-	-	-	-	-	-	-	-	-	-	-	-
JHI-Hv50k-2016-18822	C/T	1H	58480269	-	-	-	-	-	-	-	-	-	-	-	-	-	-	-	-	-	-	-	-
JHI-Hv50k-2016-18823	G/T	1H	58480329	-	-	-	-	-	-	-	-	-	-	-	-	-	-	-	-	-	-	-	-
JHI-Hv50k-2016-18833	C/G	1H	58809393	-	-	-	-	-	-	-	-	-	-	-	-	-	-	-	-	-	-	-	-
JHI-Hv50k-2016-18868	C/T	1H	58821507	-	-	-	-	-	-	-	-	-	-	-	-	-	-	-	-	-	-	-	-
JHI-Hv50k-2016-18873	A/G	1H	58821771	-	-	-	-	-	-	-	-	-	-	-	-	-	-	-	-	-	-	-	-
JHI-Hv50k-2016-18883	C/G	1H	58853237	-	-	-	-	-	-	-	-	-	-	-	-	-	-	-	-	-	-	-	-
JHI-Hv50k-2016-18885	C/T	1H	58858031	-	-	-	-	-	-	-	-	-	-	-	-	-	-	-	-	-	-	-	-
JHI-Hv50k-2016-18889	C/T	1H	59216322	-	-	-	-	-	-	-	-	-	-	-	-	-	-	-	-	-	-	-	-
JHI-Hv50k-2016-18940	C/T	1H	59279580	-	-	-	-	-	-	-	-	-	-	-	-	-	-	-	-	-	-	-	-
JHI-Hv50k-2016-18950	C/T	1H	59284684	-	-	-	-	-	-	-	-	-	-	-	-	-	-	-	-	-	-	-	-
JHI-Hv50k-2016-19014	C/T	1H	59788441	-	-	-	-	-	-	-	-	-	-	-	-	-	-	-	-	-	-	-	-
2407-1771	A/G	1H	59789397	-	-	-	-	-	-	-	-	-	-	-	-	-	-	-	-	-	-	-	-
11_10294	A/G	1H	59789397	-	-	-	-	-	-	-	-	-	-	-	-	-	-	-	-	-	-	-	-
2265-363	A/G	1H	61118929	-	-	-	-	-	-	-	-	-	-	-	-	-	-	-	-	-	-	-	-
11_10259	A/G	1H	61118929	-	-	-	-	-	-	-	-	-	-	-	-	-	-	-	-	-	-	-	-
JHI-Hv50k-2016-19160	A/G	1H	61125784	-	-	-	-	-	-	-	-	-	-	-	-	-	-	-	-	-	-	-	-
JHI-Hv50k-2016-19169	A/T	1H	61128916	-	-	-	-	-	-	-	-	-	-	-	-	-	-	-	-	-	-	-	-
JHI-Hv50k-2016-19171	A/G	1H	61130487	-	-	-	-	-	-	-	-	-	-	-	-	-	-	-	-	-	-	-	-
JHI-Hv50k-2016-19198	A/G	1H	61271665	-	-	-	-	-	-	-	-	-	-	-	-	-	-	-	-	-	-	-	-
JHI-Hv50k-2016-19217	C/T	1H	61923247	-	-	-	-	-	-	-	-	-	-	-	-	-	-	-	-	-	-	-	-
JHI-Hv50k-2016-19255	A/T	1H	63229165	-	-	-	-	-	-	-	-	-	-	-	-	-	-	-	-	-	-	-	-
JHI-Hv50k-2016-19261	A/G	1H	63950097	-	-	-	-	-	-	-	-	-	-	-	-	-	-	-	-	-	-	-	-
JHI-Hv50k-2016-19267	A/G	1H	64113900	-	-	-	-	-	-	-	-	-	-	-	-	-	-	-	-	-	-	-	-
3710-852	A/G	1H	64113901	-	-	-	-	-	-	-	-	-	-	-	-	-	-	-	-	-	-	-	-
11_10526	A/G	1H	64113901	-	-	-	-	-	-	-	-	-	-	-	-	-	-	-	-	-	-	-	-
JHI-Hv50k-2016-19285	A/G	1H	65592487	0.702581	0.136569	0.233153	0.97299	0.993904	-	0.114426	0.00186025	0.0107651	0.0923871	0.670485	-	0.402292	0.0270539	0.00472362	0.608273	0.36027	0.289296	0.660481	0.265284
JHI-Hv50k-2016-19296	A/G	1H	66105865	0.723036	0.528126	0.859352	0.191313	0.178104	0.181763	0.191661	0.356984	0.127753	0.704558	0.617248	0.785436	0.761601	0.367412	0.46816	0.319928	0.649665	0.712169	0.545031	0.154709
JHI-Hv50k-2016-19311	C/T	1H	66430641	-	-	-	-	-	-	-	-	-	-	-	-	-	-	-	-	-	-	-	-
12_31467	A/G	1H	66850934	-	-	-	-	-	-	-	-	-	-	-	-	-	-	-	-	-	-	-	-
JHI-Hv50k-2016-19334	C/T	1H	67288382	-	-	-	-	-	-	-	-	-	-	-	-	-	-	-	-	-	-	-	-
SCRI_RS_151764	C/T	1H	67297774	-	-	-	-	-	-	-	-	-	-	-	-	-	-	-	-	-	-	-	-
JHI-Hv50k-2016-19345	A/T	1H	67299632	-	-	-	-	-	-	-	-	-	-	-	-	-	-	-	-	-	-	-	-
JHI-Hv50k-2016-19396	C/T	1H	67753540	-	-	-	-	-	-	-	-	-	-	-	-	-	-	-	-	-	-	-	-
JHI-Hv50k-2016-19406	A/T	1H	68366841	-	-	-	-	-	-	-	-	-	-	-	-	-	-	-	-	-	-	-	-
JHI-Hv50k-2016-19421	A/C	1H	68582248	-	-	-	-	-	-	-	-	-	-	-	-	-	-	-	-	-	-	-	-
JHI-Hv50k-2016-19484	C/T	1H	69601249	-	-	-	-	-	-	-	-	-	-	-	-	-	-	-	-	-	-	-	-
JHI-Hv50k-2016-19489	A/C	1H	69604346	-	-	-	-	-	-	-	-	-	-	-	-	-	-	-	-	-	-	-	-
JHI-Hv50k-2016-19505	G/T	1H	69749686	-	-	-	-	-	-	-	-	-	-	-	-	-	-	-	-	-	-	-	-
12_30683	A/G	1H	69960449	-	-	-	-	-	-	-	-	-	-	-	-	-	-	-	-	-	-	-	-
JHI-Hv50k-2016-19512	A/G	1H	69968206	-	-	-	-	-	-	-	-	-	-	-	-	-	-	-	-	-	-	-	-
JHI-Hv50k-2016-19518	C/G	1H	69971092	-	-	-	-	-	-	-	-	-	-	-	-	-	-	-	-	-	-	-	-
JHI-Hv50k-2016-19521	A/G	1H	70055020	-	-	-	-	-	-	-	-	-	-	-	-	-	-	-	-	-	-	-	-
JHI-Hv50k-2016-19531	C/T	1H	70068634	-	-	-	-	-	-	-	-	-	-	-	-	-	-	-	-	-	-	-	-
JHI-Hv50k-2016-19660	A/G	1H	71671943	-	-	-	-	-	-	-	-	-	-	-	-	-	-	-	-	-	-	-	-
JHI-Hv50k-2016-19669	C/G	1H	71853559	-	-	-	-	-	-	-	-	-	-	-	-	-	-	-	-	-	-	-	-
JHI-Hv50k-2016-19675	A/G	1H	71978224	-	-	-	-	-	-	-	-	-	-	-	-	-	-	-	-	-	-	-	-
JHI-Hv50k-2016-19699	A/G	1H	72169898	-	-	-	-	-	-	-	-	-	-	-	-	-	-	-	-	-	-	-	-
JHI-Hv50k-2016-19711	A/G	1H	72458002	-	-	-	-	-	-	-	-	-	-	-	-	-	-	-	-	-	-	-	-
JHI-Hv50k-2016-19718	A/G	1H	72528432	-	-	-	-	-	-	-	-	-	-	-	-	-	-	-	-	-	-	-	-
JHI-Hv50k-2016-19725	C/G	1H	72628829	-	-	-	-	-	-	-	-	-	-	-	-	-	-	-	-	-	-	-	-
JHI-Hv50k-2016-19743	C/T	1H	73145768	-	-	-	-	-	-	-	-	-	-	-	-	-	-	-	-	-	-	-	-
JHI-Hv50k-2016-19752	A/C	1H	73175339	-	-	-	-	-	-	-	-	-	-	-	-	-	-	-	-	-	-	-	-
JHI-Hv50k-2016-19803	A/T	1H	73577113	-	-	-	-	-	-	-	-	-	-	-	-	-	-	-	-	-	-	-	-
JHI-Hv50k-2016-19826	C/T	1H	73743313	-	-	-	-	-	-	-	-	-	-	-	-	-	-	-	-	-	-	-	-
JHI-Hv50k-2016-19864	A/G	1H	73916517	-	-	-	-	-	-	-	-	-	-	-	-	-	-	-	-	-	-	-	-
JHI-Hv50k-2016-19887	A/G	1H	73929847	-	-	-	-	-	-	-	-	-	-	-	-	-	-	-	-	-	-	-	-
JHI-Hv50k-2016-19899	C/T	1H	73930399	-	-	-	-	-	-	-	-	-	-	-	-	-	-	-	-	-	-	-	-
JHI-Hv50k-2016-19938	C/G	1H	74219380	-	-	-	-	-	-	-	-	-	-	-	-	-	-	-	-	-	-	-	-
SCRI_RS_188937	C/T	1H	74325991	-	-	-	-	-	-	-	-	-	-	-	-	-	-	-	-	-	-	-	-
JHI-Hv50k-2016-19943	C/T	1H	74327370	-	-	-	-	-	-	-	-	-	-	-	-	-	-	-	-	-	-	-	-
SCRI_RS_182631	A/G	1H	74327742	-	-	-	-	-	-	-	-	-	-	-	-	-	-	-	-	-	-	-	-
JHI-Hv50k-2016-19959	A/G	1H	74333156	-	-	-	-	-	-	-	-	-	-	-	-	-	-	-	-	-	-	-	-
JHI-Hv50k-2016-19966	G/T	1H	74337494	-	-	-	-	-	-	-	-	-	-	-	-	-	-	-	-	-	-	-	-
8166-525	A/G	1H	76992307	-	-	-	-	-	-	-	-	-	-	-	-	-	-	-	-	-	-	-	-
11_10957	A/G	1H	76992307	-	-	-	-	-	-	-	-	-	-	-	-	-	-	-	-	-	-	-	-
12_11301	A/G	1H	77984995	-	-	-	-	-	-	-	-	-	-	-	-	-	-	-	-	-	-	-	-
SCRI_RS_160916	A/G	1H	78702678	-	-	-	-	-	-	-	-	-	-	-	-	-	-	-	-	-	-	-	-
12_10235	A/C	1H	80265534	-	-	-	-	-	-	-	-	-	-	-	-	-	-	-	-	-	-	-	-
JHI-Hv50k-2016-20069	A/G	1H	80267507	-	-	-	-	-	-	-	-	-	-	-	-	-	-	-	-	-	-	-	-
JHI-Hv50k-2016-20076	C/T	1H	80292944	-	-	-	-	-	-	-	-	-	-	-	-	-	-	-	-	-	-	-	-
SCRI_RS_85918	A/G	1H	80293001	-	-	-	-	-	-	-	-	-	-	-	-	-	-	-	-	-	-	-	-
SCRI_RS_85917	A/G	1H	80293616	-	-	-	-	-	-	-	-	-	-	-	-	-	-	-	-	-	-	-	-
ABC02639-1-4-370	A/G	1H	80434237	-	-	-	-	-	-	-	-	-	-	-	-	-	-	-	-	-	-	-	-
JHI-Hv50k-2016-20099	C/T	1H	80475768	-	-	-	-	-	-	-	-	-	-	-	-	-	-	-	-	-	-	-	-
5019-879	A/G	1H	81225718	-	-	-	-	-	-	-	-	-	-	-	-	-	-	-	-	-	-	-	-
11_20855	A/G	1H	81225718	-	-	-	-	-	-	-	-	-	-	-	-	-	-	-	-	-	-	-	-
12_30796	A/G	1H	84338615	-	-	-	-	-	-	-	-	-	-	-	-	-	-	-	-	-	-	-	-
JHI-Hv50k-2016-20261	A/G	1H	85090403	-	-	-	-	-	-	-	-	-	-	-	-	-	-	-	-	-	-	-	-
JHI-Hv50k-2016-20270	A/T	1H	85357786	-	-	-	-	-	-	-	-	-	-	-	-	-	-	-	-	-	-	-	-
JHI-Hv50k-2016-20293	A/T	1H	85514392	-	-	-	-	-	-	-	-	-	-	-	-	-	-	-	-	-	-	-	-
JHI-Hv50k-2016-20303	A/G	1H	86128922	-	-	-	-	-	-	-	-	-	-	-	-	-	-	-	-	-	-	-	-
JHI-Hv50k-2016-20318	C/T	1H	86135831	-	-	-	-	-	-	-	-	-	-	-	-	-	-	-	-	-	-	-	-
JHI-Hv50k-2016-20344	C/G	1H	86144812	-	-	-	-	-	-	-	-	-	-	-	-	-	-	-	-	-	-	-	-
JHI-Hv50k-2016-20368	G/T	1H	86422732	-	-	-	-	-	-	-	-	-	-	-	-	-	-	-	-	-	-	-	-
JHI-Hv50k-2016-20391	C/T	1H	87340796	-	-	-	-	-	-	-	-	-	-	-	-	-	-	-	-	-	-	-	-
JHI-Hv50k-2016-20404	C/G	1H	87483280	-	-	-	-	-	-	-	-	-	-	-	-	-	-	-	-	-	-	-	-
JHI-Hv50k-2016-20408	A/G	1H	87554699	-	-	-	-	0.641951	-	-	-	-	-	-	-	-	-	-	-	-	-	-	0.0484041
JHI-Hv50k-2016-20414	C/T	1H	87945707	-	-	-	-	-	-	-	-	-	-	-	-	-	-	-	-	-	-	-	-
JHI-Hv50k-2016-20419	C/T	1H	88009580	-	-	-	-	-	-	-	-	-	-	-	-	-	-	-	-	-	-	-	-
JHI-Hv50k-2016-20431	A/C	1H	88073555	-	-	-	-	-	-	-	-	-	-	-	-	-	-	-	-	-	-	-	-
JHI-Hv50k-2016-20445	C/T	1H	88533470	-	-	-	-	-	-	-	-	-	-	-	-	-	-	-	-	-	-	-	-
JHI-Hv50k-2016-20454	A/G	1H	88881928	-	-	-	-	-	-	-	-	-	-	-	-	-	-	-	-	-	-	-	-
ConsensusGBS0342-1	A/G	1H	88883076	-	-	-	-	-	-	-	-	-	-	-	-	-	-	-	-	-	-	-	-
11_11478	A/G	1H	88883076	-	-	-	-	-	-	-	-	-	-	-	-	-	-	-	-	-	-	-	-
JHI-Hv50k-2016-20460	A/G	1H	88883099	-	-	-	-	-	-	-	-	-	-	-	-	-	-	-	-	-	-	-	-
SCRI_RS_82327	A/C	1H	89130442	-	-	-	-	-	-	-	-	-	-	-	-	-	-	-	-	-	-	-	-
JHI-Hv50k-2016-20488	C/T	1H	89139083	-	-	-	-	-	-	-	-	-	-	-	-	-	-	-	-	-	-	-	-
JHI-Hv50k-2016-20498	A/G	1H	89368635	-	-	-	-	-	-	-	-	-	-	-	-	-	-	-	-	-	-	-	-
JHI-Hv50k-2016-20512	C/T	1H	89605114	-	-	-	-	-	-	-	-	-	-	-	-	-	-	-	-	-	-	-	-
JHI-Hv50k-2016-20517	A/T	1H	89787004	-	-	-	-	-	-	-	-	-	-	-	-	-	-	-	-	-	-	-	-
JHI-Hv50k-2016-20532	A/G	1H	90011822	-	-	-	-	-	-	-	-	-	-	-	-	-	-	-	-	-	-	-	-
JHI-Hv50k-2016-20549	C/T	1H	90983494	-	-	-	-	-	-	-	-	-	-	-	-	-	-	-	-	-	-	-	-
JHI-Hv50k-2016-20551	C/T	1H	90997676	-	-	-	-	-	-	-	-	-	-	-	-	-	-	-	-	-	-	-	-
JHI-Hv50k-2016-20569	A/G	1H	91601067	-	-	-	-	-	-	-	-	-	-	-	-	-	-	-	-	-	-	-	-
JHI-Hv50k-2016-20577	C/T	1H	91841575	-	-	-	-	-	-	-	-	-	-	-	-	-	-	-	-	-	-	-	-
JHI-Hv50k-2016-20585	A/C	1H	92415385	-	-	-	-	-	-	-	-	-	-	-	-	-	-	-	-	-	-	-	-
3444-1044	A/G	1H	92433217	-	-	-	-	-	-	-	-	-	-	-	-	-	-	-	-	-	-	-	-
11_10470	A/G	1H	92433217	-	-	-	-	-	-	-	-	-	-	-	-	-	-	-	-	-	-	-	-
JHI-Hv50k-2016-20599	C/T	1H	92652672	-	-	-	-	-	-	-	-	-	-	-	-	-	-	-	-	-	-	-	-
JHI-Hv50k-2016-20607	C/T	1H	92754733	-	-	-	-	-	-	-	-	-	-	-	-	-	-	-	-	-	-	-	-
JHI-Hv50k-2016-20614	G/T	1H	92984418	-	-	-	-	-	-	-	-	-	-	-	-	-	-	-	-	-	-	-	-
JHI-Hv50k-2016-20629	C/T	1H	92995996	-	-	-	-	-	-	-	-	-	-	-	-	-	-	-	-	-	-	-	-
JHI-Hv50k-2016-20636	C/G	1H	93549674	-	-	-	-	-	-	-	-	-	-	-	-	-	-	-	-	-	-	-	-
JHI-Hv50k-2016-20654	C/T	1H	93773923	-	-	-	-	-	-	-	-	-	-	-	-	-	-	-	-	-	-	-	-
SCRI_RS_17924	G/T	1H	94329073	-	-	-	-	-	-	-	-	-	-	-	-	-	-	-	-	-	-	-	-
JHI-Hv50k-2016-20684	A/G	1H	95029459	-	-	-	-	-	-	-	-	-	-	-	-	-	-	-	-	-	-	-	-
JHI-Hv50k-2016-20687	A/G	1H	95033365	-	-	-	-	-	-	-	-	-	-	-	-	-	-	-	-	-	-	-	-
JHI-Hv50k-2016-20692	C/T	1H	95056668	-	-	-	-	-	-	-	-	-	-	-	-	-	-	-	-	-	-	-	-
JHI-Hv50k-2016-20708	A/G	1H	95758863	-	-	-	-	-	-	-	-	-	-	-	-	-	-	-	-	-	-	-	-
JHI-Hv50k-2016-20719	G/T	1H	96134095	0.423702	0.298884	0.408657	-	-	-	-	-	-	-	-	-	-	-	-	-	-	-	-	-
JHI-Hv50k-2016-20725	C/G	1H	96478890	-	-	-	-	-	-	-	-	-	-	-	-	-	-	-	-	-	-	-	-
12_30438	G	1H	98026235	-	-	-	-	-	-	-	-	-	-	-	-	-	-	-	-	-	-	-	-
SCRI_RS_139785	C/T	1H	98738231	-	-	-	-	-	-	-	-	-	-	-	-	-	-	-	-	-	-	-	-
12_10159	A	1H	98741943	-	-	-	-	-	-	-	-	-	-	-	-	-	-	-	-	-	-	-	-
JHI-Hv50k-2016-20742	C/T	1H	99302065	-	-	-	-	-	-	-	-	-	-	-	-	-	-	-	-	-	-	-	-
JHI-Hv50k-2016-20746	A/G	1H	100493847	-	-	-	-	-	-	-	-	-	-	-	-	-	-	-	-	-	-	-	-
JHI-Hv50k-2016-20757	C/T	1H	105717498	-	-	-	-	-	-	-	-	-	-	-	-	-	-	-	-	-	-	-	-
JHI-Hv50k-2016-20759	G/T	1H	106103630	-	-	-	-	-	-	-	-	-	-	-	-	-	-	-	-	-	-	-	-
JHI-Hv50k-2016-20766	C/T	1H	107293686	-	-	-	-	-	-	-	-	-	-	-	-	-	-	-	-	-	-	-	-
JHI-Hv50k-2016-20767	A/G	1H	108604410	-	-	-	-	-	-	-	-	-	-	-	-	-	-	-	-	-	-	-	-
12_30436	C	1H	109055279	-	-	-	-	-	-	-	-	-	-	-	-	-	-	-	-	-	-	-	-
JHI-Hv50k-2016-20769	A/G	1H	111063165	-	-	-	-	-	-	-	-	-	-	-	-	-	-	-	-	-	-	-	-
JHI-Hv50k-2016-20770	G/T	1H	111585922	-	-	-	-	-	-	-	-	-	-	-	-	-	-	-	-	-	-	-	-
JHI-Hv50k-2016-20773	A/G	1H	114812950	0.981808	0.973463	0.287965	0.0610034	0.663611	0.0193969	0.891158	0.866128	0.56956	0.308255	0.636646	0.715579	0.386541	0.427032	0.379169	0.727329	0.617824	0.896962	0.855195	0.316058
ABC07133-1-1-56	A	1H	114814613	-	-	-	-	-	-	-	-	-	-	-	-	-	-	-	-	-	-	-	-
JHI-Hv50k-2016-20775	A/T	1H	116224231	-	-	-	-	-	-	-	-	-	-	-	-	-	-	-	-	-	-	-	-
JHI-Hv50k-2016-20776	A/C	1H	116969254	-	-	-	-	-	-	-	-	-	-	-	-	-	-	-	-	-	-	-	-
8613-278	A/C	1H	116969279	-	-	-	-	-	-	-	-	-	-	-	-	-	-	-	-	-	-	-	-
11_10985	A/C	1H	116969279	-	-	-	-	-	-	-	-	-	-	-	-	-	-	-	-	-	-	-	-
JHI-Hv50k-2016-20781	A/G	1H	118632098	-	-	-	-	-	-	-	-	-	-	-	-	-	-	-	-	-	-	-	-
JHI-Hv50k-2016-20784	C/T	1H	120373754	-	-	-	-	-	-	-	-	-	-	-	-	-	-	-	-	-	-	-	-
JHI-Hv50k-2016-20787	A/C	1H	121995541	-	-	-	-	-	-	-	-	-	-	-	-	-	-	-	-	-	-	-	-
JHI-Hv50k-2016-20789	A/G	1H	125859325	-	-	-	-	-	-	-	-	-	-	-	-	-	-	-	-	-	-	-	-
JHI-Hv50k-2016-20796	G/T	1H	128158789	-	-	-	-	-	-	-	-	-	-	-	-	-	-	-	-	-	-	-	-
JHI-Hv50k-2016-20799	A/C	1H	130041685	-	-	-	-	-	-	-	-	-	-	-	-	-	-	-	-	-	-	-	-
12_30762	G	1H	130506760	-	-	-	-	-	-	-	-	-	-	-	-	-	-	-	-	-	-	-	-
JHI-Hv50k-2016-20804	C/T	1H	132848310	-	-	-	-	-	-	-	-	-	-	-	-	-	-	-	-	-	-	-	-
JHI-Hv50k-2016-20813	A/G	1H	136790414	-	-	-	-	-	-	-	-	-	-	-	-	-	-	-	-	-	-	-	-
SCRI_RS_157259	G/T	1H	138933122	-	-	-	-	-	-	-	-	-	-	-	-	-	-	-	-	-	-	-	-
JHI-Hv50k-2016-20816	C/G	1H	139421166	0.80489	0.407964	0.633796	0.656366	0.540001	-	0.0573603	0.0107351	0.0412886	0.165575	0.291718	-	0.332218	0.102894	0.0121502	0.553302	0.301049	0.348826	0.611513	0.157485
JHI-Hv50k-2016-20819	A/G	1H	139725596	-	-	-	-	-	-	-	-	-	-	-	-	-	-	-	-	-	-	-	-
JHI-Hv50k-2016-20820	C/T	1H	140136460	0.73698	0.0257197	0.0485448	0.834365	0.569463	0.969468	0.590508	0.314455	0.882367	0.432474	0.853879	0.644242	0.978829	0.480022	0.926901	0.513091	0.446964	0.454815	0.0384743	0.675761
JHI-Hv50k-2016-20825	A/G	1H	143351109	-	-	-	-	-	-	-	-	-	-	-	-	-	-	-	-	-	-	-	-
JHI-Hv50k-2016-20838	A/G	1H	155337530	0.80489	0.407964	0.633796	0.656366	0.540001	-	0.0573603	0.0107351	0.0412886	0.165575	0.291718	-	0.332218	0.102894	0.0121502	0.553302	0.301049	0.348826	0.611513	0.157485
JHI-Hv50k-2016-20839	A/G	1H	156948646	-	-	-	-	-	-	-	-	-	-	-	-	-	-	-	-	-	-	-	-
SCRI_RS_82277	C/T	1H	157450138	0.301735	0.252312	0.0267598	0.132191	0.508343	0.395407	0.581752	0.900624	0.4553	0.573545	0.59036	0.814	0.695999	0.693234	0.950506	0.793523	0.325153	0.143923	0.00639422	0.595471
JHI-Hv50k-2016-20842	A/T	1H	159602202	-	-	-	-	-	-	-	-	-	-	-	-	-	-	-	-	-	-	-	-
JHI-Hv50k-2016-20851	G/T	1H	166563195	-	-	-	-	-	-	-	-	-	-	-	-	-	-	-	-	-	-	-	-
JHI-Hv50k-2016-20853	A/G	1H	167318266	-	-	-	-	-	-	-	-	-	-	-	-	-	-	-	-	-	-	-	-
JHI-Hv50k-2016-20858	A/G	1H	170386012	0.0266827	0.539562	0.734044	0.927823	0.629845	0.112484	0.117499	0.0637842	0.173373	0.540906	0.56956	0.0506401	0.480946	0.773043	0.0127692	0.865331	0.304362	0.940234	0.191271	0.172295
JHI-Hv50k-2016-20860	C/G	1H	171486083	0.171434	0.673977	0.649127	0.839952	0.221101	0.285494	0.664421	0.931599	0.275198	0.59796	0.0709952	0.773761	0.767246	0.187234	0.0625308	0.713671	0.236779	0.0738874	0.39756	0.0938001
JHI-Hv50k-2016-20862	A/G	1H	172999000	-	-	-	-	-	-	-	-	-	-	-	-	-	-	-	-	-	-	-	-
JHI-Hv50k-2016-20878	G/T	1H	176390541	0.770484	0.724975	0.396365	0.219519	0.00592771	0.691018	0.206657	0.432666	0.31051	0.939852	0.995351	0.964969	0.890122	0.377515	0.75017	0.404009	0.553619	0.692506	0.480159	0.180094
SCRI_RS_182947	C/T	1H	178180879	0.0424726	-	0.500671	-	0.425388	-	0.297807	0.720893	0.809285	-	-	-	0.889607	-	0.735549	-	0.413248	-	-	-
JHI-Hv50k-2016-20888	A/C	1H	180041415	-	-	-	-	-	-	-	-	-	-	-	-	-	-	-	-	-	-	-	-
JHI-Hv50k-2016-20896	A/G	1H	184289148	-	-	-	-	-	-	-	-	-	-	-	-	-	-	-	-	-	-	-	-
12_30498	G	1H	185736870	-	-	-	-	-	-	-	-	-	-	-	-	-	-	-	-	-	-	-	-
JHI-Hv50k-2016-20902	A/G	1H	185899069	0.382975	0.363477	0.30154	0.95771	0.0869462	0.373779	0.586493	0.540044	0.961622	0.928605	0.0762361	0.154607	0.946574	0.74414	0.18449	0.194188	0.125032	0.773049	0.157839	0.829596
JHI-Hv50k-2016-20908	C/T	1H	187645763	-	-	-	-	-	-	-	-	-	-	-	-	-	-	-	-	-	-	-	-
JHI-Hv50k-2016-20928	G/T	1H	196310612	0.0314588	0.503286	0.977296	0.546006	0.358198	0.0745692	0.248942	0.238051	0.402308	0.461578	0.318132	0.0123672	0.621867	0.470487	0.0121285	0.98961	0.421193	0.369878	0.105995	0.110545
JHI-Hv50k-2016-20930	A/G	1H	196772144	-	-	-	-	-	-	-	-	-	-	-	-	-	-	-	-	-	-	-	-
JHI-Hv50k-2016-20934	C/T	1H	198241151	-	-	-	-	-	-	-	-	-	-	-	-	-	-	-	-	-	-	-	-
JHI-Hv50k-2016-20942	C/T	1H	199671561	-	-	-	-	-	-	-	-	-	-	-	-	-	-	-	-	-	-	-	-
SCRI_RS_200107	G/T	1H	200739172	-	-	-	-	-	-	-	-	-	-	-	-	-	-	-	-	-	-	-	-
JHI-Hv50k-2016-20959	A/G	1H	207105549	-	-	-	-	-	-	-	-	-	-	-	-	-	-	-	-	-	-	-	-
JHI-Hv50k-2016-20967	A/G	1H	213203721	-	-	-	-	-	-	-	-	-	-	-	-	-	-	-	-	-	-	-	-
JHI-Hv50k-2016-20976	G/T	1H	218706437	-	-	-	-	-	-	-	-	-	-	-	-	-	-	-	-	-	-	-	-
JHI-Hv50k-2016-20985	G/T	1H	225016256	-	-	-	-	-	-	-	-	-	-	-	-	-	-	-	-	-	-	-	-
JHI-Hv50k-2016-20987	A/T	1H	225704872	-	-	-	-	-	-	-	-	-	-	-	-	-	-	-	-	-	-	-	-
JHI-Hv50k-2016-20991	G/T	1H	226441466	-	-	-	-	-	-	-	-	-	-	-	-	-	-	-	-	-	-	-	-
JHI-Hv50k-2016-20994	A/T	1H	228933932	-	-	-	-	-	-	-	-	-	-	-	-	-	-	-	-	-	-	-	-
SCRI_RS_173446	C/T	1H	232457784	0.390516	0.894978	0.919003	0.799614	0.545324	0.991148	0.850474	0.368871	0.337094	0.136368	0.539294	0.516754	0.92631	0.598052	0.223775	0.608918	0.251667	0.145225	0.0566702	0.071158
JHI-Hv50k-2016-21018	C/T	1H	239155791	-	-	-	-	-	-	-	-	-	-	-	-	-	-	-	-	-	-	-	-
JHI-Hv50k-2016-21022	A/G	1H	241516420	-	-	-	-	-	-	-	-	-	-	-	-	-	-	-	-	-	-	-	-
12_10506	A/G	1H	243566375	0.05704	0.206132	0.638519	0.794323	0.467627	0.0489171	0.164231	0.076726	0.2598	0.479346	0.437445	0.052195	0.368331	0.502838	0.0138542	0.77807	0.595463	0.396831	0.0471082	0.128898
JHI-Hv50k-2016-21026	C/T	1H	244585539	-	-	-	-	-	-	-	-	-	-	-	-	-	-	-	-	-	-	-	-
JHI-Hv50k-2016-21036	A/C	1H	251209065	-	-	-	-	-	-	-	-	-	-	-	-	-	-	-	-	-	-	-	-
JHI-Hv50k-2016-21042	A/G	1H	253530069	-	-	-	-	-	-	-	-	-	-	-	-	-	-	-	-	-	-	-	-
JHI-Hv50k-2016-21053	C/G	1H	260238655	0.80489	0.407964	0.633796	0.656366	0.540001	-	0.0573603	0.0107351	0.0412886	0.165575	0.291718	-	0.332218	0.102894	0.0121502	0.553302	0.301049	0.348826	0.611513	0.157485
ABC14148-1-1-177	A/G	1H	261773377	-	-	-	-	-	-	-	-	-	-	-	-	-	-	-	-	-	-	-	-
11_11336	A/G	1H	261773377	-	-	-	-	-	-	-	-	-	-	-	-	-	-	-	-	-	-	-	-
JHI-Hv50k-2016-21063	A/G	1H	264589528	-	-	-	-	-	-	-	-	-	-	-	-	-	-	-	-	-	-	-	-
JHI-Hv50k-2016-21067	A/G	1H	265822382	-	-	-	-	-	-	-	-	-	-	-	-	-	-	-	-	-	-	-	-
JHI-Hv50k-2016-21076	C/T	1H	269227180	-	-	-	-	-	-	-	-	-	-	-	-	-	-	-	-	-	-	-	-
JHI-Hv50k-2016-21079	C/T	1H	270047714	-	-	-	-	-	-	-	-	-	-	-	-	-	-	-	-	-	-	-	-
JHI-Hv50k-2016-21080	C/T	1H	270049896	-	-	-	-	-	-	-	-	-	-	-	-	-	-	-	-	-	-	-	-
JHI-Hv50k-2016-21081	A/G	1H	270052219	-	-	-	-	-	-	-	-	-	-	-	-	-	-	-	-	-	-	-	-
JHI-Hv50k-2016-21086	C/T	1H	270477514	-	-	-	-	-	-	-	-	-	-	-	-	-	-	-	-	-	-	-	-
JHI-Hv50k-2016-21094	C/T	1H	271135865	-	-	-	-	-	-	-	-	-	-	-	-	-	-	-	-	-	-	-	-
JHI-Hv50k-2016-21104	C/G	1H	271627656	-	-	-	-	-	-	-	-	-	-	-	-	-	-	-	-	-	-	-	-
JHI-Hv50k-2016-21127	A/G	1H	272441672	-	-	-	-	-	-	-	-	-	-	-	-	-	-	-	-	-	-	-	-
JHI-Hv50k-2016-21131	C/T	1H	272570689	-	-	-	-	-	-	-	-	-	-	-	-	-	-	-	-	-	-	-	-
4511-1878	A	1H	272999970	-	-	-	-	-	-	-	-	-	-	-	-	-	-	-	-	-	-	-	-
JHI-Hv50k-2016-21136	C/T	1H	273001013	-	-	-	-	-	-	-	-	-	-	-	-	-	-	-	-	-	-	-	-
JHI-Hv50k-2016-21143	C/T	1H	273234679	-	-	-	-	-	-	-	-	-	-	-	-	-	-	-	-	-	-	-	-
JHI-Hv50k-2016-21166	C/T	1H	273343057	-	-	-	-	-	-	-	-	-	-	-	-	-	-	-	-	-	-	-	-
JHI-Hv50k-2016-21173	A/G	1H	273604153	-	-	-	-	-	-	-	-	-	-	-	-	-	-	-	-	-	-	-	-
JHI-Hv50k-2016-21235	C/G	1H	275005249	-	-	-	-	-	-	-	-	-	-	-	-	-	-	-	-	-	-	-	-
JHI-Hv50k-2016-21238	A/C	1H	275285213	-	-	-	-	-	-	-	-	-	-	-	-	-	-	-	-	-	-	-	-
JHI-Hv50k-2016-21248	A/G	1H	275290885	-	-	-	-	-	-	-	-	-	-	-	-	-	-	-	-	-	-	-	-
JHI-Hv50k-2016-21289	C/T	1H	275505382	-	-	-	-	-	-	-	-	-	-	-	-	-	-	-	-	-	-	-	-
JHI-Hv50k-2016-21372	A/C	1H	276001628	-	-	-	-	-	-	-	-	-	-	-	-	-	-	-	-	-	-	-	-
JHI-Hv50k-2016-21380	A/T	1H	276270325	-	-	-	-	-	-	-	-	-	-	-	-	-	-	-	-	-	-	-	-
JHI-Hv50k-2016-21386	C/T	1H	276732490	-	-	-	-	-	-	-	-	-	-	-	-	-	-	-	-	-	-	-	-
JHI-Hv50k-2016-21391	A/C	1H	276736994	-	-	-	-	-	-	-	-	-	-	-	-	-	-	-	-	-	-	-	-
JHI-Hv50k-2016-21397	C/T	1H	276762807	0.361469	0.132484	0.243703	-	-	-	-	-	-	-	-	-	-	-	-	-	-	-	-	-
JHI-Hv50k-2016-21445	G/T	1H	277708555	-	-	-	-	-	-	-	-	-	-	-	-	-	-	-	-	-	-	-	-
JHI-Hv50k-2016-21464	C/G	1H	278251908	-	-	-	-	-	-	-	-	-	-	-	-	-	-	-	-	-	-	-	-
JHI-Hv50k-2016-21472	A/G	1H	278256849	-	-	-	-	-	-	-	-	-	-	-	-	-	-	-	-	-	-	-	-
JHI-Hv50k-2016-21478	G/T	1H	278554008	-	-	-	-	-	-	-	-	-	-	-	-	-	-	-	-	-	-	-	-
JHI-Hv50k-2016-21508	C/T	1H	279388511	-	-	-	-	-	-	-	-	-	-	-	-	-	-	-	-	-	-	-	-
JHI-Hv50k-2016-21519	A/C	1H	279478245	-	-	-	-	-	-	-	-	-	-	-	-	-	-	-	-	-	-	-	-
[truncated: 41,823 more rows]

## Sheet: Table S6
Table S6: Summary of Genome Wide Association Scans for each marker for each trait considered in the study within the winter barley cultivars
[truncated: 43,281 more rows]
